# Supplementary material for: Seeking snow and breathing hard – Behavioral tactics in high elevation mammals to combat warming temperatures
Source: PLoS One. 2019 Dec 11;14(12):e0225456. doi: 10.1371/journal.pone.0225456 (PMC6905581; doi:10.1371/journal.pone.0225456)
Supplement: S1 Data — Observation data collection on mountain goats in Glacier National Park 2014–2016. DOS stands for distance of separation between subject and observer. BPM stands for breaths per minute. (CSV) [file pone.0225456.s004.csv]

num	observer	date	time	id	idorig	collar	coat	females	kids	males	juv	noid	totalsize	location	habitat	tosnow	snowdistancecat	elevation	lat	long	temp	wind	shading	thermoregtype	thermoregbi	cloud	cloudgroups	dos	topeople	numofpple	toescape	panting	mouthopen	toungeout	nneighbor	nneighborb	bpm	feeding	vigilence	moving	licking	bedded	otherbehaviortime	otherbeha	otherbehaviortimetwo	total	behavior	notes
74	Trevor	7/12/2016	13:18	aaf	af		29	7	4	0	9	0	20	haystack butte	ledge	29	far from snow	2365	300503	5401318	7	4	overcast		0	96	76-100	16	16	1	287	0	0	0	1	3	19	0	0	0	0	180	0			180	bedded	breaths were taken while goat was sleeping/bedded extremely slow breathing
41	Gabbie	6/15/2015	16:17	aaf	af		85	1	0	0	0	0	1	Mt. Clement	ledge	10	near snow	2170	298852	5396673	18	1	sun		0	70	51-75	62	62	26	200	0	0	0			22	169	11	0	0		0			180	aafeeding
15	Gabbie	6/10/2015	14:19	aaf	af		80	1	0	0	2	0	3	goat_lick	cliff		far from snow	1247	308874	5348520	28	6	shade	shade	1	25	26-50	46	46	1	9	0	0	0	1		24	0	0	0	0	yes	180	bedded		180	bedded
17	Gabbie	6/10/2015	14:37	juv	juv		90	1	0	0	2	0	3	goat_lick	cliff		far from snow	1251	308872	5348530	27	3	shade	shade	1	70	51-75	53	53	1	30	0	0	0	20	21	28	0	0	0	0	yes	180	bedded		180	bedded
114	Gabbie	6/19/2015	14:56	juv	juv		70	1	0	0	1	0	2	highline	meadow	150	far from snow	2182	299082	5402520	18	15	sun		0	90	76-100	10	10	2	200	0	0	0	5		29	0	18	0	162		0			180	aafeeding	Juv was with Collar P, Collar P left the spot so Juv came in for a nice lick
2	Gabbie	6/4/2015	09:53	am	am		70	0	0	1	0	0	1	goat_lick	cliff		far from snow	1225	308866	5348442	16	1	shade	shade	1	60	51-75	28	28	3	5						30	0	5	0	175	yes				180	aafeeding	BPM occured during bedding
43	Chad	6/16/2015	10:08	aaf	af		55	1	0	0	5	0	6	loganpass	meadow	20	near snow	2182	298351	5396334	20	5	sun		0	5	0-25	5	5	2	200	0	0	0	3	5	30	0	30	150	0		0			180	moving	were chased into Logan by goat O
478	Gabbie	8/6/2015	11:14	af/kid	af/kid		0	3	2	1	2	0	8	Sperry Campground	forest		far from snow	2042	294564	538997	10	0	overcast		0	100	76-100	5	8	7	217	0	0	0	15	22	32	0	0	0	0	yes	180	bedded	0	180	bedded
45	Chad	6/16/2015	11:07	juv	juv		65	1	0	0	5	0	6	loganpass	meadow	15	near snow	2178	298056	5396460	20	70	sun		0	2	0-25	10	10	2	250	0	0	0	5	20	34	50	0	25	0		0			75	bedded	Chased by a visitor
249	Trevor	8/17/2016	08:19	af/kid	af/kid		4	1	1	0	0	0	2	oberlin bend	meadow		far from snow	2036	299419	5397545	14	8	sun		0	3	0-25	49	49	1	205	0	0	0	1	na	36	0	0	0	0	180	0			180	bedded
275	aaWesley	7/2/2015	18:47	aaf	af		73	1	0	1	2	0	4	hidden_lake	scree	16	near snow	2222	298483	5396545	28	0	shade	shade	1	12	0-25	368	243	5	93	0	0	0	1.5	2.5	39	0	0	0	0	yes	180	bedded	0	180	bedded	East side of Clements. Big snow thermometers shaded out at 18:00
119	Gabbie	6/18/2015	13:55	aaf	af		50	1	0	0	1	0	2	hidden_lake	meadow	1	near snow	2182	298186	5396397	23	2	sun		0	100	76-100	10	10	3	200	0	0	0	1		40	0	15	0	165		0			180	aafeeding
16	Chad	6/10/2015	14:29	juv	juv		85	1	0	0	2	0	3	goat_lick	cliff		far from snow	1247	308875	5348523	27	2	shade	shade	1	75	76-100	46	46	1	10	0	0	0	1		42	0	0	0	0	yes	180	bedded		180	bedded
99	Gabbie	6/22/2015	11:46	af/kid	af/kid		65	3	2	0	2	0	7	loganpass	meadow	5	near snow	2187	298216	5396392	18	10	sun		0	5	0-25	10	10	17	200	0	0	0	1	8	42	0	13	0	147		20	agonism		180	aafeeding
100	aaWesley	6/22/2015	11:58	af/kid	af/kid		85	3	2	0	2	0	7	loganpass	meadow	5	near snow	2187	298216	5396392	15	10	sun		0	10	0-25	10	10	23	250	0	0	0	5	7	42	0	37	88	30		0			155	moving	2 kids seem to be following goat 3 but one is goat Ns
270	Trevor	8/18/2016	11:24	aaf	af	4	5	1	0	0	0	0	1	reynolds trail	forest	324	far from snow	2182	298604	5396241	7	8	overcast		0	94	76-100	6	6	3	224	0	0	0	na	na	43	23	120	20	17	0	0			180	vigilance
291	Chad	7/2/2015	16:59	af/kid	af/kid		46	1	1	0	0	0	2	hidden_lake	snow	0	on snow	2243	298369	5396478	25	2	sun	on snow	1	53	51-75	161	161	9	81	0	0	0	0.5	48	45	0	0	0	0	yes	180	bedded	0	180	bedded	Bedded on snow
56	Gabbie	6/11/2015	12:41	aaf	a?		50	0	0	0	0	2	2	hidden_lake	snow	0	on snow	2292	298161	5396661	16	6	overcast	on snow	1	90	76-100	227	227	2	2	0	0	0	2		46	0	180	0	0	yes	0			180	vigilance
273	Trevor	8/18/2016	12:23	am	am		7	1	1	1	0	0	3	reynolds creek	ledge	178	far from snow	2130	298860	5396116	7	7	overcast		0	96	76-100	15	15	1	421	0	0	0	4	5	47	0	0	0	0	180	0			180	bedded	young adult male
365	Gabbie	7/20/2015	10:06	aaf	af		15	1	0	0	0	0	1	loganpass	ledge	356	far from snow	2175	298251	5396313	13	7	overcast		0	95	76-100	5	5	18	309	0	0	0			48	0	0	0	0	yes	180	bedded		180	bedded
54	Gabbie	6/16/2015	15:42	am	am		55	0	0	1	0	0	1	Mt. Clement	ledge	30	far from snow	2317	298348	5396534	19	3	sun		0	50	51-75	465	200	7	0	0	0	0			52	0	152	28	0		0			180	vigilance
172	aaWesley	6/25/2015	11:25	aaf	af		55	1	0	0	2	0	3	loganpass	forest	10	near snow	2178	298743	5396483	21	4	sun		0	1	0-25	5	2	13	458	0	0	0	2	8	52	0	7	0	170		3	agonism		180	aafeeding
309	Chad	7/7/2015	11:45	aaf	af		48	2	0	0	1	0	3	hidden_lake	meadow	19	near snow	2188	298624	5396482	12	3	overcast		0	100	76-100	11	23	17	168	0	0	0	6	8	52	0	21	0	95		53	salt searching	11	180	aafeeding
50	Chad	6/16/2015	12:51	af/kid	af/kid		95	1	1	0	1	0	3	Dragons tail	ledge	10	near snow	2256	298570	5396043	21	2	sun		0	10	0-25	608	508	21	0	0	0	0	0		54	0	48	0	0	yes	132	bedded		180	bedded	Collar was mis-identified
421	Gabbie	7/24/2015	09:48	aaf	af		0	1	0	0	3	0	4	Sperry	scree	600	far from snow	2080	294487	5388113	17	4	sun		0	0	0-25	10	10	2	121	0	0	0	0.5	5	56	0	0	0	159		21	agonism	0	180	aafeeding
116	Trevor	7/22/2016	10:10	af/kid	af/kid	3	21	3	2	1	1	0	7	hidden overlook	snow	0	on snow	2192	298483	5396416	12	16	sun	on snow	1	2	0-25	30	30	1	112	0	0	0	6	7	57	0	0	0	0	180	0			180	bedded
102	aaWesley	6/22/2015	15:28	af/kid	af/kid		85	2	2	1	0	0	5	hidden_lake	meadow	30	far from snow	2032	297123	5396362	19	16	overcast		0	50	51-75	10	5	6	8	0	0	0	1	8	58	128	52	0	0		0			180	aafeeding
300	Chad	7/6/2015	10:26	am	am		2	0	0	1	0	0	1	loganpass	meadow		far from snow	2036	299844	5397146	9	9	sun		0	79	76-100	21	21	16	185	0	0	0			58	165	15	0	0		0		0	180	aafeeding
313	aaWesley	6/28/2016	13:03	af/kid	af/kid	t	53	1	1	0	1	0	3	oberlin	snow	0	on snow	2265	298691	5397834	20	2	sun	on snow	1	16	0-25	16	16	2	194	0	0	0	1	3	59	0	0	0	0	171	9	eating snow		180	bedded	pre snowbed sample taken
60	Chad	6/17/2015	12:07	af/kid	af/kid		55	1	1	0	1	0	3	loganpass	meadow	15	near snow	2175	298216	5396341	11	4	overcast		0	90	76-100	10	10	13	680	0	0	0	4	7	60	0	136	52	0		0			188	vigilance	BPM for J = 52
73	Trevor	7/12/2016	13:05	af/kid	af/kid		78	7	4	0	9	0	20	haystack butte	ledge	24	far from snow	2365	300504	5401314	9	2	overcast		0	97	76-100	31	31	1	322	0	0	0	5	6	60	180	0	0	0	0	0			180	aafeeding	above highline
289	Trevor	8/22/2016	13:30	aaf	af	broken left horn	6	1	0	0	2	0	3	hidden overlook	meadow	227	far from snow	2174	29828	5396478	4	18	overcast		0	82	76-100	26	26	2	253	0	0	0	4	7	60	0	0	0	0	180	0			180	bedded
115	Trevor	7/22/2016	10:03	af/kid	af/kid	C	34	3	2	1	1	0	7	hidden overlook	snow	0	on snow	2191	298483	5396416	11	22	sun	on snow	1	0	0-25	26	26	1	115	0	0	0	3	6	61	0	0	0	0	180	0			180	bedded	kid eating snow
342	Gabbie	7/16/2015	12:15	aaf	af		55	2	1	0	0	0	3	loganpass	forest	149	far from snow	2182	298663	5396468	10	8	overcast		0	100	76-100	1	16	10	295	0	0	0	15	18	62	0	90	90	0		0			180	vigilance
422	Gabbie	7/24/2015	15:57	aaf	af		0	2	1	0	1	0	4	Sperry Glacier	scree	5	near snow	2444	295702	5389055	18	6	overcast		0	25	26-50	30	30	2	125	0	0	0	5	7	62	176	4	0	0		0		0	180	aafeeding	Left neck scar
92	aaWesley	6/9/2015	12:40	juv	juv		90	5	0	0	1	0	6	goat_lick	forest		far from snow	1244	308929	5348455	25	5	sun		0	5	0-25	30	30	3	40	0	0	0	5	5	63	180	0	0	0		0			180	aafeeding
15	Trevor	6/30/2016	11:05	aaf	af	E	46	3	0	0	0	0	3	hidden overlook	forest	1	near snow	2182	298408	5396335	18	13	shade	shade	1	58	51-75	7	7	2	178	0	0	0	17	21	63	0	0	0	0	180	0			180	bedded
236	Trevor	8/11/2016	13:39	af/kid	af/kid	T	9	1	1	1	1	0	4	oberlin	meadow	117	far from snow	2195	298817	5397679	9	5	fog		0	98	76-100	15	15	2	31	0	0	0	1	2	63	0	0	0	0	180	0			180	bedded
263	Trevor	8/17/2016	12:54	aaf	af	broke rt. Horn	4	5	2	0	2	0	9	reynolds trail	snow	0	on snow	2191	298630	5396163	16	10	sun	on snow	1	33	26-50	18	18	1	341	0	0	0	3	19	63	0	0	0	0	180	0			180	bedded
188	Gabbie	6/26/2015	12:56	af/kid	af/kid		65	1	1	0	0	0	2	loganpass	forest	65	far from snow	2182	298378	5396333	26	9	shade	shade	1	1	0-25	7	7	13	250	0	0	0	1		64	0	123	57	0		0			180	vigilance
69	Trevor	7/10/2016	16:05	af/kid	af/kid	3	72	2	1	0	1	0	4	oberlin bend	meadow	31	far from snow	1999	299468	5397607	16	1	overcast		0	98	76-100	6	6	12	40	0	0	0	1	7	65	0	154	5	21	0	0			180	vigilance	licked a vehicle and pavement
117	Trevor	7/22/2016	10:17	aaf	af		47	3	2	1	1	0	7	hidden overlook	snow	0	on snow	2191	298487	5396420	12	16	sun	on snow	1	2	0-25	33	33	1	129	0	0	0	8	15	65	0	0	0	0	180	0			180	bedded
122	Trevor	7/25/2016	15:47	juv	juv (af)		39	0	0	0	1	0	1	oberlin saddle	snow	0	on snow	2292	298540	5397561	19	9	sun	on snow	1	73	51-75	11	11	1	27	0	0	0	na	na	65	0	0	0	0	180	0			180	bedded
343	Gabbie	7/16/2015	12:18	af/kid	af/kid		70	2	1	0	0	0	3	loganpass	forest	149	far from snow	2182	298661	5396469	10	8	overcast		0	100	76-100	3	18	10	295	0	0	0	2	15	66	0	131	49	0		0			180	vigilance	Salt ag to C after Beh
70	Trevor	7/12/2016	11:30	af/kid	af/kid		87	7	4	0	9	0	20	haystack butte	ledge	18	near snow	2353	300477	5401371	9	2	fog		0	92	76-100	21	21	1	331	0	0	0	1	7	66	142	38	0	0	0	0			180	aafeeding	above highline
51	aaWesley	6/16/2015	13:26	juv	juv		85	0	0	0	2	0	2	Mt. Clement	cliff	80	far from snow	2438	298284	5396684	20	2	sun		0	10	0-25	304	304	5	0	0	0	0	3		68	0	0	0	0	yes	180	bedded		180	bedded
252	Gabbie	7/7/2015	12:13	aaf	af		55	1	0	0	2	0	3	loganpass	forest	190	far from snow	2170	298710	5396423	14	7	overcast		0	95	76-100	5	10	8	296	0	0	0	3	6	68	0	103	0	74		3	agonism		180	vigilance
480	Gabbie	8/6/2015	12:03	af/kid	af/kid		48	3	2	1	2	0	8	Sperry Campground	forest		far from snow	2043	294568	5386991	10	0	overcast		0	100	76-100	5	5	7	222	0	0	0	0.5	3	68	116	26	0	38		0		0	180	aafeeding	Followed closley to short horns
56	Trevor	7/8/2016	11:16	am	am	X	9	0	0	1	0	0	1	oberlin trail	meadow	109	far from snow	2134	299139	5397757	7	6	fog		0	100	76-100	231	231	1	400	0	0	0	na	na	68	143	37	0	0	0	0			180	aafeeding	All of hidden lake trail including overlook and oberlin climbers trail closed due to bear activity. Heavy fog and rain
20	Gabbie	6/10/2015	16:29	am	am		95	0	0	1	0	0	1	goat_lick	cliff		far from snow	1234	308860	5348473	29	7	shade	shade	1	10	0-25	52	52	1	20	0	0	0			69	0	0	0	0		180	bedded		180	bedded
584	Chad	8/21/2015	11:31	af/kid	af/kid		0	1	1	0	0	0	2	clements	meadow	191	far from snow	2170	297092	5391537	10	12	shade	shade	1	0	0-25	9	9	1	149	0	0	0	11		69	176	4	0	0		0		0	180	aafeeding	smokey
272	Trevor	8/18/2016	12:17	af/kid	af/kid	C	3	1	1	1	0	0	3	reynolds creek	ledge	174	far from snow	2130	298860	53966116	7	7	overcast		0	96	76-100	19	19	1	421	0	0	0	1	5	69	0	0	0	0	180	0			180	bedded
310	Chad	7/7/2015	12:12	af/kid	af/kid		33	1	1	0	1	0	3	hidden_lake	meadow	27	far from snow	2170	298638	5396425	14	3	shade	shade	1	48	26-50	8	7	5	251	0	0	0	1	3	70	0	33	0	129		18	agonism	0	180	aafeeding
93	Gabbie	6/8/2015	13:01	aaf	af		90	5	0	0	2	0	7	goat_lick	meadow		far from snow	1280	308988	5348540	25	10	sun		0	5	0-25	135	135	4	120	0	0	0	2	2	71	176	4	0	0		0			180	aafeeding
296	Trevor	8/23/2016	14:40	af/kid	af/2 kids	3	4	1	2	0	0	0	3	meadows below morean	meadow		far from snow	2146	299097	5396985	5	12	overcast		0	86	76-100	68	68	1	562	0	0	0	6	8	71	0	0	0	0	180	0			180	bedded	1 kid is female
293	Trevor	8/23/2016	13:17	aaf	af		3	1	0	0	1	0	2	oberlin	meadow		far from snow	2085	299290	5397540	6	6	overcast		0	87	76-100	24	24	1	466	0	0	0	na	na	71	148	32	0	0	0	0			180	aafeeding
295	Chad	7/3/2015	11:50	af/kid	af/kid		73	1	1	0	0	0	2	hidden_lake	meadow	27	far from snow	2174	298752	5396465	34	0	shade	shade	1	9	0-25	16	13	39	339	0	0	0	0.4		72	0	96	0	84		0		0	180	vigilance	licking in trees just off trail w. kid who was bedded in shade. Very vig towards people.
311	Chad	7/7/2015	12:45	af/kid	af/kid		61	1	1	0	0	0	2	hidden_lake	meadow	37	far from snow	2175	298127	5396416	17	6	sun		0	23	0-25	4	4	1	159	0	0	0	0.5		72	0	0	0	177		3	agonism	0	180	aafeeding
327	Gabbie	7/12/2015	09:22	am	am		0	0	0	1	0	0	1	loganpass	meadow	51	far from snow	2158	298829	5396474	12	16	overcast		0	100	76-100	28	28	13	155	0	0	0			72	112	68	0	0		0			180	vigilance
345	Gabbie	7/16/2015	12:45	af/kid	af/kid		65	1	1	0	1	0	3	loganpass	meadow	349	far from snow	2172	298268	5396306	9	10	overcast		0	100	76-100	3	3	28	241	0	0	0	0.5	6	72	0	0	48	132		0			180	aafeeding
431	aaWesley	7/23/2015	11:55	af/kid	af/kid		53	1	1	0	0	0	2	Sperry Chalet	meadow	227	far from snow	2000	294640	5387394	20	0	sun		0	0	0-25	15	15	2	97	0	0	0	0.5		72	46	15	0	15		104	salt searching	0	180	moving
496	Gabbie	8/10/2015	09:29	af/kid	af/kid		0	2	3	1	1	0	7	oberlin	forest		far from snow	2033	299696	5397334	23	5	sun		0	5	0-25	36	36	1	465	0	0	0	1.5	3	72	178	2	0	0		0		0	180	aafeeding
551	aaWesley	8/19/2015	17:36	af/kid	af/kid		0	1	1	0	1	0	3	oberlinbend	meadow		far from snow	1992	2485	5397660	21	7	shade	shade	1	0	0-25	25	25	23	55	0	0	0	0.2	2	72	0	0	0	0		180	bedded	0	180	bedded
45	Trevor	7/7/2016	12:51	af/kid	af/kid	C	48	1	1	0	0	0	2	hidden overlook	meadow	4	near snow	2176	298691	5396435	14	3	sun		0	91	76-100	12	12	1	363	0	0	0	1	na	72	0	40	140	0	0	0			180	moving	152 steps in 140 seconds moved down from cliff. All of hidden lake trail and oberlin climbers trail closed due to bear activity.
96	Trevor	7/20/2016	12:54	aaf	af	4	48	2	0	0	1	0	3	oberlin	scree	44	far from snow	2243	298616	5397603	9	14	overcast		0	29	26-50	16	16	1	72	0	0	0	3	38	72	0	0	0	0	180	0			180	bedded
90	Trevor	7/20/2016	10:00	am	am	X	7	0	0	1	0	0	1	oberlin	meadow	98	far from snow	2158	298976	5397702	7	18	overcast		0	53	51-75	17	17	1	167	0	0	0	na	na	72	180	0	0	0	0	0			180	aafeeding
228	Trevor	8/9/2016	17:19	aaf	af		31	1	0	0	1	0	2	hidden overlook	meadow	219	far from snow	2185	298110	5396447	17	4	overcast		0	87	76-100	11	11	7	225	0	0	0	23	na	73	29	151	0	0	0	0			180	vigilance
276	Trevor	8/19/2016	08:51	aaf	af	broke left horn	6	2	0	0	0	0	2	oberlin	meadow	333	far from snow	2118	299167	5397653	7	6	sun		0	5	0-25	24	24	1	295	0	0	0	11	na	73	172	8	0	0	0	0			180	aafeeding
106	Chad	6/23/2015	11:17	af/kid	af/kid		45	1	1	0	0	0	2	loganpass	forest	1	near snow	2173	298679	5396432	15	7	sun		0	5	0-25	13	13	7	300	0	0	0	2		74	0	0	0	180		0			180	aafeeding
235	Gabbie	7/2/2015	11:10	af/kid	af/kid		65	1	1	0	1	0	3	loganpass	forest	45	far from snow	2180	298465	5396324	22	5	shade	shade	1	1	0-25	10	5	30	125	0	0	0	1	15	74	0	7	0	112		61	salt searching		180	aafeeding
347	Gabbie	7/16/2015	13:15	aaf	af		10	1	0	0	0	0	1	loganpass	meadow	110	far from snow	2182	298127	5396443	8	10	overcast		0	99	76-100	10	10	3	98	0	0	0			74	117	6	57	0		0			180	aafeeding
377	Gabbie	7/21/2015	08:56	af/kid	af/kid		45	2	2	0	0	0	4	loganpass	meadow	587	far from snow	2195	298317	5396378	13	15	sun		0	30	26-50	52	52	9	172	0	0	0	6	8	74	151	29	0	0		0			180	aafeeding
592	Gabbie	8/19/2015	11:21	af/kid	af/kid		12	1	1	0	0	0	2	Bishops Cap	meadow	220	far from snow	2268	300501	5400746	15	3	sun		0	0	0-25	372	372	10	137	0	0	0	0.5		74	45	135	0	0	yes	0		0	180	vigilance	SMOKE
5	Trevor	6/28/2016	14:12	af/kid	af/kid	C	72	1	1	0	1	0	3	hidden overlook	snow	0	on snow	2184	298269	5396364	20	2	sun	on snow	1	17	0-25	7	7	1	143	0	0	0	1	4	74	0	0	0	0	0	180	salt searching		180	moving
68	Trevor	7/10/2016	15:10	am	am	X	8	0	0	1	0	0	1	oberlin trail	meadow	17	near snow	2048	299536	5397305	11	0	overcast		0	96	76-100	14	14	1	391	0	0	0	na	na	74	39	73	68	0	0	0			180	vigilance	collar sideways - failed fall off mechanism possible, hidden lake trail overlook and oberlin trail re-opened
310	aaWesley	6/27/2016	17:25	aaf	af	v	87	2	1	0	0	0	3	oberlin bend	forest	2	near snow	1984	299502	5397696	19	5	shade	shade	1	2	0-25	5	5	2	26	0	0	0	5	5	75	93	33	23	31	0	0			180	aafeeding
295	Trevor	8/23/2016	13:58	aaf	af		7	1	0	0	0	0	1	oberlin	meadow	263	far from snow	2143	299066	5397228	5	8	overcast		0	83	76-100	36	36	1	551	0	0	0	na	na	75	163	17	0	0	0	0			180	aafeeding
281	Chad	7/1/2015	13:38	af/kid	af/kid		34	1	1	0	0	0	2	hidden_lake	meadow	0	on snow	2162	298818	5396503	27	0	overcast	on snow	1	50	51-75	16	15	20	404	0	0	0	1		76	21	15	64	0	yes	80	Eating snow	0	180	moving
344	Gabbie	7/16/2015	12:39	af/kid	af/kid		55	1	1	0	0	0	2	loganpass	meadow	338	far from snow	2174	298266	5396307	9	10	overcast		0	100	76-100	1	3	28	235	0	0	0	1	12	76	0	128	52	0		0			180	vigilance
33	Trevor	7/4/2016	15:00	aaf	af	broken collar	68	3	1	0	0	0	4	hidden overlook	meadow	51	far from snow	2182	298268	5396348	13	7	overcast		0	65	51-75	10	10	1	192	0	0	0	31	42	76	0	0	0	0	180	0			180	bedded
211	Trevor	8/8/2016	10:54	am	am	X	4	0	0	1	0	0	1	hidden overlook	meadow	291	far from snow	2206	298238	5396439	9	6	sun		0	28	26-50	18	18	1	109	0	0	0	na	na	76	164	16	0	0	0	0			180	aafeeding
265	Trevor	8/18/2016	08:34	aaf	af		4	2	0	0	0	0	2	oberlin	forest		far from snow	2104	299235	5397650	5	10	overcast		0	100	76-100	18	18	1	388	0	0	0	7	na	76	170	10	0	0	0	0			180	aafeeding
299	Trevor	8/23/2016	15:50	aaf	af	4	3	2	0	0	3	0	5	hidden overlook	meadow		far from snow	2185	298248	5396366	10	3	overcast		0	72	51-75	27	27	1	158	0	0	0	2	11	76	0	0	0	0	180	0			180	bedded
71	Trevor	7/12/2016	11:53	af/kid	af/kid		51	7	4	0	9	0	20	haystack butte	ledge	27	far from snow	2365	300500	5401350	11	0	overcast		0	94	76-100	30	30	1	333	0	0	0	1	12	77	0	0	0	0	180	0			180	bedded	above highline
278	Trevor	8/21/2016	13:38	aaf	af		12	1	0	0	0	0	1	oberlin bend	forest	248	far from snow	1975	299504	5397718	19	7	sun		0	4	0-25	4	4	6	109	0	0	0	na	na	77	49	131	0	0	0	0			180	vigilance
301	Chad	7/6/2015	10:49	aaf	af		54	1	0	0	0	0	1	hidden_lake	meadow	38	far from snow	2163	298816	5396491	11	9	shade	shade	1	65	51-75	16	16	9	370	0	0	0			78	0	14	0	166		0		0	180	aafeeding
290	Trevor	8/22/2016	14:06	aaf	af	V	11	1	0	0	0	0	1	hidden lake trail	meadow	350	far from snow	2075	297256	5396482	7	10	overcast		0	91	76-100	12	12	2	171	0	0	0	na	na	78	158	22	0	0	0	0			180	aafeeding
311	aaWesley	6/27/2016	17:45	af/kid	af/kid/juv	t	73	1	1	0	1	0	3	oberlin bend	forest	1	near snow	1983	299528	5397679	23	2	sun		0	2	0-25	9	9	2	39	0	0	0	0.5	4	79	0	11	0	169	0	0			180	aafeeding	1 year juv and kid
35	Trevor	7/5/2016	09:51	aaf	af		78	1	0	0	0	0	1	oberlin bend	scree	4	near snow	2012	299454	5397584	6	8	overcast		0	72	51-75	28	28	1	26	0	0	0	na	na	79	0	0	0	0	180	0			180	bedded	displaced by researcher, rebedded on cliff, breaths taken at second bed site
200	aaWesley	6/27/2015	17:49	af/kid	af/kid		47	4	3	0	1	0	8	hidden_lake	snow	0	on snow	2193	298150	5396460	34	2	sun	on snow	1	0	0-25	25	25	3	173	0	0	0	1.5	5	80	180	0	0	0	yes	0			180	aafeeding
255	Gabbie	7/7/2015	12:56	af/kid	af/kid		45	1	1	0	0	0	2	loganpass	meadow	150	far from snow	2174	298637	5396301	17	9	sun		0	45	26-50	10	111	30	350	0	0	0	1		80	0	103	77	0		0			180	vigilance
433	Chad	7/24/2015	10:37	af/kid	af/kid		71	1	1	0	1	0	3	Comeau Pass	meadow	178	far from snow	2289	295102	5388406	17	7	sun		0	12	0-25	23	23	2	273	0	0	0	1	12	80	0	0	0	0	yes	180	bedded	0	180	bedded	Approached Wes as he was moving closer for breaths.
488	Gabbie	8/7/2015	13:28	af/kid	af/kid		3	2	1	0	1	0	4	loganpass	meadow	436	far from snow	2182	298213	5396379	18	8	shade	shade	1	15	0-25	5	3	37	177	0	0	0	0	2	80	0	0	0	0	yes	180	bedded	0	180	bedded
495	Gabbie	8/10/2015	09:20	af/kid	af/kid		8	2	3	1	1	0	7	oberlin	forest		far from snow	2031	299702	5397346	23	5	shade	shade	1	10	0-25	38	38	1	496	0	0	0	0.5	0.5	80	140	32	3	0		5	agonism	0	180	aafeeding
629	aaWesley	8/27/2015	10:00	af/kid	af/kid		0	2	2	0	2	0	6	floralpark	meadow	275	far from snow	2256	296952	5393592	19	1	haze		0	100	76-100	492	492	2	105	0	0	0	0.2	4	81	0	0	0	0	yes	180	bedded	0	180	bedded	2 year old juvs
6	Trevor	6/28/2016	14:31	aaf	af	broke left horn	61	1	0	0	0	0	1	hidden overlook	meadow	4	near snow	2158	298042	5396456	20	3	sun		0	13	0-25	17	17	2	237	0	0	0	na	na	81	149	12	19	0	0	0			180	aafeeding
205	Trevor	8/2/2016	16:48	aaf	af	broken left horn	3	4	0	0	2	0	6	hidden overlook	snow	0	on snow	2182	298740	5396513	21	8	sun	on snow	1	56	51-75	32	32	6	384	0	0	0	6	8	81	0	0	0	0	180	0			180	bedded
274	Trevor	8/18/2016	12:44	af/kid	af/kid	T	3	2	1	0	1	0	4	reynolds creek	meadow		far from snow	2146	298853	5396053	8	10	overcast		0	93	76-100	46	46	1	382	0	0	0	2	4	81	176	4	0	0	0	0			180	aafeeding	juv= 1yo
161	Chad	6/25/2015	17:11	aaf	af		87	1	0	0	1	0	2	highline	scree	500	far from snow	2060	299958	5400387	31	0	shade	shade	1	5	0-25	15	15	3	60	0	0	0	0.5		82	180	0	0	0		0			180	aafeeding	Male Juv
251	Gabbie	7/7/2015	11:51	af/kid	af/kid		55	3	1	0	1	0	5	loganpass	forest	50	far from snow	2182	298645	5396471	12	3	overcast		0	100	76-100	5	5	11	328	0	0	0	0.5	3	82	0	112	0	61		7	agonism		180	vigilance
352	Gabbie	7/17/2015	09:10	aaf	af		35	2	1	0	0	0	3	loganpass	forest	210	far from snow	2180	298670	5396459	7	0	overcast		0	100	76-100	10	20	5	278	0	0	0	2	3	82	0	180	0	0		0			180	vigilance
458	Gabbie	8/4/2015	09:39	af/kid	af/kid		20	2	1	0	2	0	5	loganpass	forest		far from snow	2170	298246	5396301	16	4	overcast		0	98	76-100	10	5	23	377	0	0	0	0.5	23	82	0	0	0	0	yes	180	bedded	0	180	bedded
62	Trevor	7/10/2016	12:44	af/kid	af/kid	C	82	1	1	0	0	0	2	hidden overlook	meadoow	350	far from snow	2195	298255	5396404	13	3	sun		0	63	51-75	20	20	1	166	0	0	0	1	na	82	140	40	0	0	0	0			180	aafeeding	hidden lake trail overlook and oberlin trail re-opened
94	Trevor	7/20/2016	12:30	aaf	af	E	22	1	0	0	0	0	1	oberlin	scree	13	near snow	2320	298561	5397709	8	25	overcast		0	34	26-50	6	6	1	107	0	0	0	na	na	82	0	180	0	0	0	0			180	vigilance
99	Trevor	7/20/2016	14:37	aaf	af	broken collar	76	6	1	0	2	0	9	oberlin waterfall	meadow	39	far from snow	2097	299244	5397477	14	6	overcast		0	57	51-75	6	6	1	458	0	0	0	2	5	82	160	20	0	0	0	0			180	aafeeding	2 collars not working
209	Trevor	8/4/2016	08:01	af/kid	af/kid	T	8	1	1	0	0	0	2	oberlin	meadow	221	far from snow	2121	299219	5397818	5	6	sun		0	0	0-25	33	33	1	231	0	0	0	1	na	82	177	3	0	0	0	0			180	aafeeding
237	Trevor	8/11/2016	13:46	am	am		5	1	1	1	1	0	4	oberlin	meadow	113	far from snow	2195	298817	5397679	9	6	fog		0	98	76-100	18	18	2	27	0	0	0	5	6	82	0	0	0	0	180	0			180	bedded
118	aaWesley	6/18/2015	13:41	af/kid	af/kid		80	1	1	0	0	0	2	hidden_lake	meadow	5	near snow	2177	298214	5396346	23	0	sun		0	100	76-100	10	15	5	200	0	0	0	1	3	83	0	59	20	96		5	agonism		180	aafeeding
292	Chad	7/2/2015	16:59	af/kid	af/kid		73	3	2	0	0	0	5	hidden_lake	snow	0	on snow	2237	298301	5396470	25	2	sun	on snow	1	53	51-75	197	189	9	46	0	0	0	2	4	83	0	0	0	0	yes	180	bedded	0	180	bedded	bedded on snow
101	Trevor	7/21/2016	09:55	af/kid	af/kid	broken collar	23	1	1	0	0	0	2	oberlin water tank	meadow	24	far from snow	2072	299354	5397293	13	12	sun		0	0	0-25	8	8	1	700	0	0	0	1	na	83	0	61	119	0	0	0			180	vigilance
302	Chad	7/6/2015	10:56	af/kid	af/kid		59	2	2	1	0	0	5	hidden_lake	scree	23	far from snow	2195	298685	5396515	15	2	sun		0	65	51-75	68	68	7	265	0	0	0	0.5	4	84	0	42	138	0		0		0	180	moving	walking up scree field from trail towards moraine
309	aaWesley	6/27/2016	16:36	af/kid	af/kid	3	92	2	1	0	0	0	3	oberlin bend	forest	0	on snow	1987	299535	5397634	18	8	sun	on snow	1	0	0-25	16	10	7	36	0	0	0	0.5	7	84	44	78	49	9	0	0			180	vigilance
43	Trevor	7/6/2016	08:58	am	am	X	9	0	0	1	0	0	1	highline trail	meadow	46	far from snow	2005	299896	5397572	8	3	fog		0	100	76-100	6	6	1	351	0	0	0	na	na	84	149	31	0	0	0	0			180	aafeeding	heavy fog, only one sighting
50	Trevor	7/7/2016	14:55	am	am		8	0	0	2	0	0	2	hidden overlook	forest	65	far from snow	2173	298243	5396317	11	10	overcast		0	94	76-100	3	3	1	218	0	0	0	3	na	84	0	180	0	0	0	0			180	vigilance	Chewing food while semi vigilant. All of hidden lake trail and oberlin climbers trail closed due to bear activity.
13	Trevor	6/30/2016	10:13	aaf	af	V	89	3	0	0	3	0	6	morean	snow/rock	1	near snow	2195	298931	5397094	13	14	sun		0	38	26-50	9	9	2	430	0	0	0	1	3	85	82	13	85	0	0	0			180	aafeeding	moved from oberlin saddle to hidden overlook
38	Trevor	7/5/2016	13:53	af/kid	af/kid	3	56	3	1	0	1	0	5	hidden overlook	meadow	15	near snow	2158	298807	5396425	11	6	overcast		0	97	76-100	8	8	1	421	0	0	0	1	5	85	140	40	0	0	0	0			180	aafeeding
235	Trevor	8/11/2016	13:02	af/kid	af/kid		17	1	1	0	0	0	2	oberlin waterfall	forest	119	far from snow	2100	299218	5394466	15	1	overcast		0	88	76-100	8	8	4	479	0	0	0	1	na	85	56	124	0	0	0	0			180	vigilance
271	Trevor	8/18/2016	11:46	af/kid	af/kid	3	6	1	1	0	0	0	2	reynolds trail	meadow		far from snow	2182	298771	5396028	9	4	overcast		0	95	76-100	13	13	1	277	0	0	0	1	na	85	167	13	0	0	0	0			180	aafeeding
351	Gabbie	7/17/2015	09:04	af/kid	af/kid		55	2	1	0	0	0	3	loganpass	forest	212	far from snow	2181	298670	5396468	7	0	overcast		0	100	76-100	8	22	5	280	0	0	0	0.5	3	86	0	11	0	169		0			180	aafeeding
420	Gabbie	7/24/2015	09:45	juv	juv		47	1	0	0	3	0	4	Sperry	scree	600	far from snow	2076	294494	5388113	17	4	sun		0	0	0-25	10	10	2	126	0	0	0	1	5	86	0	13	0	150		17	agonism	0	180	aafeeding
457	Gabbie	8/4/2015	09:26	aaf	af		10	2	1	0	2	0	5	loganpass	ledge		far from snow	2158	298322	5396188	16	4	overcast		0	90	76-100	44	44	23	337	0	0	0	21	21.5	86	0	0	0	0	yes	180	bedded	0	180	bedded
95	Trevor	7/20/2016	12:49	aaf	af	V	64	2	0	0	1	0	3	oberlin	meadow	12	near snow	2268	298589	5397604	8	15	overcast		0	27	26-50	16	16	1	84	0	0	0	35	38	86	0	0	0	0	180	0			180	bedded
275	Trevor	8/19/2016	08:41	aaf	af	4	2	2	0	0	0	0	2	oberlin	meadow	321	far from snow	2118	299167	5397653	7	4	sun		0	7	0-25	28	28	1	319	0	0	0	46	na	86	117	50	13	0	0	0			180	aafeeding
630	aaWesley	8/27/2015	10:00	af/kid	af/kid		0	2	2	0	2	0	6	floralpark	meadow	275	far from snow	2256	296953	5393590	19	1	haze		0	100	76-100	492	492	2	107	0	0	0	2	8	87	0	0	0	0	yes	180	bedded	0	180	bedded	2 year old juvs
191	Chad	6/26/2015	13:43	af/kid	af/kid		95	1	1	0	1	0	3	loganpass	meadow	150	far from snow	2182	298350	5396335	26	8	sun		0	1	0-25	5	5	25	375	0	0	0	1	2	88	0	14	0	166		0			180	aafeeding
232	Gabbie	7/2/2015	10:31	am	am		5	0	0	1	0	0	1	loganpass	forest	0	on snow	2158	298838	5396500	28	0	shade	on snow	1	1	0-25	10	10	10	400	1	0	0			88	0	30	0	150	yes	0			180	aafeeding	Later bedded on snow
253	Gabbie	7/7/2015	12:35	af/kid	af/kid		85	1	1	0	0	0	2	Rynolds Trail	forest	150	far from snow	2178	298567	5396291	17	9	shade	shade	1	50	51-75	2	2	1	180	0	0	0	0.5	3	88	0	57	0	115		8	agonism		180	aafeeding	Salt agonism w/ H
553	aaWesley	8/1/2015	11:13	af/kid	af/kid		1	2	1	0	1	0	4	hidden_lake	meadow		far from snow	2176	298089	5396442	20	11	haze		0	100	76-100	25	13	19	187	0	0	0	3	11	88	172	8	0	0		0		0	180	aafeeding
487	Gabbie	8/7/2015	10:44	af/kid	af/kid		25	1	0	0	0	0	1	loganpass	forest	235	far from snow	2179	298466	5396324	13	7	sun		0	25	26-50	8	3	12	198	0	0	0			88	12	79	89	0		0		0	180	vigilance	Lost Kid
497	Gabbie	8/10/2015	09:35	aaf	af		2	2	1	0	0	0	3	oberlin	forest		far from snow	2033	299676	5397342	23	5	sun		0	5	0-25	14	14	1	473	0	0	0	11	13	88	163	11	6	0		0		0	180	aafeeding	Joined group as I, kids, AM, and J left
494	Gabbie	8/10/2015	08:36	aaf	af		5	2	1	0	1	0	4	oberlin	meadow		far from snow	2048	299468	5397306	19	0	sun		0	20	0-25	13	13	2	487	0	0	0	13	22	88	176	4	0	0		0		0	180	aafeeding
266	Trevor	8/18/2016	08:40	aaf	af		31	2	0	0	0	0	2	oberlin	forest		far from snow	2104	299235	5397650	5	10	overcast		0	100	76-100	22	22	1	393	0	0	0	6	na	88	159	21	0	0	0	0			180	aafeeding
297	Trevor	8/23/2016	15:12	aaf	af	4	3	1	0	0	1	0	2	hidden overlook	forest		far from snow	2182	298410	5396335	5	8	overcast		0	89	76-100	5	5	6	157	0	0	0	2	na	88	0	0	0	180	0	0			180	aafeeding	Juvenile 2 yo
114	Trevor	7/22/2016	09:46	am	am	H	12	1	0	1	1	0	3	hidden overlook	meadow	25	far from snow	2191	298438	5396416	14	10	sun		0	0	0-25	22	22	1	126	0	0	0	9	13	89	0	93	87	0	0	0			180	vigilance	breaths taken bedded on snow
248	Gabbie	7/6/2015	11:18	af/kid	af/kid		80	1	1	0	0	0	2	loganpass	meadow	110	far from snow	2177	298258	5396325	16	0	sun		0	90	76-100	5	2	21	206	0	0	0	0.5		90	0	23	0	148		9	agonism		180	aafeeding	Horn threat to visitor @ 2m
525	Gabbie	8/5/2015	10:06	af/kid	af/kid		21	4	4	0	3	0	11	oberlin	meadow	466	far from snow	2118	249146	5397633	19	1	sun		0	17	0-25	25	21	4	231	0	0	0	0.3	0.4	90	173	7	0	0		0		0	180	aafeeding
549	aaWesley	8/18/2015	12:07	aaf	af		0	1	0	0	0	0	1	hidden_lake	ledge		far from snow	2177	297973	5396542	19	2	sun		0	36	26-50	25	17	5	201	0	0	0			90	141	4	0	0		35	salt searching	0	180	aafeeding
66	Trevor	7/10/2016	14:40	af/kid	af/kid	T	44	2	2	0	1	0	5	oberlin trail	forest	132	far from snow	2105	299190	5397518	17	0	overcast		0	90	76-100	11	11	1	295	0	0	0	1	5	90	31	66	0	83	0	0			180	vigilance	hidden lake trail overlook and oberlin trail re-opened
11	Trevor	6/29/2016	14:00	aaf	af		74	1	0	0	0	0	1	hidden overlook	meadow	7	near snow	2178	297866	5396621	18	5	sun		0	31	26-50	17	17	2	337	0	0	0	na	na	91	154	7	0	0	0	19	salt searching		180	aafeeding
10	Trevor	6/29/2016	13:18	aaf	af	E	58	1	0	0	0	0	1	hidden lake	forest	11	near snow	1949	297242	5396104	22	2	sun		0	27	26-50	13	13	1	319	0	0	0	na	na	92	25	116	39	0	0	0			180	vigilance	lactating but no kid
142	Trevor	7/27/2016	14:22	af/kid	af/kid	C	13	1	1	0	0	0	2	hidden overlook	snow	0	on snow	2189	298488	5396407	23	2	sun	on snow	1	75	76-100	54	54	1	141	0	0	0	7	na	92	0	0	0	0	180	0			180	bedded	Hidden lake trail to the lake re-opened
208	Trevor	8/3/2016	13:29	aaf	af	broken collar	6	1	0	0	1	0	2	oberlin	meadow	23	far from snow	2195	299051	5397917	-3	32	fog		0	100	76-100	18	18	1	33	0	0	0	5	na	92	137	43	0	0	0	0			180	aafeeding	1 yo juvenile
282	Trevor	8/21/2016	15:19	aaf	af	4	3	2	0	0	1	0	3	reynolds trail	forest	81	far from snow	2184	298605	5396228	20	9	shade	shade	1	1	0-25	7	7	8	353	0	0	0	2	na	92	0	0	0	180	0	0			180	aafeeding	2 yo juv. = Billy
301	Trevor	8/24/2016	11:00	aaf	af		11	1	0	0	0	0	1	dragon's tail	ledge	189	far from snow	2268	298497	5396037	9	3	sun		0	64	51-75	46	46	1	96	0	0	0	na	na	92	84	77	19	0	0	0			180	vigilance	post-bear = 1.5 hours since last sighting
91	Trevor	7/20/2016	10:29	aaf	af	broke left horn	69	1	0	0	0	0	1	oberlin	meadow	16	near snow	2280	298573	5397599	4	25	overcast		0	37	26-50	19	19	1	84	0	0	0	na	na	93	171	9	0	0	0	0			180	aafeeding
269	Trevor	8/18/2016	10:18	juv	juv		26	3	1	0	1	0	5	oberlin	meadow		far from snow	2146	299131	5397842	9	4	overcast		0	98	76-100	17	17	1	182	0	0	0	8	11	93	114	56	10	0	0	0			180	aafeeding
120	Chad	6/18/2015	14:29	am	am		10	0	0	1	0	0	1	hidden_lake	snow	0	on snow	2087	297330	5396526	25	3	sun	on snow	1	30	26-50	15	10	3	120	0	0	0			94					yes				0	bedded	Bedded on snow in sun on the Hidden Lake Trail
250	Gabbie	7/6/2015	14:46	af/kid	af/kid		35	1	1	0	2	0	4	Dragons Tail	snow	0	on snow	2207	298595	5396120	22	12	sun	on snow	1	60	51-75	108	108	1	237	0	0	0	1	25	94	0	0	135	45		0			180	moving	Juv. With left broken horn
522	Gabbie	8/4/2015	17:09	af/kid	af/kid		12	1	1	0	0	0	2	hidden_lake	forest	863	far from snow	1959	297241	5396177	24	4	overcast		0	75	76-100	25	5	2	277	0	0	0	0.3		94	50	0	0	0		130	salt searching	0	180	moving
222	Trevor	8/9/2016	14:49	aaf	af	V	19	2	0	0	1	0	3	oberlin	meadow	282	far from snow	2110	299237	5397729	9	6	sun		0	14	0-25	22	22	1	289	0	0	0	13	20	94	0	0	0	0	180	0			180	bedded	Juvenile 2 yo
234	Trevor	8/11/2016	12:35	am	am	X	3	0	0	1	0	0	1	oberlin waterfall	meadow	49	far from snow	2095	299231	5397445	11	2	fog		0	97	76-100	24	24	2	541	0	0	0	na	na	94	0	0	0	0	180	0			180	bedded
48	Trevor	7/7/2016	14:31	aaf	af	4	34	1	0	0	0	0	1	hidden overlook	meadow	17	near snow	2182	298317	5396337	12	11	sun		0	82	76-100	22	22	1	167	0	0	0	na	na	95	166	14	0	0	0	0			180	aafeeding	All of hidden lake trail and oberlin climbers trail closed due to bear activity.
23	Chad	6/10/2015	17:01	af/kid	af/kid		95	3	1	3	3	0	10	goat_lick	cliff		far from snow	1251	308902	5348529	28	4	shade	shade	1	30	26-50	44	44	1	5	1	0	0	10	12	96	0	0	0	0	yes	180	bedded		180	bedded
257	Gabbie	7/8/2015	12:32	af/kid	af/kid		65	1	1	0	1	0	3	Mt. Clement	snow	0	on snow	2195	298628	5396498	22	1	sun	on snow	1	1	0-25	25	45	33	308	0	0	0	10	35	96	0	154	0	0		26	Eating snow		180	vigilance
364	Gabbie	7/20/2015	09:48	aaf	af		28	1	0	2	0	0	3	loganpass	meadow	80	far from snow	2176	298548	5396367	17	0	overcast		0	100	76-100	5	3	25	215	0	0	0	30	40	96	58	37	85	0		0			180	moving
34	Trevor	7/5/2016	09:19	am	am		11	1	0	1	0	0	2	oberlin bend	meadow	43	far from snow	1987	299504	5397680	6	8	overcast		0	60	51-75	9	9	1	84	0	0	0	45	na	96	51	85	44	0	0	0			180	vigilance
41	Trevor	7/5/2016	15:04	aaf	af		66	2	0	0	2	0	4	hidden overlook	meadow	69	far from snow	2176	298226	5396329	9	9	overcast		0	89	76-100	8	8	1	212	0	0	0	3	5	96	0	180	0	0	0	0			180	vigilance
92	Trevor	7/20/2016	10:57	aaf	af	broken collar	81	1	0	0	0	0	1	oberlin	scree	5	near snow	2294	298527	5397584	4	26	overcast		0	20	0-25	7	7	1	47	0	0	0	na	na	96	136	34	10	0	0	0			180	aafeeding
131	Trevor	7/26/2016	12:28	aaf	af	V	70	4	0	0	1	0	5	hidden overlook	snow	0	on snow	2180	298485	5396406	16	21	overcast	on snow	1	85	76-100	18	18	1	138	0	0	0	6	10	96	0	0	0	0	180	0			180	bedded	observations cut short by lightning storm
198	Trevor	8/2/2016	14:56	aaf	af	E	3	6	1	0	3	0	10	hidden overlook	snow	0	on snow	2182	298754	5396535	22	3	sun	on snow	1	64	51-75	45	45	1	315	0	0	0	9	11	96	0	0	0	0	180	0			180	bedded
210	Trevor	8/4/2016	08:15	aaf	af	broke left horn	31	2	1	0	0	0	3	oberlin	meadow	247	far from snow	2121	299213	5397789	6	4	sun		0	0	0-25	10	10	1	276	0	0	0	3	4	96	180	0	0	0	0	0			180	aafeeding
4	Trevor	6/28/2016	13:54	aaf	af		63	0	0	0	2	0	2	hidden overlook	snow	0	on snow	2182	298194	5396392	17	5	sun	on snow	1	17	0-25	7	7	2	182.5	0	0	0	14	na	97	0	18	4	0	143	15	salt searching		180	moving	3 yr old, 2 yr old females
154	Trevor	7/28/2016	14:08	aaf	af	E	16	1	0	0	0	0	1	hidden overlook	snow	0	on snow	2191	298471	5396403	17	11	sun	on snow	1	57	51-75	62	62	1	122	0	0	0	na	na	97	0	0	0	0	180	0			180	bedded
213	aaWesley	6/29/2015	13:22	juv	juv		35	1	0	0	2	0	3	loganpass	meadow	20	near snow	2182	298140	5396433	22	0	overcast		0	100	76-100	13	13	2	200	0	0	0			98	0	13	0	167		0			180	aafeeding
299	Chad	7/3/2015	13:14	af/kid	af/kid		34	1	1	0	0	0	2	hidden_lake	meadow	46	far from snow	2176	298137	5396409	28	3	sun		0	15	0-25	13	13	2	211	0	0	0	0.5		98	3	25	0	88		64	Salt searching	0	180	aafeeding
278	aaWesley	7/6/2015	10:58	af/kid	af/kid		73	2	2	1	0	0	5	hidden_lake	scree	13	near snow	2203	298552	5396530	15	0	sun		0	19	0-25	185	170	15	235	0	0	0	1	2	98	0	180	0	0		0		0	180	vigilance	looking for kid
258	Gabbie	7/8/2015	12:54	af/kid	af/kid		45	2	2	0	1	0	5	Mt. Clement	snow	0	on snow	2195	298419	5396402	24	8	sun	on snow	1	1	0-25	121	121	25	80	0	0	0	10	11	98	0	0	0	0	yes	180	bedded		180	bedded	On snow
259	Gabbie	7/8/2015	12:58	af/kid	af/kid		60	2	2	0	1	0	5	Mt. Clement	snow	0	on snow	2195	298537	5396361	24	8	sun	on snow	1	4	0-25	135	135	27	86	0	0	0	1	2	98	0	0	0	0	yes	180	bedded		180	bedded	On snow
314	Gabbie	7/9/2015	20:36	af/kid	af/kid		67	3	2	0	1	0	6	Ellen Wilson	meadow	310	far from snow	1936	296393	5387159	24	0	shade	shade	1	0	0-25	15	15	3	128	0	0	0	1	1	98	0	0	0	156		24	agonism		180	aafeeding	Short horns herd
379	Gabbie	7/21/2015	09:13	aaf	af		15	3	3	0	4	0	10	loganpass	meadow	432	far from snow	2172	298257	5396299	14	16	sun		0	45	26-50	6	6	15	233	0	0	0	1	3	98	0	69	100	0		11	agonism		180	vigilance
37	Trevor	7/5/2016	13:30	aaf	af	V	69	3	1	0	3	0	7	hidden overlook	forest	11	near snow	2158	298837	5396498	5	11	overcast	on snow	1	94	76-100	6	6	1	477	0	0	0	1	2	98	0	151	0	29	0	0			180	vigilance	group of 7 fighting over salt, 1 juvenile male probably an immature adult billy
285	Chad	7/1/2015	15:07	aaf	af		72	2	1	0	2	0	5	hidden_lake	meadow	47	far from snow	2167	297992	5396501	23	5	sun		0	47	26-50	12	12	2	229	0	0	0	11	14	99	161	16	0	0		3	grooming	0	180	aafeeding
289	Chad	7/2/2015	16:30	juv	juv		37	0	0	0	1	0	1	hidden_lake	meadow	17	near snow	2181	298651	5396213	31	1	sun		0	17	0-25	27	27	2	354	0	0	0			99	0	5	0	135	yes	40	bedded	0	180	aafeeding	Licking urine patch. Bedded on urine patch.
32	Trevor	7/4/2016	14:51	aaf	af	broken collar	68	2	0	0	0	0	2	hidden overlook	meadow	78	far from snow	2180	298177	5396404	13	7	overcast		0	62	51-75	7	7	1	178	0	0	0	na	na	99	89	3	8	0	20	0			120	aafeeding
110	Trevor	7/21/2016	14:40	am	am	H	10	2	2	1	1	0	6	hidden overlook	meadow	42	far from snow	2182	298395	5396339	19	7	sun		0	0	0-25	9	9	1	184	0	0	0	6	8	99	115	65	0	0	0	0			180	vigilance
223	Trevor	8/9/2016	14:59	aaf	af		3	2	0	0	1	0	3	oberlin	meadow	271	far from snow	2110	299237	5397729	13	4	sun		0	13	0-25	7	7	1	274	0	0	0	3	9	99	178	2	0	0	0	0			180	aafeeding
460	Gabbie	8/4/2015	10:05	af/kid	af/kid		18	1	1	0	1	0	3	loganpass	meadow	222	far from snow	2176	298133	5396418	16	9	sun		0	45	26-50	11	5	13	229	0	0	0	1	3	100	0	37	143	0		0		0	180	moving
191	Trevor	8/1/2016	19:19	aaf	af	broken collar	5	3	0	0	3	0	6	hidden overlook	ledge	422	far from snow	2171	298244	5396302	17	7	shade	shade	1	1	0-25	12	12	12	220	0	0	0	10	11	100	0	136	42	0	2	0			180	vigilance
304	Trevor	8/24/2016	13:47	juv	juv		8	0	0	0	1	0	1	reynolds	ledge	117	far from snow	2182	298719	5396075	10	3	sun		0	73	51-75	11	11	7	257	0	0	0	na	na	100	0	0	0	0	180	0			180	bedded
58	Trevor	7/10/2016	10:09	af/kid	af/kid	broken collar	84	2	1	0	0	0	3	hidden overlook	forest	6	near snow	2178	298692	5396436	13	4	sun		0	42	26-50	12	12	1	288	0	0	0	2	4	101	0	55	125	0	0	0			180	moving	kid is male, hidden lake trail overlook and oberlin trail re-opened
88	Trevor	7/19/2016	15:15	af/kid	af/kid	3	44	1	1	0	2	0	4	hidden overlook	meadow	65	far from snow	2190	298356	5396385	18	5	sun		0	57	51-75	27	27	1	131	0	0	0	3	7	101	166	14	0	0	0	0			180	aafeeding
106	Trevor	7/21/2016	12:06	aaf	af	broken collar	12	4	1	0	1	0	6	oberlin	meadow	186	far from snow	2134	299173	5397821	18	8	sun		0	0	0-25	10	10	1	192	0	0	0	5	6	101	175	5	0	0	0	0			180	aafeeding
306	Trevor	8/24/2016	14:43	juv	juv		10	0	0	0	1	0	1	hidden overlook	meadow	287	far from snow	2170	298655	5396424	8	11	sun		0	90	76-100	32	32	30	231	0	0	0	na	na	101	0	76	61	0	0	43	drinking water		180	vigilance
115	aaWesley	6/18/2015	12:30	aaf	af		60	1	0	0	1	0	2	hidden_lake	meadow	0	on snow	2182	298665	5396468	20	0	sun	on snow	1	100	76-100	5	20	5	300	0	0	0	1		102	0	100	80	0		0			180	vigilance	Nanny with yearling walking near trail. Seemed to be searching for salt.
332	Gabbie	7/14/2015	16:53	am	am		2	0	0	1	0	0	1	loganpass	road/trail	91	far from snow	2182	298421	5396336	16	6	sun		0	70	51-75	5	3	43	156	0	0	0			102	0	71	109	0		0			180	vigilance
432	Chad	7/24/2015	10:02	juv	juv		36	1	0	0	3	0	4	Sperry	scree		far from snow	2092	294468	538818	16	3	sun		0	0	0-25	9	9	2	111	0	0	0	3	6	102	0	0	0	0	yes	180	bedded	0	180	bedded	bedded in sun just off trail
479	Gabbie	8/6/2015	11:52	af/kid	af/kid		35	3	2	1	2	0	8	Sperry Campground	forest		far from snow	2043	294563	5386971	10	0	overcast		0	100	76-100	1	1	7	214	0	0	0	0.5	11	102	10	22	5	143		0		0	180	aafeeding	Walked and followed me at an extremely close distance
512	Gabbie	8/11/2015	13:23	af/kid	af/kid		13	2	2	0	0	0	4	loganpass	meadow	393	far from snow	2177	298121	5396424	25	13	sun		0	0	0-25	13	13	11	181	0	0	0	0.5	3	102	0	42	138	0		0		0	180	moving	w/ goat 3
614	Gabbie	8/21/2015	13:59	juv	juv		0	1	1	0	1	0	3	Dragons Tail	meadow	476	far from snow	2181	298582	5396237	11	18	haze		0	100	76-100	5	5	2	491	0	0	0			102	0	134	46	0		0		0	180	vigilance
46	Trevor	7/7/2016	13:14	aaf	af	V	74	2	1	0	0	0	3	hidden overlook	forest	6	near snow	2170	298652	5396431	6	10	overcast		0	92	76-100	10	10	1	275	0	0	0	4	5	102	31	12	0	0	0	137	salt searching		180	moving	All of hidden lake trail and oberlin climbers trail closed due to bear activity.
86	Trevor	7/19/2016	14:45	am	am	X	7	0	0	1	0	0	1	hidden overlook	meadow	51	far from snow	2170	298582	5396410	13	17	sun		0	36	26-50	12	12	1	253	0	0	0	na	na	102	0	43	137	0	0	0			180	moving
105	Trevor	7/21/2016	11:44	aaf	af		13	1	0	0	2	0	3	oberlin	meadow	17	near snow	2149	299151	5397872	14	5	sun		0	0	0-25	12	12	1	158	0	0	0	15	na	102	96	38	46	0	0	0			180	aafeeding	off cliff, feeding in meadow
136	Trevor	7/27/2016	10:41	af/kid	af/kid	T	17	2	2	0	1	0	5	oberlin trail	snow	0	on snow	2097	299229	5397442	14	4	overcast	on snow	1	69	51-75	13	13	1	630	0	0	0	1	8	102	0	0	15	0	165	0			180	bedded	1 yo juvenile. Hidden lake trail to the lake re-opened
212	Trevor	8/8/2016	11:17	aaf	af	V	22	1	0	0	0	0	1	hidden overlook	forest	380	far from snow	2178	298225	5396338	17	4	shade	shade	1	19	0-25	8	8	16	207	0	0	0	na	na	102	0	180	0	0	0	0			180	vigilance
213	Trevor	8/8/2016	11:40	aaf	af	broken horn	33	1	0	0	0	0	1	hidden overlook	meadow	208	far from snow	2180	298074	5396464	17	3	sun		0	20	0-25	10	10	1	262	0	0	0	na	na	102	173	7	0	0	0	0			180	aafeeding
307	Trevor	8/24/2016	15:11	af/kid	af/2 kids	3	4	1	2	0	3	0	6	hidden overlook	forest	246	far from snow	2170	298647	5396435	15	0	overcast		0	93	76-100	6	6	21	231	0	0	0	1	7	102	0	3	0	177	0	0			180	aafeeding
21	Chad	6/10/2015	16:39	af/kid	af/kid		95	3	1	3	2	0	9	goat_lick	cliff		far from snow	1241	308869	5348494	30	2	shade	shade	1	30	26-50	49	49	6	20	1	0	0	5	6	103	0	77	0	103		0			180	vigilance
18	Gabbie	6/10/2015	15:22	af/kid	af/kid		85	1	1	0	0	0	2	goat_lick	cliff		far from snow	1244	308890	5348488	27	4	shade	shade	1	80	76-100	52	52	1	15	1	0	0	2		103	0	32	60	88		0			180	aafeeding
315	Gabbie	7/10/2015	08:23	af/kid	af/kid		59	4	4	0	2	0	10	Ellen Wilson	forest	378	far from snow	1810	296979	5387201	19	0	sun		0	0	0-25	15	15	3	504	0	0	0	0.5	1	103	0	0	0	124		56	agonism		180	aafeeding	Goats showed up at camp @ 4am and stayed all night/ short horns herd
98	Trevor	7/20/2016	14:18	af/kid	af/kid		71	5	1	0	2	0	8	oberlin waterfall	forest	47	far from snow	2099	299241	5397465	15	14	sun		0	41	26-50	13	13	1	469	0	0	0	1	4	103	0	16	0	164	0	0			180	aafeeding
102	Trevor	7/21/2016	10:22	am	am	X	6	0	0	0	1	0	1	oberlin	meadow	14	near snow	2115	299132	5397596	10	19	sun		0	0	0-25	30	30	1	313	0	0	0	na	na	103	180	0	0	0	0	0			180	aafeeding
240	Trevor	8/12/2016	11:11	af/kid	af/kid		17	1	1	0	0	0	2	oberlin	meadow	138	far from snow	2031	299450	5397457	13	6	sun		0	64	51-75	17	17	2	651	0	0	0	1	na	103	174	6	0	0	0	0			180	aafeeding
257	Trevor	8/17/2016	12:14	aaf	af	E	3	1	0	0	0	0	1	hidden overlook	meadow	461	far from snow	2162	298321	5396225	13	13	sun		0	16	0-25	29	29	1	183	0	0	0	na	na	103	180	0	0	0	0	0			180	aafeeding
194	Chad	6/27/2015	14:38	aaf	af		40	1	0	0	0	0	1	oberlin	scree	20	near snow	2480	298679	5398158	33	1	sun		0	0	0-25	20	5	1	12	0	0	0			104	0	0	0	180		0			180	aafeeding	Collar Broken/ fleshy base on right horn
635	Gabbie	8/27/2015	09:07	af/kid	af/kid		0	1	1	0	0	0	2	Mt. Rynolds	ledge		far from snow	2170	298341	5395875	17	3	haze		0	100	76-100	454	454	3	0	0	0	0	0		104	0	0	0	0	yes	180	bedded	0	180	bedded
47	Trevor	7/7/2016	13:38	af/kid	af/kid	broken collar	83	1	1	0	1	0	3	hidden overlook	meadow	21	far from snow	2171	298500	5396209	13	10	sun		0	79	76-100	136	136	1	31	0	0	0	3	7	104	113	46	21	0	0	0			180	aafeeding	All of hidden lake trail and oberlin climbers trail closed due to bear activity.
57	Trevor	7/10/2016	09:54	aaf	af	V	81	2	1	0	0	0	3	hidden overlook	forest	11	near snow	2170	298686	5396421	12	2	shade	shade	1	41	26-50	6	6	1	322.5	0	0	0	22	23	104	0	11	0	169	0	0			180	aafeeding	hidden lake trail overlook and oberlin trail re-opened
64	Trevor	7/10/2016	13:24	aaf	af	V	82	1	0	0	0	0	1	reynolds trail	forest	4	near snow	2184	298579	5396232	17	5	sun		0	56	51-75	6	6	1	153	0	0	0	na	na	104	0	5	0	175	0	0			180	aafeeding	agonism to squirrel (horn threat) hidden lake trail overlook and oberlin trail re-opened
85	Trevor	7/19/2016	14:27	aaf	af	E	16	1	0	0	1	0	2	reynolds trail	meadow	18	near snow	2180	298647	5396237	16	7	sun		0	31	26-50	10	10	1	275	0	0	0	13	na	104	155	25	0	0	0	0			180	aafeeding
93	Trevor	7/20/2016	11:16	aaf	af		29	2	0	0	1	0	3	oberlin	scree	9	near snow	2292	298505	5397568	10	4	sun		0	17	0-25	27	27	1	26	0	0	0	7	12	104	75	61	38	0	0	6	grooming		180	vigilance
103	Trevor	7/21/2016	10:56	aaf	af	4	18	5	0	0	3	0	8	oberlin	meadow	36	far from snow	2146	299168	5397897	12	22	sun		0	0	0-25	15	15	1	153	0	0	0	2	4	104	174	6	0	0	0	0			180	aafeeding	1 yo, 2 yo and 3 yo Juvs
119	Trevor	7/22/2016	11:01	am	am	X	7	0	0	1	0	0	1	hidden overlook	meadow	48	far from snow	2170	298579	5396403	14	12	sun		0	4	0-25	6	6	1	218	0	0	0	na	na	105	178	2	0	0	0	0			180	aafeeding
305	Trevor	8/24/2016	14:05	juv	juv		5	0	0	0	1	0	1	hidden overlook	meadow	297	far from snow	2178	298575	5396282	9	5	overcast		0	84	76-100	7	7	4	312	0	0	0	na	na	105	0	38	79	63	0	0			180	aafeeding
329	Gabbie	7/14/2015	16:05	af/kid	af/kid		50	1	1	0	1	0	3	loganpass	meadow	163	far from snow	2195	298307	5396379	18	13	overcast		0	85	76-100	54	54	26	263	0	0	0	12	15	106	0	53	127	0		0			180	moving
428	Chad	7/24/2015	10:48	am	am		7	0	0	1	0	0	1	Comeau Pass	meadow	219	far from snow	2317	295016	5388713	17	6	sun		0	21	0-25	11	11	2	161	0	0	0			106	0	0	0	0		180	salt searching	0	180	moving	Bloody left side of jaw, beard bloody. Blood on legs and side. Cut on left rump.
31	Trevor	7/4/2016	14:25	aaf	af	4	61	1	0	0	1	0	2	hidden overlook	forest	16	near snow	2186	298644	5396471	6	23	overcast		0	63	51-75	17	17	1	248	0	0	0	5	na	106	40	140	0	0	0	0			180	vigilance	1 yo juvenile
82	Trevor	7/18/2016	14:54	juv	juv (af)		31	0	0	0	1	0	1	reynolds trail	forest	180	far from snow	2183	298579	5396242	23	3	sun		0	21	0-25	14	14	1	256	0	0	0	na	na	106	0	19	6	155	0	0			180	aafeeding
104	Trevor	7/21/2016	11:06	aaf	af	V	66	5	0	0	3	0	8	oberlin	meadow	39	far from snow	2146	299169	5397899	12	22	sun		0	0	0-25	17	17	1	156	0	0	0	3	5	106	169	11	0	0	0	0			180	aafeeding	1 yo, 2 yo and 3 yo Juvs
260	Trevor	8/17/2016	12:54	af/kid	af/kid	3	4	5	2	0	2	0	9	reynolds trail	snow	0	on snow	2191	298630	5396163	16	10	sun	on snow	1	33	26-50	29	29	1	337	0	0	0	1	3	106	0	0	0	0	180	0			180	bedded
281	Trevor	8/21/2016	15:10	aaf	af		16	1	0	0	1	0	2	hidden overlook	forest	270	far from snow	2182	298476	5396342	19	6	shade	shade	1	0	0-25	6	6	2	180	0	0	0	3	na	106	0	7	0	173	0	0			180	aafeeding
308	Trevor	8/24/2016	15:34	af/kid	af/kid	T	2	1	1	0	0	0	2	hidden overlook	forest	101	far from snow	2166	298820	5396505	11	5	overcast		0	91	76-100	16	16	1	418	0	0	0	1	na	106	0	6	0	174	0	0			180	aafeeding
12	Trevor	6/29/2016	14:17	af/kid	af/kid	B	92	4	1	0	3	0	8	hidden overlook	snow	0	on snow	2175	297971	5396535	18	2	sun	on snow	1	36	26-50	12	12	1	277	0	0	0	1	2	107	0	0	0	0	180	0			180	bedded
40	Trevor	7/5/2016	14:35	aaf	af	E	45	1	0	0	2	0	3	reynolds trail	meadow	38	far from snow	2171	298622	5396344	4	18	overcast		0	96	76-100	9	9	1	292	0	0	0	3	14	107	145	35	0	0	0	0			180	aafeeding
226	Trevor	8/9/2016	15:50	aaf	af	4	7	3	0	0	2	0	5	oberlin watertank	meadow	213	far from snow	2056	299437	5397280	11	7	sun		0	24	0-25	30	30	1	776	0	0	0	4	12	107	114	53	0	13	0	0			180	aafeeding
264	Trevor	8/17/2016	13:48	am	am	X	3	0	0	1	0	0	1	morean meadow	meadow	101	far from snow	2135	299000	5396666	18	6	sun		0	51	51-75	17	17	25	569	0	0	0	na	na	107	177	3	0	0	0	0			180	aafeeding
286	Trevor	8/21/2016	17:01	af/kid	af/kid	T	5	1	1	0	1	0	3	hidden lake trail	meadow	483	far from snow	2091	297270	5396507	20	5	shade	shade	1	3	0-25	17	17	2	149	0	0	0	1	5	107	0	0	0	0	180	0			180	bedded
94	Chad	6/8/2015	13:10	am	am		60	0	0	1	0	0	1	goat_lick	scree		far from snow	1231	308867	5398458	25	5	sun		0	5	0-25	30	30	3	15	1	0	0			108	0	4	0	176		0			180	aafeeding
271	aaWesley	7/1/2015	14:33	af/kid	af/kid		53	5	2	0	2	0	9	hidden_lake	meadow	27	far from snow	2174	298125	5396422	23	4	sun		0	70	51-75	25	10	2	199	0	0	0	0.5	0.5	108	0	40	0	97		43	agonism	0	180	aafeeding
236	Gabbie	7/2/2015	11:15	am	am		4	0	0	1	0	0	1	Mt. Clement	snow	0	on snow	2191	298456	5396399	22	5	sun	on snow	1	1	0-25	50	50	30	65	1	0	0	50	60	108	0	0	0	0	yes	180	bedded		180	bedded	bedded on snow
254	Gabbie	7/7/2015	12:42	am	am		15	0	0	1	0	0	1	Rynolds Trail	forest	150	far from snow	2178	29857	5396291	17	9	shade	shade	1	50	51-75	2	2	1	180	0	0	0	1	5	108	0	35	0	140		5	agonism		180	aafeeding	Salt agonism w/ Q, licking salt off knees
456	Gabbie	8/4/2015	09:11	af/kid	af/kid		18	1	1	0	0	0	2	Mt. Clement	scree		far from snow	2207	298466	5396473	13	14	overcast		0	98	76-100	149	149	11	11	0	0	0	0.5		108	0	68	37	0		2	Nanny terminated nursing	73	180	vigilance
538	aaWesley	8/5/2015	11:41	af/kid	af/kid		8	2	2	0	0	0	4	oberlin	forest	493	far from snow	2109	299173	5397585	28	1	sun		0	23	0-25	25	17	2	212	0	0	0	8	9	108	161	19	0	0		0		0	180	aafeeding
616	Gabbie	8/21/2015	14:25	juv	juv		0	0	0	0	2	0	2	loganpass	meadow	105	far from snow	2170	298652	5396431	11	5	haze		0	100	76-100	5	5	14	356	0	0	0	8		108	5	78	97	0		0		0	180	vigilance
20	Trevor	6/30/2016	13:58	af/kid	af/kid	B	82	1	1	0	3	0	5	hidden overlook	forest	2	near snow	2158	298012	5396459	20	6	overcast		0	48	26-50	8	8	2	278	0	0	0	1	3	108	142	38	0	0	0	0			180	aafeeding
49	Trevor	7/7/2016	14:51	am	am	H	13	0	0	2	0	0	2	hidden overlook	forest	68	far from snow	2173	298243	5396317	11	10	overcast		0	94	76-100	5	5	1	221	0	0	0	3	na	108	0	32	0	148	0	0			180	aafeeding	With larger uncollared billy who was dominant over H. All of hidden lake trail and oberlin climbers trail closed due to bear activity.
63	Trevor	7/10/2016	13:12	aaf	af	4	42	2	0	0	1	0	3	reynolds trail	forest	7	near snow	2182	298579	5396232	14	2	overcast		0	65	51-75	8	8	1	143	0	0	0	5	13	108	0	30	0	25	0	125	salt searching		180	moving	hidden lake trail overlook and oberlin trail re-opened
67	Trevor	7/10/2016	14:45	aaf	af		85	2	2	0	0	0	4	oberlin trail	forest	132	far from snow	2105	299190	5397518	17	0	overcast		0	90	76-100	11	11	1	295	0	0	0	1	10	108	0	0	0	180	0	0			180	aafeeding	hidden lake trail overlook and oberlin trail re-opened
89	Trevor	7/19/2016	15:38	af/kid	af/kid	T	34	6	4	0	4	0	14	hidden overlook	meadow	200	far from snow	2178	298288	5396305	14	22	overcast		0	62	51-75	15	15	1	320	0	0	0	1	na	108	167	13	0	0	0	0			180	aafeeding
97	Trevor	7/20/2016	13:58	aaf	af	broken collar	23	5	1	0	2	0	8	oberlin waterfall	forest	34	far from snow	2099	299247	5397483	11	16	shade	shade	1	55	51-75	5	5	1	473	0	0	0	4	10	108	62	97	21	0	0	0			180	vigilance	2 collars not working
123	Trevor	7/25/2016	17:00	aaf	af	E	9	1	0	0	0	0	1	hidden overlook	meadow	39	far from snow	2170	298594	5396431	19	13	sun		0	0	0-25	19	19	1	221	0	0	0	na	na	108	153	27	0	0	0	0			180	aafeeding
167	Trevor	7/31/2016	10:46	af/kid	af/kid	C	13	6	2	0	2	0	10	hidden overlook	meadow	414	far from snow	2171	298354	5396012	17	7	sun		0	18	0-25	320	320	5	114	0	0	0	1	4	108	0	0	0	0	180	0			180	bedded
262	Trevor	8/17/2016	12:54	aaf	af	broken collar	8	5	2	0	2	0	9	reynolds trail	snow	0	on snow	2191	298630	5396163	16	10	sun	on snow	1	33	26-50	20	20	1	339	0	0	0	3	16	108	0	0	0	0	180	0			180	bedded
283	Chad	7/1/2015	14:17	am	am		2	0	0	1	0	0	1	hidden_lake	meadow	398	far from snow	2180	298224	5396356	27	3	overcast		0	62	51-75	21	22	7	176	0	0	0			109	0	0	0	0	yes	180	bedded	0	180	bedded	Bedded next to tree
232	Trevor	8/9/2016	18:52	am	am	X	5	0	0	1	0	0	1	meadows below morean	meadow	36	far from snow	2109	299264	5397222	15	0	overcast		0	86	76-100	122	122	1	726	0	0	0	na	na	109	176	4	0	0	0	0			180	aafeeding
486	Gabbie	8/7/2015	09:51	aaf	af		3	1	0	0	0	0	1	loganpass	meadow	270	far from snow	2181	298471	5396324	12	8	sun		0	45	26-50	5	5	12	193	0	0	0			110	8	68	104	0		0		0	180	vigilance
9	Trevor	6/29/2016	10:32	af/kid	af/kid	B	92	1	1	0	0	0	2	hidden overlook	meadow	1	near snow	2188	298249	5396378	12	11	sun		0	0	0-25	7	7	1	171	0	0	0	1	na	110	134	2	0	0	0	44	salt searching		180	aafeeding
54	Trevor	7/7/2016	16:12	am	am	X	9	0	0	1	0	0	1	logan pass	meadow	24	far from snow	2030	299924	5397163	11	9	overcast		0	98	76-100	12	12	5	535	0	0	0	na	na	110	162	18	0	0	0	0			180	aafeeding	All of hidden lake trail including overlook and oberlin climbers trail closed due to bear activity.
59	Trevor	7/10/2016	11:03	aaf	af	E	34	1	0	0	1	0	2	hidden overlook	forest	6	near snow	2182	298681	5396467	13	3	sun		0	27	26-50	8	8	1	307	0	0	0	3	na	110	0	16	0	164	0	0			180	aafeeding	2yo juvenile. hidden lake trail overlook and oberlin trail re-opened
7	Trevor	6/28/2016	14:56	aaf	af	4	88	1	0	0	1	0	2	hidden overlook	snow	0	on snow	2170	298739	5396434	19	2	sun	on snow	1	23	0-25	12	12	2	278	1	1	0	6	na	111	0	0	0	0	0	180	on snow		180	vigilance	1 yr old juvenile
265	Gabbie	7/9/2015	10:32	af/kid	af/kid		55	1	1	0	1	0	3	loganpass	meadow	236	far from snow	2173	298240	5396318	23	5	sun		0	0	0-25	25	5	42	340	0	0	0	0.5	2	112	81	99	0	0		0			180	vigilance
87	Trevor	7/19/2016	15:04	af/kid	af/kid	C	42	1	1	0	0	0	2	hidden overlook	meadow	63	far from snow	2195	298380	5396391	17	8	sun		0	35	26-50	8	8	1	118	0	0	0	3	na	112	130	50	0	0	0	0			180	aafeeding
111	Trevor	7/21/2016	14:51	af/kid	af/2 kids	3	65	1	2	1	0	0	4	hidden overlook	forest	293	far from snow	2175	298221	5396335	14	33	sun		0	2	0-25	15	15	5	185	0	0	0	1	2	112	0	120	0	0	0	60	bedded		180	vigilance	2 kids
125	Trevor	7/25/2016	17:29	aaf	af	broken collar	6	2	0	0	1	0	3	hidden overlook	meadow	64	far from snow	2195	298294	5396380	20	7	sun		0	48	26-50	52	52	1	136	0	0	0	4	7	112	180	0	0	0	0	0			180	aafeeding
189	Trevor	8/1/2016	16:13	aaf	af	E	4	1	0	0	0	0	1	hidden overlook	meadow	190	far from snow	2179	298058	5396483	14	10	sun		0	15	0-25	14	14	10	254	0	0	0	na	na	112	19	126	35	0	0	0			180	vigilance
200	Trevor	8/2/2016	15:31	aaf	af	broken collar	56	1	0	0	0	0	1	hidden overlook	meadow	285	far from snow	2179	298225	5396338	26	8	shade	shade	1	53	51-75	17	17	5	184	0	0	0	na	na	112	0	131	49	0	0	0			180	vigilance
259	Trevor	8/17/2016	12:54	af/kid	af/kid	C	3	5	2	0	2	0	9	reynolds trail	snow	0	on snow	2191	298630	5396163	16	10	sun	on snow	1	33	26-50	28	28	1	334	0	0	0	1	3	112	0	0	0	0	180	0			180	bedded
225	Trevor	8/9/2016	15:31	af/kid	af/kid	T	5	4	1	0	2	0	7	oberlin	meadow	230	far from snow	2113	299165	5397611	11	7	sun		0	21	0-25	17	17	1	334	0	0	0	1	na	113	177	3	0	0	0	0			180	aafeeding
277	aaWesley	7/3/2015	14:38	am	am		1	0	0	1	0	0	1	loganpass	forest	142	far from snow	2038	299829	5397116	29	1	shade	shade	1	2	0-25	25	16	7	635	0	0	0			114	0	0	0	0	yes	180	bedded	0	180	bedded
380	Gabbie	7/21/2015	09:21	af/kid	af/kid		55	3	3	0	4	0	10	loganpass	meadow	432	far from snow	2173	298285	5396305	14	16	sun		0	45	26-50	11	11	15	235	0	0	0	2	5	114	0	53	127	0		0			180	moving	C & N hung around outlook 8 m from ppl for a while
608	Gabbie	8/20/2015	11:19	aaf	af		0	3	2	0	2	0	7	hidden_lake	meadow		far from snow	2170	298064	5396437	21	15	shade	shade	1	100	76-100	25	130	19	217	0	0	0	3	9	114	0	0	0	0	yes	180	bedded	0	180	bedded
25	Trevor	7/4/2016	10:44	aaf	af		63	1	0	0	1	0	2	oberlin	meadow	13	near snow	2215	298719	5397686	9	7	overcast		0	78	76-100	21	21	1	258	0	0	0	12	na	114	132	14	0	0	0	34	salt searching		180	aafeeding
42	Trevor	7/5/2016	15:19	af/kid	af/kid	broken collar	82	1	1	0	0	0	2	reynolds trail	forest	9	near snow	2179	298577	5396282	8	9	overcast		0	88	76-100	4	4	1	173	0	0	0	2	na	114	0	0	0	180	0	0			180	aafeeding
65	Trevor	7/10/2016	13:51	aaf	af	E	32	1	0	0	0	0	1	hidden overlook	forest	2	near snow	2179	298675	5396467	19	0	overcast		0	71	51-75	13	13	1	330	0	0	0	na	na	114	0	134	46	0	0	0			180	vigilance	hidden lake trail overlook and oberlin trail re-opened
133	Trevor	7/27/2016	09:38	am	am		6	0	0	2	0	0	2	oberlin bend	forest	305	far from snow	1989	299495	5397688	16	4	shade	shade	1	26	26-50	5	5	1	119	0	0	0	4	na	114	53	102	25	0	0	0			180	vigilance	not as threatened by me, got very close and I tried to push him away but he didn�t move. Hidden lake trail to the lake re-opened
168	Trevor	7/31/2016	10:46	aaf	af	E	8	6	2	0	2	0	10	hidden overlook	meadow	414	far from snow	2171	298354	5396012	17	7	sun		0	18	0-25	320	320	5	114	0	0	0	3	6	115	0	0	0	0	180	0			180	bedded
285	Trevor	8/21/2016	16:32	af/kid	af/kid	T	5	1	1	0	1	0	3	hidden lake trail	meadow	483	far from snow	2091	297270	5396507	20	12	sun		0	0	0-25	17	17	2	149	0	0	0	1	6	115	180	0	0	0	0	0			180	aafeeding
201	aaWesley	6/27/2015		af/kid	af/kid		50	1	1	0	0	0	2	hidden_lake	snow	0	on snow						sun	on snow	1	0	0-25				173	0	0	0			116	0	0	0	0	yes	180	bedded		180	bedded	Laying on snow
247	Gabbie	7/3/2015	11:46	aaf	af		70	1	0	0	1	0	2	loganpass	meadow	87	far from snow	2166	298001	5396496	24	6	sun		0	75	76-100	3	3	1	394	0	0	0	15		116	175	5	0	0		0			180	aafeeding
268	Gabbie	7/9/2015	14:35	aaf	af		50	1	0	0	2	0	3	loganpass	forest	183	far from snow	2176	298681	5396432	29	3	haze		0	0	0-25	3	3	12	305	0	0	0	1	6	116	0	14	20	142		4	agonism		180	aafeeding
266	Gabbie	7/9/2015	10:47	af/kid	af/kid		55	1	1	0	0	0	2	loganpass	meadow	106	far from snow	2195	298276	5396386	24	7	sun		0	0	0-25	66	66	18	40	0	0	0	0.5		116	178	2	0	0		0			180	aafeeding
330	Gabbie	7/14/2015	16:20	af/kid	af/kid		65	1	1	0	0	0	2	loganpass	meadow	142	far from snow	2207	298307	5396409	18	13	sun		0	70	51-75	90	90	23	103	0	0	0	5		116	157	23	0	0		0			180	aafeeding
384	Gabbie	7/21/2015	10:54	aaf	af		18	1	0	0	0	0	1	loganpass	meadow	202	far from snow	2182	298128	5396443	13	27	sun		0	0	0-25	6	6	17	214	0	0	0			116	164	16	0	0		0			180	aafeeding
514	Gabbie	8/3/2015	12:22	aaf	af		3	1	0	0	1	0	2	loganpass	meadow	1200	far from snow	2030	299858	5397275	28	0	overcast		0	80	76-100	25			195	0	0	0	1.3		116	172	8	0	0		0		0	180	aafeeding	Saw but ignored test urine
477	Gabbie	8/5/2015	11:37	af/kid	af/kid		35	2	2	0	1	0	5	loganpass	forest	198	far from snow	2182	298131	5396440	16	15	sun		0	70	51-75	5	5	20	242	0	0	0			116	147	18	0	15		0		0	180	aafeeding	kid with goat 3
552	aaWesley	8/20/2015	10:59	af/kid	af/kid		11	1	1	0	0	0	2	hidden_lake	meadow		far from snow	2178	298313	5396319	20	13	haze		0	100	76-100	25	11	16	176	0	0	0	3	0	116	3	74	0	0		103	salt searching	0	180	vigilance
14	Trevor	6/30/2016	10:45	am	am	X	9	0	0	1	0	0	1	hidden overlook	meadow	3	near snow	2182	298497	5396353	19	15	sun		0	56	51-75	6	6	2	183	0	0	0	na	na	116	165	15	0	0	0	0			180	aafeeding	eating snow
30	Trevor	7/4/2016	14:07	aaf	af	V	82	1	0	0	0	0	1	hidden overlook	snow	0	on snow	2182	298674	5396468	13	7	overcast	on snow	1	79	76-100	8	8	1	276	0	0	0	na	na	116	0	0	180	0	0	0			180	moving	250 steps in 180 seconds, displaced by clapping ranger who thought too close to trail
166	Chad	6/25/2015	14:40	aaf	af		80	1	0	0	0	0	1	Sperry	meadow	60	far from snow	2033	294634	5387120	38	1	sun		0	50	51-75	15	15	1	370	0	0	0	200		117	32	0	15	133		0			180	aafeeding	Hot goat. Licking urine just off trail. Seemed to be salt searching when moving.
129	Trevor	7/26/2016	11:55	aaf	af	3	21	2	0	0	0	0	2	reynolds trail	forest	173	far from snow	2180	298570	5396261	20	3	shade	shade	1	72	51-75	9	9	1	191	0	0	0	15	na	117	158	10	12	0	0	0			180	aafeeding
196	Trevor	8/2/2016	14:29	am	am	X	7	0	0	1	0	0	1	hidden overlook boardwalk	snow	0	on snow	2103	299327	5397028	20	10	sun	on snow	1	69	51-75	61	61	9	481	0	0	0	na	na	117	0	0	0	0	180	0			180	bedded
283	Trevor	8/21/2016	15:31	juv	female juv		16	2	0	0	1	0	3	reynolds trail	forest	85	far from snow	2184	298605	5396228	20	9	shade	shade	1	1	0-25	13	13	2	342	0	0	0	na	na	117	138	42	0	0	0	0			180	aafeeding
269	Gabbie	7/9/2015	14:51	af/kid	af/kid		45	3	2	0	1	0	6	loganpass	snow	0	on snow	2182	298742	5396517	28	6	haze	on snow	1	0	0-25	36	36	8	414	0	0	0	1	10	118	0	0	0	0	yes	180	bedded		180	bedded	bedded on snow
430	Chad	7/24/2015	15:55	af/kid	af/kid		6	2	1	1	1	0	5	Sperry Glacier	scree	3	near snow	2448	295687	5389044	18	6	sun		0	52	51-75	24	24	2	125	0	0	0	3	32	118	0	0	0	0	yes	180	bedded	0	180	bedded
463	Gabbie	8/4/2015	11:28	af/kid	af/kid		35	1	1	0	0	0	2	loganpass	meadow	319	far from snow	2182	298243	5396359	24	6	sun		0	45	26-50	20	20	12	214	0	0	0	0		118	179	1	0	0		0		0	180	aafeeding
566	Chad	8/5/2015	12:38	af/kid	af/kid		17	2	2	1	0	0	5	hidden_lake	meadow	218	far from snow	2187	298600	5396213	27	1	sun		0	43	26-50	15	15	2	152	0	0	0	1.5	2	118	59	35	0	0		86	salt searching	0	180	moving	hanging around salt patch with Collar E and AM. Approached Wes and I when starting focal.
574	Chad	8/11/2015	17:48	aaf	af		0	1	1	0	0	0	2	hidden_lake	meadow	512	far from snow	1956	297247	5396157	27	3	shade	shade	1	0	0-25	6	6	1	377	0	0	0	0.5		118	0	9	0	171		0		0	180	aafeeding	licking urine just off trail, down by Hidden Lake. Coughing and gaging like a dog who eats too fast.
636	Gabbie	8/27/2015	13:08	af/kid	af/kid		0	1	1	0	0	0	2	oberlin	meadow		far from snow	2146	299031	5397702	19	15	haze		0	100	76-100	12	12	9	248	0	0	0	3		118	4	31	145	0		0		0	180	moving
640	Gabbie	8/28/2015	11:45	af/kid	af/kid		0	1	2	0	0	0	3	Dragons Tail	scree	596	far from snow	2243	298552	5396031	22	0	haze		0	90	76-100	413	413	15	95	0	0	0	2	2.5	118	45	90	45	0		0		0	180	vigilance
1	Trevor	6/28/2016	10:05	af/kid	af/kid	3	93	2	1	0	0	0	3	oberlin	scree	17	near snow	2195	299071	5397938	18	5	sun		0	0	0-25	38	38	2	88	0	0	0	1	7	118	0	0	0	0	180	0			180	bedded	with collar V, 27 sec of suckling
139	Trevor	7/27/2016	12:52	af/kid	af/kid	3	27	2	1	0	0	0	3	hidden overlook	snow	0	on snow	2182	298602	5396466	19	6	sun	on snow	1	0	0-25	66	66	1	197	0	0	0	7	22	118	0	0	0	0	180	0			180	bedded	Hidden lake trail to the lake re-opened
286	Chad	7/1/2015	15:17	aaf	af		61	1	0	0	0	0	1	hidden_lake	meadow	103	far from snow	2175	298047	5396475	23	7	sun		0	49	26-50	16	16	1	224	0	0	0	61	61	119	13	17	136	0		8	horn rubbing	6	180	moving
2	Trevor	6/28/2016	11:37	af/kid	af/kid	T	53	1	1	0	1	0	3	oberlin	forest	171	far from snow	2365	298782	5398024	19	10	shade	shade	1	3	0-25	12	12	2	109	0	0	0	1	2	119	0	38	33	94	0	15			180	aafeeding	15 sec agonism
60	Trevor	7/10/2016	11:28	af/kid	af/kid	C	52	2	1	0	0	0	3	hidden overlook	forest	13	near snow	2179	298476	5396324	6	6	sun		0	31	26-50	11	11	1	187	0	0	0	1	4	119	10	34	0	136	0	0			180	aafeeding	kid is female, hidden lake trail overlook and oberlin trail re-opened
137	Trevor	7/27/2016	12:01	am	am	X	8	0	0	1	0	0	1	hidden lake trail	scree	6	near snow	2140	298960	5396668	19	4	sun		0	38	26-50	8	8	1	504	0	0	0	na	na	119	83	60	37	0	0	0			180	aafeeding	Hidden lake trail to the lake re-opened
178	Trevor	7/31/2016	13:41	aaf	af	4	12	1	0	0	1	0	2	hidden lake trail	meadow	254	far from snow	2161	297884	5396557	12	22	sun		0	83	76-100	18	18	3	307	0	0	0	19	na	119	0	0	0	0	180	0			180	bedded
467	Gabbie	8/4/2015	16:14	aaf	af		2	1	0	0	1	0	2	loganpass	forest		far from snow	2039	299823	5397107	19	5	overcast		0	40	26-50	11	11	45	1220	0	0	0			120	30	80	70	0		0		0	180	vigilance
459	Gabbie	8/4/2015	09:53	af/kid	af/kid		30	1	1	0	0	0	2	loganpass	forest	486	far from snow	2177	298223	5396333	14	3	overcast		0	55	51-75	15	5	11	209	0	0	0	0.5		120	0	95	85	0		0		0	180	vigilance
78	Trevor	7/18/2016	12:51	aaf	af	broken left horn	45	4	1	0	2	0	7	oberlin water tank	snow	0	on snow	2060	299432	5397264	21	0	sun	on snow	1	14	0-25	18	18	1	356	1	0	0	3	12	120	0	0	6	94	80	0			180	aafeeding	breaths taken while licking
184	Trevor	8/1/2016	14:43	am	am	X	6	0	0	1	0	0	1	logan pass visitor center	meadow	373	far from snow	2057	299572	5397167	15	8	sun		0	12	0-25	91	91	7	705	0	0	0	na	na	120	177	3	0	0	0	0			180	aafeeding
223	aaWesley	6/29/2015	18:35	af/kid	af/kid		81	5	6	0	0	0	11	goat_lick	meadow		far from snow	1353	308984	5348689	29	0	sun		0	0	0-25	226	226	2	109	0	0	0	0.5	0.5	121	180	0	0	0		0			180	aafeeding	70%c resp = 172 (tounge in)
130	Trevor	7/26/2016	12:14	aaf	af	E	6	2	0	0	1	0	3	hidden overlook	forest	184	far from snow	2180	298577	5396242	18	9	shade	shade	1	83	76-100	5	5	1	186	0	0	0	13	15	121	34	11	0	135	0	0			180	aafeeding
166	Trevor	7/31/2016	10:46	af/kid	af/kid	3	17	6	2	0	2	0	10	hidden overlook	meadow	414	far from snow	2171	298354	5396012	17	7	sun		0	18	0-25	320	320	5	114	0	0	0	1	6	121	0	0	0	0	180	0			180	bedded
220	Trevor	8/8/2016	14:47	am	am	X	4	0	0	1	0	0	1	hidden overlook	meadow	107	far from snow	2170	298605	5396419	13	11	sun		0	17	0-25	35	35	1	231	0	0	0	na	na	121	128	14	38	0	0	0			180	aafeeding
381	Gabbie	7/21/2015	09:52	af/kid	af/kid		45	1	1	0	1	0	3	loganpass	cliff	245	far from snow	2174	298224	5396332	18	8	shade	shade	1	30	26-50	5	5	12	216	0	0	0	0.5		122	0	46	0	129		5	agonism		180	aafeeding	kid did space ag at mom @ 12:35
476	Gabbie	8/5/2015	11:09	af/kid	af/kid		5	1	1	0	0	0	2	Mt. Clement	forest	302	far from snow	2183	298224	5396371	20	16	shade	shade	1	55	51-75	14	14	5	192	0	0	0	2		122	152	18	10	0		0		0	180	aafeeding
473	Gabbie	8/5/2015	10:34	af/kid	af/kid		10	1	1	0	0	0	2	loganpass	meadow	10	near snow	2161	298832	5396509	17	16	sun		0	35	26-50	12	12	15	433	0	0	0	0		122	0	0	0	0		180	bedded	0	180	bedded
503	Gabbie	8/10/2015	12:03	af/kid	af/kid		20	1	1	0	1	0	3	loganpass	forest	358	far from snow	2162	298010	5396470	27	3	haze		0	80	76-100	30	5	33	347	0	0	0	0.5	2	122	115	62	3	0		0		0	180	vigilance
135	Trevor	7/27/2016	10:16	af/kid	af/kid		53	2	2	0	1	0	5	oberlin water tank	meadow	13	near snow	2060	299417	5397271	17	2	sun		0	76	76-100	11	11	1	769	0	0	0	1	5	122	0	10	0	170	0	0			180	aafeeding	1 yo juvenile. Hidden lake trail to the lake re-opened
204	Trevor	8/2/2016	16:48	aaf	af	E	5	4	0	0	2	0	6	hidden overlook	snow	0	on snow	2182	298740	5396513	21	8	sun	on snow	1	56	51-75	28	28	6	378	0	0	0	19	21	122	0	0	0	0	180	0			180	bedded
147	Trevor	7/28/2016	11:38	am	am	X	6	0	0	1	0	0	1	hidden lake	forest	311	far from snow	1948	297209	5396036	17	4	sun		0	32	26-50	5	5	2	309	1	0	0	na	na	123	0	144	36	0	0	0			180	vigilance
146	Trevor	7/28/2016	10:42	af/kid	af/kid	C	24	1	1	0	0	0	2	hidden lake trail	scree		far from snow	2163	297759	5396639	17	5	sun		0	66	51-75	11	11	1	186	0	0	0	1	na	123	0	0	0	0	180	0			180	bedded
239	Trevor	8/11/2016	17:47	am	am	X	3	0	0	1	0	0	1	below morean	meadow	140	far from snow	2134	299177	5396993	16	4	overcast		0	53	51-75	51	51	2	635	0	0	0	na	na	123	165	15	0	0	0	0			180	aafeeding
203	Chad	6/29/2015	09:07	af/kid	af/kid		95	3	2	0	0	0	5	Mt. Clement	scree	60	far from snow	2243	298365	5396484	21	7	overcast		0	100	76-100	168	168	15	10	1	0	0	1	1	124	0	0	0	0	yes	180	bedded		180	bedded	Mouth closed/ tounge in
267	Gabbie	7/9/2015	12:33	af/kid	af/kid		65	1	1	0	1	0	3	loganpass	meadow	22	far from snow	2182	298140	5396433	23	10	haze		0	0	0-25	1	1	1	244	0	0	0	1	20	124	10	11	0	159		0			180	aafeeding	JM layed on snow and ate for 108s/42s
445	Gabbie	8/3/2015	08:17	aaf	af		5	1	0	0	1	0	2	loganpass	meadow		far from snow	2097	299266	5397310	20	5	haze		0	90	76-100	330	330	29	570	1	1	0	4		124	76	56	45	0		3	agonism	0	180	aafeeding
100	Trevor	7/20/2016	14:42	aaf	af	broken left horn	54	6	1	0	2	0	9	oberlin	meadow	43	far from snow	2097	299244	5397471	13	10	sun		0	62	51-75	11	11	1	459	1	0	0	na	na	124	0	0	0	0	180	0			180	bedded
165	Trevor	7/31/2016	10:46	aaf	af	broken collar	5	6	2	0	2	0	10	hidden overlook	meadow	414	far from snow	2171	298354	5396012	17	7	sun		0	18	0-25	320	320	5	114	0	0	0	7	11	124	0	0	0	0	180	0			180	bedded
242	Trevor	8/16/2016	14:46	aaf	af		2	1	0	0	1	0	2	oberlin bend	ledge	214	far from snow	2012	299543	5397453	21	5	shade	shade	1	0	0-25	30	30	1	489	0	0	0	13	na	124	0	0	0	0	180	0			180	bedded
140	Trevor	7/27/2016	13:02	aaf	af	broken collar	62	2	1	0	0	0	3	hidden overlook	snow	0	on snow	2182	298607	5396467	18	3	sun	on snow	1	74	51-75	60	60	1	212	0	0	0	21	26	125	0	0	0	0	180	0			180	bedded	Hidden lake trail to the lake re-opened
204	aaWesley	6/29/2015	09:11	af/kid	af/kid		65	3	2	0	0	0	5	Mt. Clement	scree	60	far from snow	2231	298296	5396462	21	7	overcast		0	100	76-100	164	164	15	14	1	0	0	8	10	126	0	0	0	0	yes	180	bedded		180	bedded	Mouth closed/ tounge in
447	Gabbie	8/3/2015	09:37	aaf	af		5	1	0	0	0	0	1	Mt. Clement	ledge		far from snow	2341	298322	5396557	22	2	haze		0	45	26-50	223	223	28	0	1	0	0			126	0	0	0	0	yes	180	bedded	0	180	bedded
492	Gabbie	8/7/2015	16:05	aaf	af		0	2	1	0	1	0	4	Dragons Tail	meadow	528	far from snow	2182	298656	5396178	20	4	sun		0	45	26-50	22	22	3	218	0	0	0	3	7	126	161	15	0	0		4	agonism	0	180	aafeeding
144	Trevor	7/28/2016	09:54	aaf	af	V	60	1	0	0	0	0	1	hidden overlook	meadow	132	far from snow	2177	298664	5396450	16	2	sun		0	7	0-25	34	34	3	272	0	0	0	na	na	126	65	52	63	0	0	0			180	aafeeding
177	Trevor	7/31/2016	13:19	af/kid	af/kid	3	15	3	2	0	0	0	5	hidden overlook	meadow	430	far from snow	2146	298167	5396241	18	8	shade	shade	1	74	51-75	16	16	1	295	1	0	0	1	5	126	0	0	0	0	60	120	Stand in shade		180	vigilance
169	Trevor	7/31/2016	10:46	aaf	af	broken rt. horn	7	6	2	0	2	0	10	hidden overlook	meadow	414	far from snow	2171	298354	5396012	17	7	sun		0	18	0-25	320	320	5	114	0	0	0	2	7	126	0	0	0	0	180	0			180	bedded
202	Trevor	8/2/2016	16:17	aaf	af	4	8	1	0	0	1	0	2	reynolds trail	meadow	205	far from snow	2179	298592	5396278	24	8	sun		0	52	51-75	11	11	1	294	0	0	0	3	na	126	0	53	0	12	0	115			180	vigilance
221	Trevor	8/8/2016	15:18	aaf	af	V	22	2	0	0	0	0	2	morean	meadow	153	far from snow	2134	299093	5396805	14	13	sun		0	27	26-50	33	33	6	515	0	0	0	17	19	126	69	21	90	0	0	0			180	aafeeding
170	Trevor	7/31/2016	11:22	aaf	af	broken rt. horn	7	6	2	0	2	0	10	hidden overlook	meadow	330	far from snow	2158	298332	5396128	14	6	sun		0	36	26-50	16	16	1	202	0	0	0	2	3	127	160	20	0	0	0	0			180	aafeeding
183	Trevor	7/31/2016	15:08	juv	juv (1yo)		79	0	0	0	1	0	1	hidden overlook	forest	183	far from snow	2170	298681	5396418	20	4	sun		0	60	51-75	7	7	1	288	0	0	0	na	na	127	0	37	16	127	0	0			180	aafeeding	1 yo Juvenile by itself, small in size, possible it could be T's since she has not been with it recently.
215	Trevor	8/8/2016	12:54	af/kid	af/kid	3	11	1	1	0	0	0	2	reynolds	forest	42	far from snow	2182	298647	5396193	19	2	sun		0	25	26-50	23	23	1	301	1	0	0	1	na	127	0	9	171	0	0	0			180	moving
224	Trevor	8/9/2016	15:20	aaf	af	broke left horn	18	4	1	0	1	0	6	oberlin	meadow	333	far from snow	2109	299171	5397582	11	5	sun		0	23	0-25	24	24	1	357	0	0	0	5	7	127	153	27	0	0	0	0			180	aafeeding
255	Trevor	8/17/2016	11:48	af/kid	af/kid	3	3	5	4	1	1	0	11	dragon's tail	meadow		far from snow	2181	298377	5396013	15	13	sun		0	10	0-25	11	11	1	69	0	0	0	1	16	127	175	5	0	0	0	0			180	aafeeding	young adult male
323	Gabbie	7/9/2015	16:35	af/kid	af/kid		79	2	2	0	0	0	4	lincoln ridge	scree	418	far from snow	2134	295670	5386830	30	2	sun		0	0	0-25	146	99	2	11	0	0	0	1	4	128	0	0	0	0	yes	180	bedded		180	bedded
378	Gabbie	7/21/2015	09:06	af/kid	af/kid		52	3	3	0	4	0	10	loganpass	meadow	433	far from snow	2178	298318	5396309	14	16	sun		0	45	26-50	5	5	15	213	0	0	0	0.5	1	128	0	69	111	0		0			180	vigilance
314	aaWesley	6/30/2016	12:48	aaf	af	v	91	3	1	0	1	0	5	hidden lake	meadow	93	far from snow	2062	297160	5396375	24	6	sun		0	33	26-50	19	19	1	273	0	0	0	7	17	129	164	2	5	0	0	9	agonism		180	aafeeding
120	Trevor	7/25/2016	14:52	aaf	af	4	8	2	1	0	2	0	5	oberlin	meadow	169	far from snow	2105	299201	5397562	20	5	sun		0	67	51-75	7	7	1	233	1	0	0	13	21	129	153	27	0	0	0	0			180	aafeeding	bedded on snow 5-10 min later and ate snow, breaths after bedding = 116
175	aaWesley	6/25/2015	13:26	am	am		10	0	0	1	0	0	1	hidden_lake	cliff	180	far from snow	2073	297144	5396433	24	15	shade	shade	1	20	0-25	10	10	5	5	1	0	0			130	0	167	13	0		0			180	vigilance	Started in sun moved into shaded area
288	Chad	7/2/2015	16:10	aaf	af		61	3	0	0	1	0	4	hidden_lake	meadow	64	far from snow	2177	298679	5396446	30	0	sun		0	8	0-25	4	6	4	307	0	0	0	3	4	130	15	44	0	0		121	Salt searching	0	180	moving	Salt searching behavior in trees. Approached me on serveral occasions.
36	Trevor	7/5/2016	11:50	af/kid	af/kid	T	46	1	1	0	1	0	3	oberlin	meadow	13	near snow	2222	298760	5397749	8	1	overcast		0	91	76-100	12	12	1	188	0	0	0	2	4	131	176	4	0	0	0	0			180	aafeeding
79	Trevor	7/18/2016	13:52	af/kid	af/kid	3	18	1	1	0	0	0	2	hidden overlook	forest	33	far from snow	2175	298746	5396462	24	2	sun		0	29	26-50	9	9	1	na	0	0	0	na	na	131	40	68	32	0	40	0			180	vigilance
195	Chad	6/27/2015	15:49	am	am		5	0	0	1	0	0	1	oberlin	cliff	25	far from snow	2369	298543	5397870	37	1	shade	shade	1	0	0-25	25	20	1	0	1	0	0			132	0	0	0	0	yes	180	bedded		180	bedded	Broken right horn (no panting)
322	Gabbie	7/9/2015	14:20	am	am		7	0	0	1	0	0	1	Sperry Chatel	forest	80	far from snow	1991	294578	5387398	33	0	shade	shade	1	0	0-25	25	10	2	76	1	0	0			132	0	0	0	0	yes	180	bedded		180	bedded
371	Gabbie	7/20/2015	12:32	aaf	af		5	1	0	0	3	0	4	loganpass	meadow	198	far from snow	2178	298109	5396431	21	8	sun		0	50	51-75	20	19	31	219	0	0	0	5	9	132	0	40	0	0	yes	140	bedded		180	bedded
29	Trevor	7/4/2016	13:30	af/kid	af/kid	C	58	1	1	0	0	0	2	hidden overlook	meadow	31	far from snow	2188	298339	5396355	14	10	overcast		0	67	51-75	13	13	1	153	0	0	0	3	na	132	175	5	0	0	0	0			180	aafeeding
26	Trevor	7/4/2016	11:31	af/kid	af/kid	T	47	1	1	0	1	0	3	oberlin	scree	11	near snow	2191	298933	5397779	17	4	overcast		0	83	76-100	17	17	1	107	0	0	0	1	15	132	133	47	0	0	0	0			180	aafeeding
138	Trevor	7/27/2016	12:38	aaf	af	E	12	1	0	0	0	0	1	hidden overlook	meadow	60	far from snow	2170	298583	5396411	20	3	sun		0	51	51-75	4	4	10	219	1	0	0	na	na	132	165	15	0	0	0	0			180	aafeeding	Hidden lake trail to the lake re-opened
148	Trevor	7/28/2016	12:47	aaf	af	V	60	1	0	0	0	0	1	hidden lake trail	meadow	168	far from snow	2170	297951	5396533	26	4	sun		0	27	26-50	17	17	1	241	0	0	0	na	na	132	150	30	0	0	0	0			180	aafeeding
174	Trevor	7/31/2016	12:22	aaf	af		26	3	2	0	0	0	5	hidden overlook	meadow	416	far from snow	2139	298141	5396234	15	4	sun		0	65	51-75	21	21	1	336	0	0	0	7	23	132	144	19	17	0	0	0			180	aafeeding
187	Trevor	8/1/2016	15:38	aaf	af	4	12	1	0	0	1	0	2	hidden overlook	meadow	362	far from snow	2167	298278	5396281	14	19	sun		0	13	0-25	67	67	1	260	0	0	0	2	na	132	0	0	0	0	180	0			180	bedded	bedded right in front of overlook
197	Trevor	8/2/2016	14:56	aaf	af	4	5	6	1	0	3	0	10	hidden overlook	snow	0	on snow	2182	298754	5396535	22	3	sun	on snow	1	64	51-75	58	58	1	293	0	0	0	2	10	132	0	0	0	0	180	0			180	bedded	20 sec. of suckling by 1 or 2 year old juvenile. Breaths taken after it got up from bedding
216	Trevor	8/8/2016	13:19	aaf	af	4	9	1	0	0	2	0	3	hidden overlook	meadow	29	far from snow	2170	298727	5396303	15	9	sun		0	24	0-25	13	13	1	341	1	0	0	7	15	132	133	47	0	0	0	0			180	aafeeding
247	Trevor	8/16/2016	16:22	af/kid	af/kid	T	5	1	1	0	0	0	2	hidden overlook	forest	404	far from snow	2182	298212	5396370	20	25	shade	shade	1	12	0-25	18	18	1	208	1	0	0	1	na	132	0	0	0	0	180	0			180	bedded
75	Trevor	7/18/2016	11:55	am	am	X	7	0	0	1	0	0	1	oberlin trail	meadow	90	far from snow	2048	299580	5397295	17	9	sun		0	6	0-25	29	29	1	663	0	0	0	na	na	133	162	18	0	0	0	0			180	aafeeding
162	Trevor	7/29/2016	17:02	am	am		4	0	0	1	0	0	1	hidden lake	forest	779	far from snow	1949	297234	53966089	26	1	shade	shade	1	62	51-75	11	11	1	375	1	0	0	na	na	133	0	35	0	145	0	0			180	aafeeding
164	Trevor	7/31/2016	09:39	aaf	af	V	35	1	0	0	0	0	1	oberlin water tank	meadow	191	far from snow	2060	299415	5397273	16	2	sun		0	8	0-25	13	13	1	787	0	0	0	na	na	133	0	23	0	157	0	0			180	aafeeding
261	Trevor	8/17/2016	12:54	aaf	af	4	7	5	2	0	2	0	9	reynolds trail	snow	0	on snow	2191	298630	5396163	16	10	sun	on snow	1	33	26-50	17	17	1	329	0	0	0	10	13	133	0	0	0	0	180	0			180	bedded
196	aaWesley	6/27/2015	16:00	am	am		10	0	0	1	0	0	1	oberlin	snow	0	on snow	2317	298558	5397698	37	1	sun	on snow	1	0	0-25	25	25	1	67	1	0	0			134	0	0	0	0	yes	180	bedded		180	bedded	Mouth open tounge out
296	Chad	7/3/2015	12:04	aaf	af		67	3	0	0	2	0	5	hidden_lake	meadow	49	far from snow	2173	298694	5396429	34	1	sun		0	9	0-25	25	21	10	335	0	0	0	1	1	134	0	25	0	0		109	Salt searching	46	180	moving
274	aaWesley	7/3/2015	10:24	aaf	af		98	1	0	0	0	0	1	Clements	ledge	1	near snow	2268	297801	5397236	25	0	sun		0	11	0-25	708			1	0	0	0			134	0	0	0	0	yes	180	bedded	0	180	bedded
385	Gabbie	7/21/2015	11:10	aaf	af		2	1	0	0	0	0	1	loganpass	meadow	285	far from snow	2166	297921	5396543	13	27	sun		0	0	0-25	13	13	14	315	1	0	0			134	0	0	0	0	yes	180	bedded		180	bedded
475	Gabbie	8/5/2015	10:55	am	am		2	0	0	1	0	0	1	loganpass	road/trail	201	far from snow	2170	298574	539694	20	76	sun		0	60	51-75	10	5	32	212	0	0	0			134	0	52	128	0		0		0	180	moving
158	Trevor	7/29/2016	15:41	aaf	af	E	10	1	0	0	1	0	2	hidden overlook	snow	0	on snow	2191	298426	5396384	19	14	sun	on snow	1	62	51-75	74	74	3	101	0	0	0	3	na	134	0	0	0	0	180	0			180	bedded
18	Trevor	6/30/2016	13:01	af/kid	af/kid	T	47	1	1	0	1	0	3	hidden lake trail	snow	0	on snow	2094	297308	5396533	23	8	sun	on snow	1	26	26-50	8	8	2	93.5	1	0	0	1	6	135	0	0	0	0	180	0	eating snow		180	bedded	3 yo juvenile
128	Trevor	7/26/2016	11:21	af/kid	af/kid	C	7	1	1	0	0	0	2	hidden overlook	forest	125	far from snow	2173	298691	5396435	22	6	shade	shade	1	43	26-50	7	7	1	332	0	0	0	1	na	135	63	60	31	26	0	0			180	aafeeding
159	Trevor	7/29/2016	15:55	am	am		3	0	0	1	0	0	1	hidden overlook	forest	82	far from snow	2179	298483	5396328	24	12	sun		0	63	51-75	7	7	1	152	0	0	0	na	na	135	0	8	0	69	0	103	salt searching		180	aafeeding
176	Trevor	7/31/2016	13:07	af/kid	af/kid	C	13	3	2	0	0	0	5	hidden overlook	meadow	428	far from snow	2146	298167	5396241	16	8	shade	shade	1	79	76-100	15	15	1	293	1	0	0	1	3	135	0	0	0	0	180	0			180	bedded
217	Trevor	8/8/2016	13:35	aaf	af		26	3	1	0	0	0	4	hidden overlook	meadow	77	far from snow	2182	298657	5396468	17	7	sun		0	21	0-25	35	35	1	278	0	0	0	23	25	135	173	7	0	0	0	0			180	aafeeding
291	Trevor	8/22/2016	14:29	af/kid	af/kid	T	3	1	1	0	1	0	3	hidden lake	forest		far from snow	1947	297270	5396101	10	7	overcast		0	94	76-100	9	9	2	631	0	0	0	1	6	135	42	138	0	0	0	0			180	vigilance
249	Gabbie	7/6/2015	14:18	af/kid	af/kid		70	3	2	1	2	0	8	loganpass	meadow	30	far from snow	2179	298117	5396426	21	5	sun		0	60	51-75	5	5	18	185	0	0	0	35	35	136	116	64	0	0		0			180	vigilance	Not panting but other goats on the snow panting
264	Gabbie	7/9/2015	08:18	am	am		2	0	0	1	0	0	1	loganpass	meadow	8	near snow	2134	299160	5397175	21	0	sun		0	0	0-25	330	330	24	500	0	0	0			136	76	104	0	0		0			180	vigilance	Bedded on snow after beh
333	Gabbie	7/14/2015	17:09	af/kid	af/kid		35	1	0	0	0	0	1	loganpass	forest	105	far from snow	2182	298416	5396336	16	15	overcast		0	85	76-100	8	8	8	182	0	0	0			136	0	0	0	180		0			180	aafeeding	LOST KID! Kid on dragons tail running around lost, golden eagle flew over after beh and nanny started bleating
593	Gabbie	8/19/2015	13:54	af/kid	af/kid		8	1	1	0	0	0	2	loganpass	forest		far from snow	2170	298654	5396423	21	10	shade	shade	1	0	0-25	8	16	16	390	1	0	0	0.5	116	136	0	0	0	180		0		0	180	aafeeding	After sample 5m to ppl
39	Trevor	7/5/2016	14:18	af/kid	af/kid	C	38	2	1	0	1	0	4	hidden overlook	meadow	53	far from snow	2170	298660	5396338	3	17	overcast		0	98	76-100	21	21	1	259	0	0	0	1	na	136	0	18	152	10	0	0			180	moving	183 steps in 180 seconds
134	Trevor	7/27/2016	10:01	af/kid	af/kid	T	17	2	2	0	1	0	5	oberlin water tank	meadow	17	near snow	2060	299413	5397275	18	1	sun		0	42	26-50	16	16	1	774	0	0	0	1	3	136	0	20	0	160	0	0			180	aafeeding	1 yo juvenile. Hidden lake trail to the lake re-opened
172	Trevor	7/31/2016	11:54	af/kid	af/kid	C	15	6	2	0	2	0	10	hidden overlook	meadow	431	far from snow	2146	298209	5396206	13	8	sun		0	55	51-75	16	16	1	300	0	0	0	3	5	136	175	5	0	0	0	0			180	aafeeding	Collared goats 3 and C seem to trade off care for each others kids
284	Chad	7/1/2015	14:29	af/kid	af/kid		83	5	2	0	2	0	9	hidden_lake	meadow	32	far from snow	2175	298127	5396421	23	5	overcast		0	48	26-50	9	9	2	196	0	0	0	0.5	1	137	0	76	0	97		7	agonism	0	180	vigilance
194	Trevor	8/2/2016	12:27	am	am		3	0	0	1	0	0	1	highline trail	ledge	497	far from snow	1975	299846	5397612	17	9	sun		0	41	26-50	16	16	1	112	1	0	0	na	na	137	0	0	0	0	180	0			180	bedded
263	Gabbie	7/8/2015	13:42	af/kid	af/kid		80	1	1	0	0	0	2	loganpass	meadow	86	far from snow	2178	298446	5396323	28	5	sun		0	8	0-25	23	23	38	211	0	0	0	2		138	0	46	54	0		80	drinking water		180	moving
609	Gabbie	8/20/2015	14:23	am	am		0	0	0	1	0	0	1	Bearhat	scree		far from snow	2609	296873	5394537	22	19	haze		0	100	76-100	5	5	3	119	0	0	0			138	0	23	0	45		112	salt searching	0	180	moving	Followed us for 30 min
150	Trevor	7/28/2016	13:13	af/kid	af/kid	C	24	5	3	0	4	0	12	hidden overlook	meadow	285	far from snow	2170	298187	5396336	30	4	sun		0	42	26-50	13	13	1	221	0	0	0	1	4	138	0	5	0	175	0	0			180	aafeeding	temperature reading may be inaccurate
181	Trevor	7/31/2016	14:20	aaf	af	broken left horn	62	1	0	0	0	0	1	hidden overlook	meadow	216	far from snow	2173	298073	5396451	16	13	sun		0	75	76-100	19	19	1	243	0	0	0	na	na	138	75	2	103	0	0	0			180	aafeeding
258	Trevor	8/17/2016	12:34	aaf	af	4	7	1	0	0	0	0	1	hidd4n overlook	meadow	105	far from snow	2176	298542	5396363	15	11	sun		0	27	26-50	13	13	15	210	0	0	0	na	na	138	34	31	115	0	0	0			180	moving
532	Gabbie	7/31/2015	14:54	aaf	af		13	1	0	0	0	0	1	hidden_lake	meadow	263	far from snow	2162	297872	5396558	32	4	sun		0	0	0-25	25	3	5	267	0	0	0			139	124	15	41	0		0		0	180	aafeeding	Salt searching
17	Trevor	6/30/2016	12:37	af/kid	af/kid	C	53	1	1	0	0	0	2	hidden lake trail	meadow/cliff	177	far from snow	2067	297148	5396435	21	8	sun		0	41	26-50	13	13	1	4	0	0	0	1	na	139	172	8	0	0	0	0			180	aafeeding	displaced by another af, kid mouth open/panting/tongue out, 20 sec of suckling, kid=female
284	Trevor	8/21/2016	15:56	aaf	af		6	1	0	0	0	0	1	hidden overlook	forest	224	far from snow	2179	298071	5396474	18	5	shade	shade	1	2	0-25	11	11	4	227	1	0	0	na	na	139	0	0	0	0	180	0			180	bedded
260	Gabbie	7/8/2015	13:16	aaf	af		55	1	0	0	0	0	1	loganpass	meadow	58	far from snow	2178	298537	5396361	30	7	sun		0	5	0-25	1	5	15	203	0	0	0			140	0	33	147	0		0			180	moving
440	Gabbie	7/31/2015	08:53	aaf	af		20	5	3	0	1	0	9	oberlin	meadow		far from snow	2024	299448	5397567	25	3	sun		0	5	0-25	79	79	1	32	0	0	0	3	6	140	0	0	0	0	yes	180	bedded	0	180	bedded
188	Trevor	8/1/2016	15:54	aaf	af	T	34	1	0	0	0	0	1	hidden overlook	ledge	307	far from snow	2176	298215	5396343	25	0	sun		0	19	0-25	23	23	15	211	0	0	0	na	na	140	0	0	0	0	180	0			180	bedded
21	Trevor	6/30/2016	14:12	aaf	af	4	74	2	1	0	5	0	8	hidden overlook	forest	6	near snow	2170	298067	5396439	25	2	shade	shade	1	24	0-25	13	13	1	263	1	0	0	1	2	141	0	100	0	80	0	0			180	vigilance	male 1 yo not attacked, kid from last year, 14:33 bedded in snow 113 breaths/min
16	Trevor	6/30/2016	11:47	juv	3 yoaf		82	0	0	0	3	0	3	hidden overlook	meadow	7	near snow	2162	297894	5396553	17	4	sun		0	31	26-50	11	11	1	331	0	0	0	1	2	141	0	3	0	177	0	0			180	aafeeding	3yo > 2 yo > 1yo
246	Trevor	8/16/2016	15:57	aaf	af	broke left horn	4	1	0	0	0	0	1	hidden overlook	forest	154	far from snow	2178	298685	5396433	21	8	shade	shade	1	0	0-25	6	6	7	279	1	0	0	na	na	141	10	0	15	0	0	180	cooling down		205	vigilance
288	Trevor	8/21/2016	18:21	af/kid	af/2 kids	C	2	1	2	0	0	0	3	hidden overlook	forest		far from snow	2170	298648	5396434	19	5	shade	shade	1	1	0-25	7	7	7	307	1	0	0	1	3	141	0	138	42	0	0	0			180	vigilance
198	aaWesley	6/27/2015	17:38	af/kid	af/kid		40	1	1	0	0	0	2	hidden_lake	forest	193	far from snow	2170	298196	5396329	34	2	shade	shade	1	0	0-25	25	2	5	193	1	0	0	0.5		142	0	0	0	0		180	bedded		180	bedded
374	Gabbie	7/20/2015	13:59	af/kid	af/kid		15	1	1	0	0	0	2	Dragons Tail	scree	411	far from snow	2304	298898	5395154	19	17	overcast		0	70	51-75	5	5	9	14	0	0	0	0.5		142	0	0	0	180		0			180	aafeeding
439	Gabbie	7/31/2015	08:41	af/kid	af/kid		15	4	3	0	1	0	8	oberlin	meadow		far from snow	2024	299460	5397539	23	3	sun		0	5	0-25	76	76	1	28	0	0	0	9	10	142	135	45	0	0		0		0	180	aafeeding
573	Chad	8/11/2015	16:09	juv	juv		12	0	0	0	1	0	1	reynolds trail	meadow	303	far from snow	2195	298734	5396022	28	4	shade	shade	1	0	0-25	9	9	1	272	0	0	0			142	0	0	0	0	yes	180	bedded	0	180	bedded	bedded just off trail
509	Gabbie	8/11/2015	12:05	af/kid	af/kid		2	1	1	0	0	0	2	loganpass	forest	435	far from snow	2180	298193	5396379	25	7	shade	shade	1	0	0-25	8	8	16	189	1	0	0	0.5		142	8	121	51	0		0		0	180	vigilance
28	Trevor	7/4/2016	12:53	aaf	af	E	47	1	0	0	0	0	1	hidden overlook	forest	9	near snow	2158	298835	5396491	15	2	overcast		0	54	51-75	9	9	1	421.5	0	0	0	na	na	142	15	25	0	131	0	9	salt searching		180	aafeeding
61	Trevor	7/10/2016	11:46	aaf	af		32	1	0	0	0	0	1	hidden overlook	forest	1	near snow	2182	298209	5396383	17	2	shade	shade	1	38	26-50	14	14	1	195	1	0	0	na	na	142	18	112	50	0	0	0			180	vigilance	breaths taken while standing in shade, hidden lake trail overlook and oberlin trail re-opened
127	Trevor	7/26/2016	10:22	aaf	af	broken collar	77	1	0	0	0	0	1	oberlin	meadow	22	far from snow	2176	299018	5397791	19	3	sun		0	63	51-75	13	13	1	112	1	0	0	na	na	142	97	51	32	0	0	0			180	aafeeding	moved from morean to oberlin ledges
190	Trevor	8/1/2016	18:28	af/kid	af/kid	T	34	1	1	0	0	0	2	hidden lake	meadow	605	far from snow	1987	297252	5396318	19	5	sun		0	2	0-25	40	40	3	306	0	0	0	3	na	142	88	31	61	0	0	0			180	aafeeding
113	Trevor	7/21/2016	15:20	aaf	af		0	1	0	0	2	0	3	hidden overlook	cliff		far from snow	2280	298311	5396533	18	5	sun		0	6	0-25	16	16	1	432	1	0	0	1	na	143	35	93	22	0	30	0			180	vigilance
157	Trevor	7/29/2016	15:21	af/kid	af/kid	3	16	1	1	0	0	0	2	hidden overlook	forest	58	far from snow	2182	298731	5396498	24	3	shade	shade	1	37	26-50	9	9	1	319	0	0	0	8	na	143	49	90	41	0	0	0			180	vigilance
193	Trevor	8/1/2016	19:46	aaf	af	E	3	2	0	0	1	0	3	hidden overlook	meadow	283	far from snow	2179	298212	5396336	16	6	shade	shade	1	0	0-25	12	12	1	205	1	0	0	3	15	143	0	0	0	0	180	0			180	bedded
248	Trevor	8/16/2016	17:28	am	am	X	2	0	0	1	0	0	1	morean	meadow	93	far from snow	2135	298985	5396653	25	3	sun		0	15	0-25	8	8	13	540	1	0	0	na	na	143	75	6	99	0	0	0			180	aafeeding
290	Chad	7/2/2015	16:40	am	am		7	0	0	1	1	0	2	hidden_lake	snow	0	on snow	2184	298640	5396205	31	0	sun	on snow	1	21	0-25	12	12	2	341	0	0	0	4		144	0	0	0	0	yes	180	Eating snow	0	180	aafeeding	Bedded on snow, eating snow
328	Gabbie	7/14/2015	15:40	juv	juv		2	0	0	0	1	0	1	loganpass	meadow	293	far from snow	2166	297953	5396526	19	3	sun		0	95	76-100	16	16	7	330	0	0	0			144	40	64	76	0		0			180	vigilance
499	Gabbie	8/10/2015	10:08	aaf	af		12	4	2	0	0	0	6	oberlin	ledge	960	far from snow	2109	299214	5397349	27	0	sun		0	8	0-25	380	53	5	615	1	0	0	2	3	144	0	0	0	0	yes	180	bedded	0	180	bedded
315	aaWesley	6/30/2016	13:03	aaf	af		84	3	1	0	1	0	5	hidden lake	meadow	3	near snow	2121	297285	5396559	21	8	sun		0	29	26-50	19	19	4	99	1	1	1	9	19	144	115	3	35	0	0	27	eating snow		180	aafeeding	went to bed on snow
173	Trevor	7/31/2016	12:05	aaf	af	broken collar	5	6	2	0	2	0	10	hidden overlook	meadow	403	far from snow	2142	298141	5396262	14	6	sun		0	67	51-75	17	17	1	301	0	0	0	4	9	144	175	0	0	0	0	5	agonism		180	aafeeding
186	Trevor	8/1/2016	15:15	aaf	af	broke rt. Horn	5	2	1	0	1	0	4	hidden overlook	snow	0	on snow	2182	298741	5396514	14	21	sun	on snow	1	24	0-25	40	40	4	351	1	0	0	4	6	144	0	0	0	0	180	0			180	bedded
218	Trevor	8/8/2016	13:50	af/kid	af/kid	C	6	2	1	0	1	0	4	morean	meadow	40	far from snow	2146	299024	5396810	15	9	sun		0	22	0-25	70	70	10	506	0	0	0	9	73	144	180	0	0	0	0	0			180	aafeeding
233	Trevor	8/9/2016	19:16	af/kid	af/kid	C	3	2	1	0	0	0	3	logan pass vc	meadow		far from snow	2048	299696	5397118	15	2	overcast		0	76	76-100	17	17	1	1080	1	0	0	1	3	144	96	53	31	0	0	0			180	aafeeding
163	Trevor	7/29/2016	18:23	am	am	X	6	0	0	2	0	0	2	hidden lake	meadow	485	far from snow	1992	297285	5396331	21	6	sun		0	57	51-75	17	17	1	269	0	0	0	63	na	145	164	16	0	0	0	0			180	aafeeding
199	Chad	6/27/2015	17:49	af/kid	af/kid		90	4	3	0	1	0	8	hidden_lake	snow	0	on snow	2193	298150	5396460	34	2	sun	on snow	1	0	0-25	25	25	4	173	1	0	0	1	2	146	0	0	0	0	yes	180	bedded		180	bedded	Mouth closed/ tounge in
276	aaWesley	7/3/2015	12:44	af/kid	af/kid		66	2	1	0	2	0	5	hidden_lake	forest	71	far from snow	2180	298465	5396324	27	1	sun		0	36	26-50	25	13	26	184	0	0	0	0.2	2	146	0	0	0	23		51	agonism	106	180	agonism	2 one-year old kids
369	Gabbie	7/20/2015	12:10	af/kid	af/kid		65	2	2	0	1	0	5	loganpass	meadow	220	far from snow	2182	298120	5396449	21	2	overcast		0	85	76-100	10	17	15	189	1	0	0	25	27	146	136	44	0	0		0			180	aafeeding
596	Gabbie	8/19/2015	14:25	af/kid	af/kid		0	5	2	0	2	0	9	loganpass	meadow	342	far from snow	2170	298088	5396422	19	13	sun		0	0	0-25	8	8	9	336	0	0	0	3	7	146	45	31	104	0		0		0	180	moving
112	Trevor	7/21/2016	15:03	aaf	af		67	1	0	1	1	0	3	hidden overlook	meadow	294	far from snow	2182	298269	5396346	16	15	sun		0	3	0-25	25	25	1	173	0	0	0	3	8	146	148	32	0	0	0	0			180	aafeeding	breaths while bedded in shade
160	Trevor	7/29/2016	16:13	aaf	af	broken collar	55	1	0	0	1	0	2	hidden overlook	forest	256	far from snow	2182	298201	5396387	20	10	shade	shade	1	64	51-75	10	10	1	183	0	0	0	5	na	146	0	0	0	180	0	0			180	aafeeding
241	Trevor	8/12/2016	11:40	aaf	af	4	8	2	0	0	1	0	3	oberlin waterfall	forest		far from snow	2100	299223	5397480	13	4	shade	shade	1	69	51-75	15	15	2	509	1	0	0	7	16	146	0	0	0	0	0	180	cooling down		180	bedded
3	Trevor	6/28/2016	12:38	af/kid	af/kid	T	53	1	1	0	1	0	3	oberlin	scree	97	far from snow	2361	298738	5398007	18	10	sun		0	18	0-25	21.5	21.5	2	151	1	1	0	1	2	147	0	0	0	0	180	0			180	bedded
156	Trevor	7/29/2016	15:05	aaf	af	broken collar	7	1	0	0	0	0	1	hidden overlook	snow	0	on snow	2189	298739	5396549	18	10	sun	on snow	1	58	51-75	76	76	1	315	1	0	0	na	na	147	0	0	0	0	180	0			180	bedded
206	Trevor	8/2/2016	17:22	af/kid	af/kid	3	11	1	1	0	1	0	3	logan pass visitor center	forest	622	far from snow	2039	299821	5397106	22	2	shade	shade	1	61	51-75	15	15	10	633	1	0	0	1	5	147	29	88	63	0	0	0			180	vigilance
448	Gabbie	8/3/2015	09:52	af/kid	af/kid		35	1	1	0	0	0	2	loganpass	road/trail	326	far from snow	2177	298248	5396315	24	2	haze		0	25	26-50	5	5	29	207	0	0	0	0.5		148	0	52	128	0	yes	0		0	180	moving
502	Gabbie	8/10/2015	11:42	aaf	af		0	1	0	0	0	0	1	Mt. Clement	meadow	351	far from snow	2185	298109	5396468	26	6	sun		0	50	51-75	19	19	23	108	1	0	0			148	0	0	0	0	yes	180	bedded	0	180	bedded
507	Gabbie	8/11/2015	10:15	af/kid	af/kid		2	1	1	0	0	0	2	oberlin	ledge		far from snow	2109	299219	5397339	22	2	sun		0	0	0-25	306	306	1	402	1	0	0	0		148	0	0	0	0	yes	180	bedded	0	180	bedded
76	Trevor	7/18/2016	12:24	aaf	af	4	27	4	1	0	1	0	6	oberlin water tank	meadow	13	near snow	2060	299432	5397264	18	2	sun		0	7	0-25	23	23	1	353	1	1	0	6	11	148	118	56	6	0	0	0			180	aafeeding	eating snow, breaths taken while bedded on snow
126	Trevor	7/25/2016	17:55	am	am		5	0	0	1	0	0	1	hidden overlook	meadow	102	far from snow	2181	298350	5396335	24	3	sun		0	37	26-50	4	4	1	162	0	0	0	na	na	148	118	62	0	0	0	0			180	vigilance
155	Trevor	7/28/2016	14:43	am	am		7	0	0	1	0	0	1	reynolds trail	scree	15	near snow	2182	298698	5396094	19	7	sun		0	62	51-75	9	9	1	261	0	0	0	na	na	148	30	134	16	0	0	0			180	vigilance
175	Trevor	7/31/2016	13:07	aaf	af	broken collar	5	3	2	0	0	0	5	hidden overlook	meadow	426	far from snow	2146	298159	5396248	16	8	shade	shade	1	79	76-100	14	14	1	291	1	1	0	3	4	148	0	0	0	0	180	0			180	bedded
185	Trevor	8/1/2016	15:15	af/kid	af/kid	broke left horn	53	2	1	0	1	0	4	hidden overlook	snow	0	on snow	2182	298741	5396514	14	21	sun	on snow	1	24	0-25	38	38	4	348	1	0	0	3	5	148	0	0	0	0	180	0			180	bedded
132	Trevor	7/27/2016	09:27	am	am	broken rt. horn	4	0	0	1	0	0	1	oberlin bend	forest	307	far from snow	1989	299495	5397688	17	7	overcast		0	33	26-50	10	10	1	124	0	0	0	na	na	149	98	31	51	0	0	0			180	aafeeding	Hidden lake trail to the lake re-opened
149	Trevor	7/28/2016	13:11	af/kid	af/kid	3	18	5	3	0	4	0	12	hidden overlook	forest	289	far from snow	2177	298207	5396365	21	4	shade	shade	1	35	26-50	12	12	1	199	1	0	0	na	na	149	0	0	0	0	0	180	Stand in shade		180	vigilance
437	Gabbie	7/30/2015	12:05	aaf	af		10	1	0	0	0	0	1	loganpass	forest	376	far from snow	2177	298245	5396316	22	6	sun		0	0	0-25	5	5	21	228	0	0	0			150	41	89	50	0		0		0	180	vigilance
438	Gabbie	7/31/2015	08:36	af/kid	af/kid		5	4	3	0	1	0	8	oberlin	meadow		far from snow	2024	299452	5397556	21	3	sun		0	5	0-25	73	296	3	25	1	0	0	3	3	150	0	0	0	0	yes	180	bedded	0	180	bedded
449	Gabbie	8/3/2015	10:13	af/kid	af/kid		8	1	0	0	2	0	3	loganpass	forest	234	far from snow	2180	298129	5396420	27	4	haze		0	10	0-25	27	24	18	123	0	0	0	8	15	150	0	61	14	102		3	agonism	0	180	vigilance	Kid wasn't with her
453	Gabbie	8/3/2015	11:30	aaf	af		25	1	0	0	1	0	2	loganpass	meadow	221	far from snow	2170	298124	5396396	24	4	haze		0	40	26-50	28	28	17	249	1	0	0	20		150	50	63	67	0		0		0	180	vigilance
121	Trevor	7/25/2016	15:05	af/kid	af/kid		58	2	1	0	2	0	5	oberlin	meadow	34	far from snow	2134	299134	5397751	20	3	sun		0	76	76-100	17	17	1	199	1	0	0	51	54	150	95	31	54	0	0	0			180	aafeeding	bedded on snow immediately after sample, ate snow, original breaths taken while bedded on snow. 5 min after bedding breaths = 140
195	Trevor	8/2/2016	12:56	am	am	broken rt. horn	6	0	0	1	0	0	1	highline trail	trail/meadow	757	far from snow	1965	300098	5398250	19	1	sun		0	49	26-50	13	13	1	389	1	0	0	na	na	151	0	30	150	0	0	0			180	moving
171	Trevor	7/31/2016	11:47	af/kid	af/kid	3	13	6	2	0	2	0	10	hidden overlook	meadow	444	far from snow	2144	298211	5396204	14	6	sun		0	47	26-50	19	19	1	294	1	0	0	1	22	152	115	49	16	0	0	0			180	aafeeding
244	Trevor	8/16/2016	15:19	af/kid	af/kid	C	7	1	1	1	1	0	4	logan pass vc	forest	486	far from snow	2052	299653	5397109	20	7	sun		0	2	0-25	5	5	10	1128	1	0	0	1	8	152	173	7	0	0	0	0			180	aafeeding
141	Trevor	7/27/2016	14:27	aaf	af	M	81	1	0	0	0	0	1	hidden overlook	forest	95	far from snow	2170	298170	5396350	24	4	shade	shade	1	70	51-75	11	11	1	196	1	0	0	na	na	153	4	158	16	0	0	2	rubbing horn		180	vigilance	Hidden lake trail to the lake re-opened
270	Gabbie	7/9/2015	15:02	af/kid	af/kid		55	3	2	0	1	0	6	loganpass	snow	0	on snow	2195	298698	5396530	28	6	haze	on snow	1	0	0-25	44	44	23	400	0	0	0	1	12	154	0	0	0	0	yes	180	bedded		180	bedded
124	Trevor	7/25/2016	17:13	af/kid	af/2 kids	3	17	2	2	0	2	0	6	hidden overlook	scree	16	near snow	2195	298451	5396415	22	6	sun		0	59	51-75	39	39	1	154	1	0	0	12	13	154	0	0	0	0	180	0			180	bedded	with 2 kids
109	Trevor	7/21/2016	14:02	aaf	af	broken collar	73	1	0	0	0	0	1	morean	scree	7	near snow	2185	298937	5396906	15	16	sun		0	0	0-25	9	9	1	404	1	0	0	na	na	156	102	60	18	0	0	0			180	aafeeding	moved from oberlin saddle to hidden overlook
143	Trevor	7/27/2016	15:01	am	am	H	7	0	0	1	0	0	1	hidden overlook	meadow	31	far from snow	2176	298753	5396484	21	0	overcast		0	77	76-100	13	13	1	349	0	0	0	na	na	156	47	14	87	32	0	0			180	moving	Hidden lake trail to the lake re-opened
282	Chad	7/1/2015	14:02	aaf	af		77	1	0	0	2	0	3	hidden_lake	meadow	62	far from snow	2185	298373	5396344	27	1	sun		0	52	51-75	10	8	15	163	0	0	0	2	3	157	0	7	0	0		173	Salt Searching	0	180	moving
199	Trevor	8/2/2016	14:56	aaf	af	broken left horn	3	6	1	0	3	0	10	hidden overlook	snow	0	on snow	2182	298754	5396535	22	3	sun	on snow	1	64	51-75	36	36	1	324	0	0	0	13	17	157	0	0	0	0	180	0			180	bedded
370	Gabbie	7/20/2015	12:14	af/kid	af/kid		15	2	2	0	1	0	5	loganpass	meadow	223	far from snow	2195	298148	5396475	21	2	overcast		0	85	76-100	8	15	15	186	1	0	0	5	5	158	79	101	0	0		0			180	vigilance
201	Trevor	8/2/2016	15:44	af/kid	af/kid	T	6	1	1	0	0	0	2	hidden overlook	forest	297	far from snow	2175	298225	5396338	24	6	shade	shade	1	59	51-75	17	17	9	190	1	0	0	1	na	159	0	0	0	0	180	0			180	bedded
152	Trevor	7/28/2016	13:20	aaf	af	broken collar	5	5	3	0	4	0	12	hidden overlook	forest	284	far from snow	2175	298210	5396356	22	6	shade	shade	1	46	26-50	12	12	1	195	1	1	0	4	5	160	0	0	0	0	180	0			180	bedded
441	Gabbie	7/31/2015	09:01	aaf	af		8	1	0	0	1	0	2	oberlin	meadow		far from snow	2030	299439	5397527	26	3	sun		0	5	0-25	42	42	1	30	0	0	0	2		162	0	0	0	0	yes	180	bedded	0	180	bedded	Was with big group but they all got up and left
19	Trevor	6/30/2016	13:27	am	am	X	9	0	0	1	1	0	2	hidden lake trail	snow	0	on snow	2170	297776	5396650	20	8	sun	on snow	1	57	51-75	12	12	1	221	1	1	0	8	na	162	0	110	19	0	0	51	on snow		180	vigilance	head stretch at 3 yo juv, 106 breaths/min when bedded on snow
77	Trevor	7/18/2016	12:33	aaf	af	T	23	4	1	0	2	0	7	oberlin water tank	meadow	11	near snow	2060	299428	5397267	17	3	sun		0	10	0-25	11	11	1	360	1	0	0	4	7	162	0	14	0	166	0	0			180	aafeeding	usually w/ kid & 1 yo but they were gone
151	Trevor	7/28/2016	13:19	af/kid	af/kid	T	12	5	3	0	4	0	12	hidden overlook	meadow	283	far from snow	2170	298185	5396337	30	4	sun		0	41	26-50	11	11	1	218	0	0	0	1	7	162	0	10	0	170	0	0			180	aafeeding	temperature reading may be inaccurate
153	Trevor	7/28/2016	13:27	aaf	af		3	5	3	0	4	0	12	hidden overlook	forest	279	far from snow	2176	298208	5396364	20	5	shade	shade	1	47	26-50	10	10	1	192	1	1	0	8	11	165	0	0	0	0	180	0			180	bedded
182	Trevor	7/31/2016	14:51	aaf	af	broken collar	57	1	0	0	0	0	1	hidden overlook	forest	288	far from snow	2170	298744	5396435	19	5	shade	shade	1	73	51-75	9	9	1	384	1	0	0	na	na	166	0	70	0	0	0	110			180	vigilance
597	Chad	8/19/2015	14:35	aaf	af		0	5	2	0	2	0	9	loganpass	meadow	338	far from snow	2170	298028	5396470	19	3	shade	shade	1	0	0-25	5	5	9	333	1	0	0	0.5	5	170	0	0	0	0	yes	180	bedded	0	180	bedded
118	Trevor	7/22/2016	10:44	aaf	af	broken left horn	53	4	2	0	1	0	7	hidden overlook	scree	23	far from snow	2207	298453	5396456	15	12	sun		0	5	0-25	32	32	1	85	1	1	1	4	9	170	0	0	0	0	0	180	agonism		180	agonism	breaths after fight
372	aaWesley	7/20/2015	13:18	am	am		3	0	0	1	0	0	1	Dragons Tail	forest	86	far from snow	2207	298721	5395999	22	1	overcast		0	65	51-75	12	10	7	212	1	0	0			172	0	165	15	0		0			180	vigilance
238	Chad	7/2/2015	12:57	aaf	af		70	1	0	0	0	0	1	loganpass	forest	98	far from snow	2170	298013	5396488	20	4	shade	shade	1	45	26-50	1	1	2	300	1	0	0			174	0	23	30	0		127	Stand in shade		180	vigilance	Mouth open/ tounge in
227	Trevor	8/9/2016	16:21	af/kid	af/kid	C	9	1	1	0	0	0	2	logan pass vc	meadow	505	far from snow	2044	299711	5397182	14	4	sun		0	32	26-50	19	19	1	1170	1	1	0	1	na	174	157	23	0	0	0	0			180	aafeeding
241	aaWesley	7/3/2015	09:30	aaf	a?		45	0	0	0	1	2	3	loganpass	forest	15	near snow	2151	298858	5396513	24	9	shade	shade	1	65	51-75	30	30	21	428	0	0	0	8	12	176	133	47	0	0		0			180	aafeeding
595	aaWesley	8/19/2015	14:20	af/kid	af/kid		3	5	2	0	2	0	9	loganpass	meadow	342	far from snow	2171	298048	5396457	19	13	sun		0	0	0-25	8	8	9	338	0	0	0	2	4	176	147	16	17	0		0		0	180	aafeeding
598	aaWesley	8/19/2015	14:55	af/kid	af/kid		2	1	2	0	0	0	3	loganpass	forest	327	far from snow	2158	297881	5396539	19	9	shade	shade	1	0	0-25	35	35	6	318	0	0	0	0.5	2	178	123	49	8	0		0		0	180	aafeeding
161	Trevor	7/29/2016	16:27	af/kid	af/kid	C	26	1	1	0	0	0	2	hidden lake trail	ledge	207	far from snow	2170	298015	5396483	22	6	sun		0	66	51-75	26	26	1	279	1	1	0	1	na	179	0	0	0	0	180	0			180	bedded
324	Chad	7/9/2015	16:47	aaf	af		49	1	0	0	0	0	1	lincoln ridge	meadow	421	far from snow	2115	295498	5386753	30	2	sun		0	0	0-25	5	5	1	22	0	0	0			180	0	0	0	0	yes	180	salt searching		180	moving
80	Trevor	7/18/2016	14:06	aaf	af		38	3	0	0	0	0	3	hidden overlook	snow	0	on snow	2182	298616	5396469	20	4	sun	on snow	1	22	0-25	28	28	1	276	1	1	0	11	19	183	0	0	0	0	180	0			180	bedded
454	Chad	8/3/2015	14:53	af/kid	af/kid		30	1	1	0	0	0	2	loganpass	road/trail	330	far from snow	2174	298247	5396315	32	0	shade	shade	1	40	26-50	5	5	25	231	1	0	0	30		192	0	180	0	0		0		0	180	vigilance	Standing in shade/ kid was absent then showed up
312	aaWesley	6/28/2016	11:50	juv	kid	t's kid	0	1	1	0	1	0	3	oberlin	scree	171	far from snow	2365	298782	5398024	19	10	sun		0	3	0-25	7	7	2	109	1	1	1	0.5	3	195	0	180	0	0	0	0			180	vigilance
