# Supplementary material for: Seeking snow and breathing hard – Behavioral tactics in high elevation mammals to combat warming temperatures
Source: PLoS One. 2019 Dec 11;14(12):e0225456. doi: 10.1371/journal.pone.0225456 (PMC6905581; doi:10.1371/journal.pone.0225456)
Supplement: S2 Data — Satellite collar data from mountain goats with covariates intersected for resource selection analyses. NDVI stands for Normalized Difference Vegetation Index. Elev stands for elevation. Snowdis stands for distance to snow. Slope60 stands for distance to 60 degree slopes. (CSV) [file pone.0225456.s005.csv]

UID	date_time	goat.x	Device	GMTdatetim	Date	hour	Time	Latitude	Longitude	Altitude	Fix	DOP	Temp	TURNANGLE.x	STEPLENGTH.x	BEARING.x	TIMEINTVL	dis2snow	temp	humidity	wind_speed	wind_direction	wind_gust	solar_radiation	Id	goat.y	SAMPLEID	TURNANGLE.y	STEPLENGTH.y	BEARING.y	OBSERVED	elevBEG	elevEND	NDVIchaBEG	NDVIchaEND	NDVImeBEG	NDVImeEND	snodisBEG	snodisEND	slopeBEG	slopeEND	slop60BEG	slop60END	aspectBEG	aspectEND	coverBEG	coverEND
2	8/13/2014 14:00	three	34971	8/13/2014 21:00	8/13/2014	14	14:00	48.6883481	-113.7389778	2193.81	3D-V Fix	2.2	36	-151.633242	4.177699411	202.0529584	7200	22	74.3	26	5.99	257	13	785	0	three	0	-151.633242	4.177699411	202.0529584	1	2209	2208	0.611151636	0.611151636	0.186073184	0.186073184	22.36067963	31	26	29	126.4911041	126.4911041	141.115509	147.72435	meadow	meadow
3	8/13/2014 16:00	three	34971	8/13/2014 23:00	8/13/2014	16	16:00	48.6883128	-113.7389972	2191.94	3D-V Fix	5.2	24	5.822755125	329.6328032	207.8757135	7200	31	75.79	23	7	251	14	710	0	three	6	5.822755125	329.6328032	207.8757135	1	2208	2148	0.611151636	0.868128359	0.186073184	0.471058279	31.62277603	306	29	8	126.4911041	238.5372162	147.72435	251.5650482	meadow	forest
4	8/13/2014 18:00	three	34971	8/14/2014 01:00	8/13/2014	18	18:00	48.6856447	-113.7409467	2138.59	3D-V Fix	3.2	21	-51.51275485	357.0529823	156.3629587	64800	306	76.5	24	8.99	259	21	460.1	0	three	12	-51.51275485	357.0529823	156.3629587	1	2148	2206	0.868128359	0.765249193	0.471058279	0.401360482	306.1045532	63	8	20	238.5372162	230	251.5650482	254.0546112	forest	meadow
5	8/14/2014 12:00	three	34971	8/14/2014 19:00	8/14/2014	12	12:00	48.6827517	-113.7388444	2200.46	3D-V Fix	3.2	26	-16.30443846	314.0993135	140.0585202	7200	63	61.59	42	5.99	123	11.01	421.6	0	three	18	-16.30443846	314.0993135	140.0585202	1	2206	2251	0.765249193	0.692181647	0.401360482	0.400789559	63.24555206	63	20	34	230	41.23105621	254.0546112	242.9691467	meadow	meadow
6	8/14/2014 14:00	three	34971	8/14/2014 21:00	8/14/2014	14	14:00	48.6806528	-113.7359906	2229.98	3D-V Fix	3.6	28	32.17486367	987.7229132	172.2333839	7200	63	65.8	42	10	90	25.99	228	0	three	24	32.17486367	987.7229132	172.2333839	1	2251	2260	0.692181647	0.698656917	0.400789559	0.288386792	63.24555206	50	34	24	41.23105621	151.3274536	242.9691467	333.4349365	meadow	aarock
7	8/14/2014 16:00	three	34971	8/14/2014 23:00	8/14/2014	16	16:00	48.6719017	-113.7337031	2256.34	3D-V Fix	2	18	-88.6013591	172.5482549	83.63202481	7200	50	67.5	34	8.01	328	18.99	750	0	three	30	-88.6013591	172.5482549	83.63202481	1	2260	2321	0.698656917	0.620341182	0.288386792	0.269295812	50	100	24	31	151.3274536	126.4911041	333.4349365	278.1300964	aarock	aarock
8	8/14/2014 18:00	three	34971	8/15/2014 01:00	8/14/2014	18	18:00	48.6721289	-113.7313858	2308.7	3D-V Fix	2	19	-105.645487	1428.214601	337.9865378	64800	100	65.19	69	8.99	110	15.99	50.6	0	three	36	-105.645487	1428.214601	337.9865378	1	2321	2183	0.620341182	0.773280263	0.269295812	0.442980528	100.4987564	85	31	39	126.4911041	223.6067963	278.1300964	285.1011047	aarock	forest
9	8/15/2014 12:00	three	34971	8/15/2014 19:00	8/15/2014	12	12:00	48.6838544	-113.7392944	2161.87	3D-V Fix	3.2	24	-171.5630426	1743.19119	166.4234952	7200	85	43.2	91	18.99	302	48	14.2	0	three	42	-171.5630426	1743.19119	166.4234952	1	2183	2307	0.773280263	0.659422278	0.442980528	0.259347349	85.44004059	0	39	40	223.6067963	123.6931686	285.1011047	310.3331299	forest	meadow
10	8/15/2014 14:00	three	34971	8/15/2014 21:00	8/15/2014	14	14:00	48.66876	-113.7329169	2306.69	3D-V Fix	3.4	18	-143.637714	262.7315321	22.78578117	7200	0	44.01	82	18.99	295	28.01	24.3	0	three	48	-143.637714	262.7315321	22.78578117	1	2307	2325	0.659422278	0.73842448	0.259347349	0.258316427	0	10	40	23	123.6931686	150	310.3331299	293.629364	meadow	aarock
11	8/15/2014 16:00	three	34971	8/15/2014 23:00	8/15/2014	16	16:00	48.6709694	-113.7316542	2300.93	3D-V Fix	2.2	22	-178.2213794	180.304882	204.5644018	7260	10	45.61	76	15.99	275	23	150.4	0	three	54	-178.2213794	180.304882	204.5644018	1	2325	2312	0.73842448	0.659422278	0.258316427	0.259347349	10	50	23	30	150	126.4911041	293.629364	266.3477783	aarock	meadow
12	8/15/2014 18:00	three	34971	8/16/2014 01:01	8/15/2014	18	18:01	48.6694717	-113.7325914	2306.3	3D-V Fix	2.2	15	-5.389405942	1144.322504	199.1749958	64800	50	47.5	75	12.01	279	21	108.5	0	three	60	-5.389405942	1144.322504	199.1749958	1	2312	2326	0.659422278	0.596521556	0.259347349	0.256022632	50	100	30	46	126.4911041	82.46211243	266.3477783	85.29214478	meadow	aarock
13	8/16/2014 12:00	three	34971	8/16/2014 19:01	8/16/2014	12	12:01	48.6596383	-113.7371642	2290.98	3D Fix	11.6	11	171.2360101	151.8509708	10.41100596	7140	100	19	0	4	78	8.01	280.2	0	three	66	171.2360101	151.8509708	10.41100596	1	2326	2298	0.596521556	0.581318617	0.256022632	0.233176395	100	0	46	44	82.46211243	36.05551147	85.29214478	101.0234528	aarock	meadow
14	8/16/2014 14:00	three	34971	8/16/2014 21:00	8/16/2014	14	14:00	48.6609892	-113.7368647	2293.29	3D-V Fix	3.2	13	-53.649529	49.70495972	316.761477	7200	0	35.4	0	4.99	265	10	628.4	0	three	72	-53.649529	49.70495972	316.761477	1	2298	2337	0.581318617	0.581318617	0.233176395	0.233176395	0	10	44	47	36.05551147	30	101.0234528	97.76516724	meadow	meadow
15	8/16/2014 16:00	three	34971	8/16/2014 23:00	8/16/2014	16	16:00	48.6613036	-113.7373442	2331.77	3D-V Fix	5.2	10	-15.76088068	2.803538734	301.0005963	7260	10	48.09	100	5.99	293	13	708	0	three	78	-15.76088068	2.803538734	301.0005963	1	2337	2337	0.581318617	0.581318617	0.233176395	0.233176395	10	10	47	47	30	30	97.76516724	97.76516724	meadow	meadow
16	8/16/2014 18:00	three	34971	8/17/2014 01:01	8/16/2014	18	18:01	48.6613158	-113.7373775	2339.91	3D Fix	7	11	95.42859186	689.8343461	36.42918813	64740	10	50.7	77	5.99	306	13	144.9	0	three	84	95.42859186	689.8343461	36.42918813	1	2337	2331	0.581318617	0.566959441	0.233176395	0.204231262	10	50	47	35	30	72.11102295	97.76516724	137.7927094	meadow	forest
17	8/17/2014 12:00	three	34971	8/17/2014 19:00	8/17/2014	12	12:00	48.6664353	-113.7320906	2327.72	3D-V Fix	3.8	14	-4.120903758	189.3700985	32.30828437	7200	50	47.5	89	5.99	80	10	584.8	0	three	90	-4.120903758	189.3700985	32.30828437	1	2331	2370	0.566959441	0.702239871	0.204231262	0.236513719	50	76	35	39	72.11102295	143.1782074	137.7927094	136.2453613	forest	meadow
18	8/17/2014 14:00	three	34971	8/17/2014 21:00	8/17/2014	14	14:00	48.6679061	-113.7307953	2360.92	3D-V Fix	1.8	12	-51.20394865	2352.228643	341.1043357	7200	76	52	63	4	77	10	688.6	0	three	96	-51.20394865	2352.228643	341.1043357	1	2370	2177	0.702239871	0.678470194	0.236513719	0.28649646	76.1577301	271	39	14	143.1782074	183.575592	136.2453613	216.8699036	meadow	forest
19	8/17/2014 16:00	three	34971	8/17/2014 23:00	8/17/2014	16	16:00	48.6876581	-113.7422156	2169.39	3D-V Fix	3.8	21	-60.96422647	245.0977947	280.1401093	7200	271	56.1	46	3	238	8.99	745	0	three	102	-60.96422647	245.0977947	280.1401093	1	2177	2123	0.678470194	0.805265903	0.28649646	0.395628095	271.6615601	296	14	23	183.575592	262.4880981	216.8699036	220.2363586	forest	meadow
20	8/17/2014 18:00	three	34971	8/18/2014 01:00	8/17/2014	18	18:00	48.6879678	-113.7455111	2113.82	3D-V Fix	1.8	17	-152.3075386	571.5015373	127.8325707	64800	296	54.61	54	4.99	55	12.01	300.4	0	three	108	-152.3075386	571.5015373	127.8325707	1	2123	2191	0.805265903	0.773280263	0.395628095	0.442980528	296.8164368	170	23	33	262.4880981	291.5476074	220.2363586	282.9946289	meadow	forest
21	8/18/2014 12:00	three	34971	8/18/2014 19:00	8/18/2014	12	12:00	48.6849639	-113.7392142	2175.88	3D-V Fix	2.2	22	-97.57831001	371.17482	30.25426066	7200	170	43.81	94	4.99	83	11.01	413.2	0	three	114	-97.57831001	371.17482	30.25426066	1	2191	2168	0.773280263	0.611151636	0.442980528	0.186073184	170.8800812	10	33	4	291.5476074	261.7250366	282.9946289	90	forest	meadow
22	8/18/2014 14:00	three	34971	8/18/2014 21:00	8/18/2014	14	14:00	48.6879053	-113.7368325	2166.54	3D-V Fix	1.8	25	-117.9475585	405.5716486	272.3067021	7200	10	47.61	64	7	89	10	537.4	0	three	120	-117.9475585	405.5716486	272.3067021	1	2168	2184	0.611151636	0.678470194	0.186073184	0.28649646	10	270	4	17	261.7250366	164.0121918	90	215.537674	meadow	forest
23	8/18/2014 16:00	three	34971	8/18/2014 23:00	8/18/2014	16	16:00	48.6879211	-113.7423403	2182.3	3D-V Fix	8.2	22	-127.5491278	169.6363986	144.7575743	7200	270	50.79	50	5.99	85	12.01	698.3	0	three	126	-127.5491278	169.6363986	144.7575743	1	2184	2164	0.678470194	0.868128359	0.28649646	0.471058279	270.1851196	228	17	12	164.0121918	270	215.537674	206.5650482	forest	forest
24	8/18/2014 18:00	three	34971	8/19/2014 01:00	8/18/2014	18	18:00	48.6867078	-113.7409442	2157.15	3D-V Fix	1.6	20	-169.9982164	77.94665576	334.7593578	64800	228	52.59	49	8.01	89	11.01	500.5	0	three	132	-169.9982164	77.94665576	334.7593578	1	2164	2178	0.868128359	0.678470194	0.471058279	0.28649646	228.03508	221	12	14	270	203.9607849	206.5650482	196.6992493	forest	forest
25	8/19/2014 12:00	three	34971	8/19/2014 19:00	8/19/2014	12	12:00	48.6873306	-113.7414297	2165.48	3D-V Fix	2	22	-36.83376914	548.9055851	297.9255887	7200	221	54.81	49	11.01	292	15.99	767	0	three	138	-36.83376914	548.9055851	297.9255887	1	2178	2149	0.678470194	0.510771513	0.28649646	0.204700246	221.359436	170	14	23	203.9607849	211.8961945	196.6992493	215.537674	forest	aarock
26	8/19/2014 14:00	three	34971	8/19/2014 21:00	8/19/2014	14	14:00	48.6894836	-113.7481375	2140.02	3D-V Fix	1.6	13	-161.2215811	513.1643887	136.7040076	7200	170	57.51	43	12.01	291	21	884	0	three	144	-161.2215811	513.1643887	136.7040076	1	2149	2130	0.510771513	0.874132276	0.204700246	0.511132181	170.293869	389	23	15	211.8961945	183.8477631	215.537674	225	aarock	forest
27	8/19/2014 16:00	three	34971	8/19/2014 23:00	8/19/2014	16	16:00	48.6862414	-113.7431789	2106.87	3D-V Fix	2	14	23.81222041	608.2065727	160.516228	7200	389	61.81	41	10	301	18.99	773	0	three	150	23.81222041	608.2065727	160.516228	1	2130	2115	0.874132276	0.818188608	0.511132181	0.381987065	389.4868469	219	15	57	183.8477631	82.46211243	225	247.2758942	forest	meadow
28	8/19/2014 18:00	three	34971	8/20/2014 01:00	8/19/2014	18	18:00	48.6811547	-113.7401461	2097	3D-V Fix	2	16	-155.4052012	716.3492237	5.111026825	64800	219	63.5	33	13	290	25.99	466.8	0	three	156	-155.4052012	716.3492237	5.111026825	1	2115	2187	0.818188608	0.678470194	0.381987065	0.28649646	219.3171234	86	57	12	82.46211243	197.230835	247.2758942	176.6335449	meadow	forest
29	8/20/2014 12:00	three	34971	8/20/2014 19:00	8/20/2014	12	12:00	48.6875867	-113.7396281	2165.75	3D-V Fix	3.6	14	-106.5643066	118.8994874	258.5467203	7200	86	57.51	39	7	271	18.99	562	0	three	162	-106.5643066	118.8994874	258.5467203	1	2187	2179	0.678470194	0.678470194	0.28649646	0.28649646	86.02325439	202	12	15	197.230835	200.9975128	176.6335449	198.4349518	forest	forest
30	8/20/2014 14:00	three	34971	8/20/2014 21:00	8/20/2014	14	14:00	48.6873369	-113.7411981	2164.85	3D-V Fix	2	19	175.2628588	730.8178815	73.8095791	7200	202	60.1	37	10	275	21	775	0	three	168	175.2628588	730.8178815	73.8095791	1	2179	2120	0.678470194	0.673776269	0.28649646	0.271692276	202.4845734	36	15	18	200.9975128	510	198.4349518	171.2538452	forest	forest
31	8/20/2014 16:00	three	34971	8/20/2014 23:00	8/20/2014	16	16:00	48.6893944	-113.7317722	2103.5	3D-V Fix	3.4	17	103.4452201	495.2490183	177.2547992	7260	36	61.11	40	8.99	265	18.01	418.2	0	three	174	103.4452201	495.2490183	177.2547992	1	2120	2105	0.673776269	0.798263907	0.271692276	0.38444975	36.05551147	86	18	38	510	574.2821655	171.2538452	34.91940308	forest	forest
32	8/20/2014 18:00	three	34971	8/21/2014 01:01	8/20/2014	18	18:01	48.6849569	-113.7312097	2109.97	3D-V Fix	4.8	10	-30.18232878	891.2107168	147.0724704	64740	86	60.21	42	10	289	22.01	277.5	0	three	180	-30.18232878	891.2107168	147.0724704	1	2105	2171	0.798263907	0.701230764	0.38444975	0.360216945	86.02325439	76	38	32	574.2821655	281.6025696	34.91940308	138.1798248	forest	meadow
33	8/21/2014 12:00	three	34971	8/21/2014 19:00	8/21/2014	12	12:00	48.6783908	-113.7242725	2151.6	3D-V Fix	2	8	-61.65494072	206.0981522	85.41752972	7260	76	50.79	47	11.01	282	25.99	579.1	0	three	186	-61.65494072	206.0981522	85.41752972	1	2171	2100	0.701230764	0.742770195	0.360216945	0.382818222	76.1577301	94	32	15	281.6025696	349.8571167	138.1798248	116.5650482	meadow	meadow
34	8/21/2014 14:00	three	34971	8/21/2014 21:01	8/21/2014	14	14:01	48.6786047	-113.7214928	2078.76	3D-V Fix	1.6	9	179.0263589	122.3297034	264.4438886	7140	94	51.01	49	14	323	40.98	370.7	0	three	192	179.0263589	122.3297034	264.4438886	1	2100	2131	0.742770195	0.701230764	0.382818222	0.360216945	94.86833191	30	15	22	349.8571167	294.2787781	116.5650482	127.5685883	meadow	meadow
35	8/21/2014 16:00	three	34971	8/21/2014 23:00	8/21/2014	16	16:00	48.6784592	-113.7231392	2112.95	3D-V Fix	2.2	9	-41.53896107	273.4726627	222.9049275	7200	30	50	53	13	288	25.99	45.6	0	three	198	-41.53896107	273.4726627	222.9049275	1	2131	2099	0.701230764	0.689919651	0.360216945	0.307616293	30	0	22	15	294.2787781	158.1138763	127.5685883	108.4349518	meadow	meadow
36	8/21/2014 18:00	three	34971	8/22/2014 01:00	8/21/2014	18	18:00	48.6765994	-113.7255683	2077.81	3D Fix	6.4	9	174.3841336	193.8669114	37.28906114	64800	0	38.7	93	12.01	39	34.99	3	0	three	204	174.3841336	193.8669114	37.28906114	1	2099	2131	0.689919651	0.701230764	0.307616293	0.360216945	0	92	15	46	158.1138763	240.2082367	108.4349518	152.8188934	meadow	meadow
37	8/22/2014 12:00	three	34971	8/22/2014 19:00	8/22/2014	12	12:00	48.6780231	-113.7240494	2109.01	3D-V Fix	2	8	164.375199	191.7056276	201.6642602	7200	92	36.39	84	7	317	12.01	838	0	three	210	164.375199	191.7056276	201.6642602	1	2131	2093	0.701230764	0.950628459	0.360216945	0.25489381	92.1954422	36	46	15	240.2082367	108.1665421	152.8188934	13.39249802	meadow	meadow
38	8/22/2014 14:00	three	34971	8/22/2014 21:00	8/22/2014	14	14:00	48.6763994	-113.7249233	2092.03	3D-V Fix	2.2	10	-46.88313956	24.59770962	154.7811206	7200	36	41.79	46	8.01	319	13	942	0	three	216	-46.88313956	24.59770962	154.7811206	1	2093	2101	0.950628459	0.950628459	0.25489381	0.25489381	36.05551147	56	15	25	108.1665421	80.62257385	13.39249802	356.9872131	meadow	meadow
39	8/22/2014 16:00	three	34971	8/22/2014 23:00	8/22/2014	16	16:00	48.6762028	-113.7247703	2105.95	3D-V Fix	2.2	8	87.49044166	846.0123589	242.2715623	7200	56	46.8	36	7	302	13	825	0	three	222	87.49044166	846.0123589	242.2715623	1	2101	2223	0.950628459	0.698656917	0.25489381	0.288386792	56.56854248	20	25	21	80.62257385	90	356.9872131	0	meadow	meadow
40	8/22/2014 18:00	three	34971	8/23/2014 01:00	8/22/2014	18	18:00	48.6724247	-113.7347397	2221.16	3D-V Fix	1.6	5	-48.24715791	1240.209308	194.0244044	64800	20	49.21	31	7	297	13	536.7	0	three	228	-48.24715791	1240.209308	194.0244044	1	2223	2453	0.698656917	0.651511967	0.288386792	0.252839506	20	80	21	60	90	10	0	96.87481689	meadow	meadow
41	8/23/2014 12:00	three	34971	8/23/2014 19:00	8/23/2014	12	12:00	48.6615156	-113.7382311	2426.91	3D-V Fix	2.2	5	33.72030074	149.523076	227.7447051	7200	80	52.59	37	5.99	282	11.01	738	0	three	234	33.72030074	149.523076	227.7447051	1	2453	2540	0.651511967	0.651511967	0.252839506	0.252839506	80	180	60	20	10	76.1577301	96.87481689	115.7099533	meadow	meadow
42	8/23/2014 14:00	three	34971	8/23/2014 21:00	8/23/2014	14	14:00	48.6605764	-113.7396833	2541.47	3D-V Fix	0.6	7	42.86717003	541.5683442	270.6118751	7200	180	54.19	33	8.01	306	12.01	866	0	three	240	42.86717003	541.5683442	270.6118751	1	2540	2202	0.651511967	0.776766479	0.252839506	0.397552967	180	0	20	12	76.1577301	180	115.7099533	356.6335449	meadow	shrub
43	8/23/2014 16:00	three	34971	8/23/2014 23:00	8/23/2014	16	16:00	48.6604533	-113.7470317	2188.57	3D-V Fix	3.2	8	48.54440552	563.5009779	319.1562807	7200	0	58.41	25	5.99	312	11.01	770	0	three	246	48.54440552	563.5009779	319.1562807	1	2202	2093	0.776766479	0.668414414	0.397552967	0.223773777	0	102	12	48	180	30	356.6335449	88.75463867	shrub	meadow
44	8/23/2014 18:00	three	34971	8/24/2014 01:00	8/23/2014	18	18:00	48.6641644	-113.7522392	2093.1	3D-V Fix	3.2	9	40.60230964	869.9843712	359.7585903	64800	102	61.39	26	4.99	273	13	463	0	three	252	40.60230964	869.9843712	359.7585903	1	2093	2203	0.668414414	0.574377	0.223773777	0.211456224	102.9562988	14	48	33	30	290.6888428	88.75463867	57.52880859	meadow	forest
45	8/24/2014 12:00	three	34971	8/24/2014 19:00	8/24/2014	12	12:00	48.6719806	-113.752715	2216.67	3D-V Fix	2.2	13	-159.552261	662.4950979	200.2063293	7200	14	63.1	22	4.99	210	10	621.5	0	three	258	-159.552261	662.4950979	200.2063293	1	2203	2167	0.574377	0.510109484	0.211456224	0.169536948	14.14213562	36	33	20	290.6888428	278.0287781	57.52880859	162.7585449	forest	aarock
46	8/24/2014 14:00	three	34971	8/24/2014 21:00	8/24/2014	14	14:00	48.6663197	-113.7555147	2159.24	3D-V Fix	1.8	23	-10.37170069	248.5871219	189.8346286	7200	36	64.51	25	4.99	295	17	686.9	0	three	264	-10.37170069	248.5871219	189.8346286	1	2167	2155	0.510109484	0.48462373	0.169536948	0.153643459	36.05551147	10	20	26	278.0287781	272.0294189	162.7585449	107.5255661	aarock	aarock
47	8/24/2014 16:00	three	34971	8/24/2014 23:00	8/24/2014	16	16:00	48.664105	-113.7559706	2169.52	3D-V Fix	3.4	14	-22.73735211	157.719095	167.0972765	7200	10	64.99	25	4.99	281	14.99	614.3	0	three	270	-22.73735211	157.719095	167.0972765	1	2155	2156	0.48462373	0.48462373	0.153643459	0.153643459	10	0	26	18	272.0294189	300	107.5255661	57.52880859	aarock	meadow
48	8/24/2014 18:00	three	34971	8/25/2014 01:00	8/24/2014	18	18:00	48.662735	-113.7554175	2147.75	3D-V Fix	3.4	9	-128.2603978	2849.757298	38.83687864	64800	0	65.1	26	8.01	242	15.99	311	0	three	276	-128.2603978	2849.757298	38.83687864	1	2156	2175	0.48462373	0.798263907	0.153643459	0.38444975	0	206	18	14	300	376.430603	57.52880859	84.28940582	meadow	forest
49	8/25/2014 12:00	three	34971	8/25/2014 19:00	8/25/2014	12	12:00	48.6832594	-113.7322547	2168.12	3D-V Fix	1.6	24	-52.12920333	131.3447056	346.7076753	7200	206	60.6	41	7	275	14	698.7	0	three	282	-52.12920333	131.3447056	346.7076753	1	2175	2164	0.798263907	0.742396057	0.38444975	0.383230805	206.1552887	72	14	31	376.430603	460.6517029	84.28940582	29.74488068	forest	forest
50	8/25/2014 14:00	three	34971	8/25/2014 21:00	8/25/2014	14	14:00	48.6843983	-113.7327267	2169.93	3D-V Fix	2.2	11	-46.13526325	789.0346387	300.5724121	7200	72	63.61	35	8.01	231	17	794	0	three	288	-46.13526325	789.0346387	300.5724121	1	2164	2181	0.742396057	0.678470194	0.383230805	0.28649646	72.80110168	260	31	15	460.6517029	166.4331665	29.74488068	217.8749847	forest	forest
51	8/25/2014 16:00	three	34971	8/25/2014 23:00	8/25/2014	16	16:00	48.6877853	-113.7421419	2170.28	3D-V Fix	3.2	22	-3.20119792	246.3316136	297.3712141	7200	260	66.51	31	8.01	315	21	679.2	0	three	294	-3.20119792	246.3316136	297.3712141	1	2181	2167	0.678470194	0.805265903	0.28649646	0.395628095	260.7680969	214	15	22	166.4331665	248.3948517	217.8749847	212.7352295	forest	meadow
52	8/25/2014 18:00	three	34971	8/26/2014 01:00	8/25/2014	18	18:00	48.6887322	-113.7451661	2158.9	3D-V Fix	3.4	20	144.4146002	6.607902168	81.78581429	64800	214	67.41	30	7	309	18.99	403.1	0	three	300	144.4146002	6.607902168	81.78581429	1	2167	2169	0.805265903	0.805265903	0.395628095	0.395628095	214.0093384	208	22	21	248.3948517	242.0743713	212.7352295	212.1957397	meadow	meadow
53	8/26/2014 12:00	three	34971	8/26/2014 19:00	8/26/2014	12	12:00	48.6887428	-113.7450778	2152.56	3D-V Fix	1.8	24	28.84685638	534.8317435	110.6326707	7200	208	67.89	29	7	218	13	679	0	three	306	28.84685638	534.8317435	110.6326707	1	2169	2177	0.805265903	0.840396345	0.395628095	0.383765787	208.0865173	89	21	8	242.0743713	265.706604	212.1957397	170.537674	meadow	meadow
54	8/26/2014 14:00	three	34971	8/26/2014 21:00	8/26/2014	14	14:00	48.6872111	-113.7381928	2185.14	3D-V Fix	4.8	25	-51.05011866	458.7156199	59.58255201	7200	89	70.11	26	4	287	8.99	779	0	three	312	-51.05011866	458.7156199	59.58255201	1	2177	2151	0.840396345	0.536024332	0.383765787	0.167368725	89.44271851	10	8	25	265.706604	438.6342468	170.537674	115.9065094	meadow	forest
55	8/26/2014 16:00	three	34971	8/26/2014 23:00	8/26/2014	16	16:00	48.6894256	-113.7329372	2143.06	3D-V Fix	2	24	-155.8880733	813.7347419	263.6944787	7200	10	72	24	4.99	276	10	692.1	0	three	318	-155.8880733	813.7347419	263.6944787	1	2151	2176	0.536024332	0.805265903	0.167368725	0.395628095	10	212	25	14	438.6342468	216.3330841	115.9065094	216.8699036	forest	forest
56	8/26/2014 18:00	three	34971	8/27/2014 01:00	8/26/2014	18	18:00	48.6883614	-113.7438708	2165.87	3D-V Fix	1.8	17	-140.7429732	195.0911244	122.9515055	64800	212	72.19	20	4.99	314	14.99	403.5	0	three	324	-140.7429732	195.0911244	122.9515055	1	2176	2179	0.805265903	0.678470194	0.395628095	0.28649646	212.1320343	228	14	13	216.3330841	186.8154144	216.8699036	207.8972778	forest	forest
57	8/27/2014 12:00	three	34971	8/27/2014 19:00	8/27/2014	12	12:00	48.6874608	-113.7415972	2162.06	3D-V Fix	1.6	22	-13.26812619	446.2603805	109.6833794	7200	228	63	31	5.99	262	11.01	410.5	0	three	330	-13.26812619	446.2603805	109.6833794	1	2179	2180	0.678470194	0.736634433	0.28649646	0.324958146	228.03508	10	13	16	186.8154144	444.072052	207.8972778	62.35402298	forest	meadow
58	8/27/2014 14:00	three	34971	8/27/2014 21:00	8/27/2014	14	14:00	48.6862458	-113.7358214	2171.68	3D-V Fix	2	28	166.563243	214.778008	276.2466223	7200	10	65.19	30	7	313	17	676.9	0	three	336	166.563243	214.778008	276.2466223	1	2180	2166	0.736634433	0.840396345	0.324958146	0.383765787	10	181	16	4	444.072052	343.6567993	62.35402298	198.4349518	meadow	meadow
59	8/27/2014 16:00	three	34971	8/27/2014 23:00	8/27/2014	16	16:00	48.6863869	-113.7387303	2155.21	3D-V Fix	1.8	23	-65.3057197	259.9843141	210.9409026	7200	181	66.51	30	7	287	17	580.2	0	three	342	-65.3057197	259.9843141	210.9409026	1	2166	2152	0.840396345	0.79556793	0.383765787	0.466755033	181.1076965	183	4	19	343.6567993	174.9285584	198.4349518	257.9052429	meadow	forest
60	8/27/2014 18:00	three	34971	8/28/2014 01:00	8/27/2014	18	18:00	48.68434	-113.7404356	2137.02	3D-V Fix	2.2	23	122.2195491	521.0597104	333.1604517	64800	183	66.79	27	13	279	24	345.3	0	three	348	122.2195491	521.0597104	333.1604517	1	2152	2178	0.79556793	0.805265903	0.466755033	0.395628095	183.575592	202	19	13	174.9285584	208.0865173	257.9052429	220.9143829	forest	forest
61	8/28/2014 12:00	three	34971	8/28/2014 19:00	8/28/2014	12	12:00	48.6884417	-113.7438553	2168.67	3D-V Fix	1.8	21	-41.74757613	231.1307984	291.4128756	7200	202	61.11	44	5.99	330	14	605.2	0	three	354	-41.74757613	231.1307984	291.4128756	1	2178	2155	0.805265903	0.757406116	0.395628095	0.408732176	202.2374878	224	13	17	208.0865173	269.2582397	220.9143829	215.537674	forest	aarock
62	8/28/2014 14:00	three	34971	8/28/2014 21:00	8/28/2014	14	14:00	48.6891303	-113.7468169	2147.96	3D-V Fix	1.8	25	-173.1589903	412.8305994	118.2538852	7200	224	63.3	34	5.99	298	17	719	0	three	360	-173.1589903	412.8305994	118.2538852	1	2155	2180	0.757406116	0.678470194	0.408732176	0.28649646	224.7220459	235	17	12	269.2582397	189.7366638	215.537674	220.6012878	aarock	forest
63	8/28/2014 16:00	three	34971	8/28/2014 23:00	8/28/2014	16	16:00	48.6874919	-113.7417861	2167	3D-V Fix	1.8	26	-179.2334614	505.0507191	299.0204238	7200	235	64.2	32	11.01	269	23	275.6	0	three	366	-179.2334614	505.0507191	299.0204238	1	2180	2151	0.678470194	0.510771513	0.28649646	0.204700246	235.3720398	160	12	21	189.7366638	210	220.6012878	214.6951599	forest	aarock
64	8/28/2014 18:00	three	34971	8/29/2014 01:00	8/28/2014	18	18:00	48.6895506	-113.7478997	2133.49	3D-V Fix	2.2	17	-177.3772964	1327.581691	121.6431274	64800	160	63.39	32	18.01	220	34.99	141.8	0	three	372	-177.3772964	1327.581691	121.6431274	1	2151	2174	0.510771513	0.798263907	0.204700246	0.38444975	160	167	21	12	210	414.0048218	214.6951599	77.47119141	aarock	forest
65	8/29/2014 12:00	three	34971	8/29/2014 19:00	8/29/2014	12	12:00	48.6836572	-113.7322214	2170.49	3D-V Fix	3.4	21	-179.6585501	849.2383318	301.9845774	7200	167	66.31	30	8.99	212	22.01	298.8	0	three	378	-179.6585501	849.2383318	301.9845774	1	2174	2173	0.798263907	0.678470194	0.38444975	0.28649646	167.6305389	276	12	14	414.0048218	201.2461243	77.47119141	216.8699036	forest	forest
66	8/29/2014 14:00	three	34971	8/29/2014 21:00	8/29/2014	14	14:00	48.6874669	-113.7422161	2160.12	3D-V Fix	2	25	4.88158129	249.8524003	306.8661587	7200	276	66.09	34	8.99	172	22.01	130.5	0	three	384	4.88158129	249.8524003	306.8661587	1	2173	2169	0.678470194	0.805265903	0.28649646	0.395628095	276.5863342	208	14	21	201.2461243	236.0084686	216.8699036	212.1957397	forest	meadow
67	8/29/2014 16:00	three	34971	8/29/2014 23:00	8/29/2014	16	16:00	48.6887492	-113.7450022	2161.25	3D-V Fix	1.6	21	-139.1072844	280.1716569	167.7588743	7200	208	63.9	43	8.99	297	38.01	72.7	0	three	390	-139.1072844	280.1716569	167.7588743	1	2169	2112	0.805265903	0.874132276	0.395628095	0.511132181	208.0865173	444	21	33	236.0084686	156.524765	212.1957397	225	meadow	forest
68	8/29/2014 18:00	three	34971	8/30/2014 01:00	8/29/2014	18	18:00	48.6863081	-113.7440622	2105.69	3D-V Fix	3.8	20	-4.690502786	2726.999855	163.0683715	64800	444	61.11	42	10	245	20	23.8	0	three	396	-4.690502786	2726.999855	163.0683715	1	2112	2156	0.874132276	0.604614258	0.511132181	0.227895379	444.072052	31	33	15	156.524765	230.8679352	225	105.2551193	forest	meadow
69	8/30/2014 12:00	three	34971	8/30/2014 19:00	8/30/2014	12	12:00	48.6631222	-113.7320153	2149.82	3D-V Fix	1.8	15	91.19706311	259.3844391	254.2654346	7200	31	48.4	58	12.01	254	28.99	730	0	three	402	91.19706311	259.3844391	254.2654346	1	2156	2233	0.604614258	0.581318617	0.227895379	0.233176395	31.62277603	41	15	34	230.8679352	152.9705811	105.2551193	111.0375137	meadow	meadow
70	8/30/2014 14:00	three	34971	8/30/2014 21:00	8/30/2014	14	14:00	48.6624097	-113.7353678	2220.87	3D-V Fix	2.2	22	119.9832108	104.0758194	14.24864541	7200	41	48.09	60	10	289	24	96.1	0	three	408	119.9832108	104.0758194	14.24864541	1	2233	2246	0.581318617	0.609232008	0.233176395	0.201995686	41.23105621	20	34	30	152.9705811	164.0121918	111.0375137	120.9637527	meadow	meadow
71	8/30/2014 16:00	three	34971	8/30/2014 23:00	8/30/2014	16	16:00	48.6633244	-113.7350694	2239.23	3D-V Fix	3.2	16	-124.9115505	31.99472317	249.3370949	7200	20	44.01	87	11.01	205	24.99	40.7	0	three	414	-124.9115505	31.99472317	249.3370949	1	2246	2260	0.609232008	0.609232008	0.201995686	0.201995686	20	10	30	32	164.0121918	148.6606903	120.9637527	112.0112839	meadow	meadow
72	8/30/2014 18:00	three	34971	8/31/2014 01:00	8/30/2014	18	18:00	48.6632133	-113.73547	2251.43	3D-V Fix	3.8	12	17.79089045	83.00259349	267.1279854	64800	10	38.8	96	13	309	31	18.2	0	three	420	17.79089045	83.00259349	267.1279854	1	2260	2323	0.609232008	0.609232008	0.201995686	0.201995686	10	10	32	42	148.6606903	60.82762527	112.0112839	110.9244995	meadow	meadow
77	9/1/2014 12:00	three	34971	9/1/2014 19:00	9/1/2014	12	12:00	48.6615694	-113.7575825	2267.14	3D-V Fix	3.2	9	-17.71982674	559.4908586	266.7075209	7200	31	47.41	58	14	314	31	847	0	three	450	-17.71982674	559.4908586	266.7075209	1	2266	2190	0.548202634	0.503224134	0.191514596	0.283378363	31.62277603	370	26	45	228.4731903	30	63.43494797	226.0050812	meadow	meadow
78	9/1/2014 14:00	three	34971	9/1/2014 21:00	9/1/2014	14	14:00	48.6610989	-113.7651433	2185.32	3D-V Fix	2.2	12	-6.361810015	148.8839894	260.3457109	7260	370	51.3	47	13	283	32.99	930	0	three	456	-6.361810015	148.8839894	260.3457109	1	2190	2101	0.503224134	0.51335156	0.283378363	0.403698593	370.1351013	506	45	48	30	58.30952072	226.0050812	196.8214111	meadow	meadow
79	9/1/2014 16:00	three	34971	9/1/2014 23:01	9/1/2014	16	16:01	48.6608267	-113.7671219	2062.8	3D-V Fix	4.8	11	-108.7792355	79.97193428	151.5664754	7140	506	54.1	43	14	288	34.99	751	0	three	462	-108.7792355	79.97193428	151.5664754	1	2101	2046	0.51335156	0.51335156	0.403698593	0.403698593	506.0632324	512	48	46	58.30952072	70	196.8214111	248.9624939	meadow	meadow
80	9/1/2014 18:00	three	34971	9/2/2014 01:00	9/1/2014	18	18:00	48.6602072	-113.7665708	2030.19	3D-V Fix	1.8	11	-86.04334869	1130.680201	65.52312673	64800	512	55.2	46	14	263	32.99	272.8	0	three	468	-86.04334869	1130.680201	65.52312673	1	2046	2102	0.51335156	0.631749392	0.403698593	0.252147555	512.249939	22	46	10	70	36.05551147	248.9624939	86.18592834	meadow	aarock
81	9/2/2014 12:00	three	34971	9/2/2014 19:00	9/2/2014	12	12:00	48.6647514	-113.7528419	2100.95	3D-V Fix	3.2	15	-173.1047672	127.9919095	252.4183595	7200	22	47.1	60	8.01	238	15.99	98.9	0	three	474	-173.1047672	127.9919095	252.4183595	1	2102	2120	0.631749392	0.668414414	0.252147555	0.223773777	22.36067963	0	10	8	36.05551147	158.1138763	86.18592834	80.53768158	aarock	aarock
82	9/2/2014 14:00	three	34971	9/2/2014 21:00	9/2/2014	14	14:00	48.6643644	-113.7544781	2110.84	3D-V Fix	3.4	16	-120.8729492	336.7687526	131.5454103	7200	0	47.89	58	12.01	293	25.99	64.3	0	three	480	-120.8729492	336.7687526	131.5454103	1	2120	2088	0.668414414	0.811359048	0.223773777	0.374846309	0	41	8	27	158.1138763	110	80.53768158	59.03624344	aarock	meadow
83	9/2/2014 16:00	three	34971	9/2/2014 23:00	9/2/2014	16	16:00	48.6624392	-113.7509497	2092.8	3D-V Fix	2.2	17	108.8001009	146.6680961	240.3455112	7200	41	46.51	63	11.01	249	27	28.7	0	three	486	108.8001009	146.6680961	240.3455112	1	2088	2129	0.811359048	0.596754253	0.374846309	0.26652956	41.23105621	28	27	12	110	240.4163055	59.03624344	26.56505203	meadow	meadow
84	9/2/2014 18:00	three	34971	9/3/2014 01:00	9/2/2014	18	18:00	48.6617458	-113.7526431	2124.67	3D-V Fix	3.4	13	25.16492312	1069.863282	265.5104343	64860	28	44.8	64	10	251	27	12.9	0	three	492	25.16492312	1069.863282	265.5104343	1	2129	2079	0.596754253	0.51335156	0.26652956	0.403698593	28.28427124	507	12	49	240.4163055	76.1577301	26.56505203	177.5104523	meadow	meadow
85	9/3/2014 12:00	three	34971	9/3/2014 19:01	9/3/2014	12	12:01	48.6606464	-113.7670694	2087.09	3D-V Fix	5.2	7	55.47092302	13.60679442	320.9813573	7260	507	37.71	100	5.99	294	11.01	60.5	0	three	498	55.47092302	13.60679442	320.9813573	1	2079	2090	0.51335156	0.51335156	0.403698593	0.403698593	507.7400818	511	49	53	76.1577301	63.24555206	177.5104523	196.7502594	meadow	forest
86	9/3/2014 14:00	three	34971	9/3/2014 21:02	9/3/2014	14	14:02	48.6607386	-113.7671908	2056.75	3D Fix	16.4	8	-54.12209133	68.95158868	266.859266	7080	511	38.1	100	7	302	11.01	118.3	0	three	504	-54.12209133	68.95158868	266.859266	1	2090	2090	0.51335156	0.51335156	0.403698593	0.403698593	511.077301	572	53	46	63.24555206	76.1577301	196.7502594	182.0213623	forest	forest
87	9/3/2014 16:00	three	34971	9/3/2014 23:00	9/3/2014	16	16:00	48.6606822	-113.7681228	2068.93	3D-V Fix	3.2	11	-71.65322036	24.23314723	195.2060456	7200	572	37.9	100	5.99	279	12.01	168.4	0	three	510	-71.65322036	24.23314723	195.2060456	1	2090	2070	0.51335156	0.51335156	0.403698593	0.403698593	572.4508667	595	46	45	76.1577301	80.62257385	182.0213623	177.8789063	forest	forest
88	9/3/2014 18:00	three	34971	9/4/2014 01:00	9/3/2014	18	18:00	48.66047	-113.7681975	2045.75	3D-V Fix	3.8	10	-115.7403485	715.1949723	79.46569712	64800	595	36.9	100	10	307	17	44.3	0	three	516	-115.7403485	715.1949723	79.46569712	1	2070	2292	0.51335156	0.430792809	0.403698593	0.196711585	595.3990479	0	45	24	80.62257385	183.8477631	177.8789063	75.57922363	forest	meadow
89	9/4/2014 12:00	three	34971	9/4/2014 19:00	9/4/2014	12	12:00	48.6618739	-113.7587242	2290.6	3D-V Fix	2	17	117.2951479	214.8377295	196.760845	7200	0	32.7	100	8.99	103	14.99	65.5	0	three	522	117.2951479	214.8377295	196.760845	1	2292	2300	0.430792809	0.430792809	0.196711585	0.196711585	0	128	24	18	183.8477631	64.03124237	75.57922363	212.4711914	meadow	meadow
90	9/4/2014 14:00	three	34971	9/4/2014 21:00	9/4/2014	14	14:00	48.6600053	-113.7594636	2299.02	3D-V Fix	2.2	18	-129.3132688	154.5715944	67.44757617	7200	128	30.2	100	8.01	101	15.99	97.5	0	three	528	-129.3132688	154.5715944	67.44757617	1	2300	2269	0.430792809	0.548202634	0.196711585	0.191514596	128.0624847	0	18	13	64.03124237	210.9502258	212.4711914	71.56504822	meadow	meadow
91	9/4/2014 16:00	three	34971	9/4/2014 23:00	9/4/2014	16	16:00	48.6605844	-113.7575564	2276.96	3D-V Fix	1.8	20	-0.679088792	96.07233325	66.76848738	7200	0	26.2	0	7	104	14	152.3	0	three	534	-0.679088792	96.07233325	66.76848738	1	2269	2248	0.548202634	0.548202634	0.191514596	0.191514596	0	10	13	25	210.9502258	300.6659241	71.56504822	42.87890244	meadow	meadow
92	9/4/2014 18:00	three	34971	9/5/2014 01:00	9/4/2014	18	18:00	48.6609536	-113.7563775	2254.15	3D-V Fix	5.4	12	-148.176841	101.1617841	278.5916463	64800	10	22.1	0	8.99	102	13	91.9	0	three	540	-148.176841	101.1617841	278.5916463	1	2248	2274	0.548202634	0.548202634	0.191514596	0.191514596	10	10	25	17	300.6659241	203.9607849	42.87890244	96.84277344	meadow	meadow
93	9/5/2014 12:00	three	34971	9/5/2014 19:00	9/5/2014	12	12:00	48.6610569	-113.7577417	2274.67	3D-V Fix	2	27	-46.91567292	164.5061131	231.6759734	7200	10	18.1	0	10	101	17	79	0	three	546	-46.91567292	164.5061131	231.6759734	1	2274	2303	0.548202634	0.430792809	0.191514596	0.196711585	10	114	17	17	203.9607849	70.7106781	96.84277344	154.440033	meadow	meadow
94	9/5/2014 14:00	three	34971	9/5/2014 21:00	9/5/2014	14	14:00	48.6600983	-113.7594422	2289.9	3D-V Fix	1.6	25	-85.24583848	479.9149447	146.4301349	7200	114	28.09	97	10	103	15.99	89.9	0	three	552	-85.24583848	479.9149447	146.4301349	1	2303	2368	0.430792809	0.40507555	0.196711585	0.267801285	114.01754	20	17	23	70.7106781	36.05551147	154.440033	23.62937737	meadow	meadow
95	9/5/2014 16:00	three	34971	9/5/2014 23:00	9/5/2014	16	16:00	48.6565914	-113.7556467	2361.41	3D-V Fix	3.4	20	-55.2351364	125.4201247	91.19499853	7200	20	28.71	97	4	125	8.01	118.2	0	three	558	-55.2351364	125.4201247	91.19499853	1	2368	2316	0.40507555	0.608556688	0.267801285	0.292808205	20	20	23	35	36.05551147	161.2451477	23.62937737	32.00538254	meadow	meadow
96	9/5/2014 18:00	three	34971	9/6/2014 01:00	9/5/2014	18	18:00	48.6566086	-113.7539447	2306.46	3D-V Fix	2.2	10	10.84172315	618.6949214	102.0367217	64800	20	25.3	0	4	263	11.01	126.1	0	three	564	10.84172315	618.6949214	102.0367217	1	2316	2326	0.608556688	0.539107084	0.292808205	0.182166278	20	0	35	34	161.2451477	130.3840485	32.00538254	347.4711914	meadow	aarock
97	9/6/2014 12:00	three	34971	9/6/2014 19:00	9/6/2014	12	12:00	48.6556453	-113.7456747	2319.51	3D-V Fix	3.2	15	-120.3733982	296.2360705	341.6633235	7200	0	23.11	0	23	281	34.99	60.5	0	three	570	-120.3733982	296.2360705	341.6633235	1	2326	2245	0.539107084	0.744682252	0.182166278	0.338245481	0	22	34	7	130.3840485	297.3213806	347.4711914	338.1985779	aarock	meadow
98	9/6/2014 14:00	three	34971	9/6/2014 21:00	9/6/2014	14	14:00	48.6581419	-113.7470761	2230.96	3D-V Fix	1.8	24	45.55978368	413.5411041	27.22310718	7320	22	27.5	100	20	281	32.99	98.7	0	three	576	45.55978368	413.5411041	27.22310718	1	2245	2228	0.744682252	0.620472848	0.338245481	0.288293034	22.36067963	187	7	34	297.3213806	89.44271851	338.1985779	320.8560181	meadow	shrub
99	9/6/2014 16:00	three	34971	9/6/2014 23:02	9/6/2014	16	16:02	48.6615075	-113.7446897	2205.27	3D-V Fix	1.6	27	-77.14571904	7.33147335	310.0773881	7140	187	30.09	100	18.99	284	32.99	100.3	0	three	582	-77.14571904	7.33147335	310.0773881	1	2228	2224	0.620472848	0.620472848	0.288293034	0.288293034	187.8829498	192	34	31	89.44271851	76.1577301	320.8560181	318.3664551	shrub	shrub
100	9/6/2014 18:00	three	34971	9/7/2014 01:01	9/6/2014	18	18:01	48.6615481	-113.7447681	2209.29	3D-V Fix	6.6	25	-62.30666639	420.5297657	247.7707217	64740	192	34.2	100	20	287	37	106	0	three	588	-62.30666639	420.5297657	247.7707217	1	2224	2179	0.620472848	0.736580789	0.288293034	0.366850168	192.3538361	56	31	34	76.1577301	272.9468689	318.3664551	299.8760071	shrub	meadow
101	9/7/2014 12:00	three	34971	9/7/2014 19:00	9/7/2014	12	12:00	48.6599925	-113.7499706	2167.07	3D-V Fix	1.8	20	-28.14500505	383.0036149	219.6257167	7200	56	30.6	100	13	275	18.99	187.7	0	three	594	-28.14500505	383.0036149	219.6257167	1	2179	2258	0.736580789	0.608556688	0.366850168	0.292808205	56.56854248	0	34	34	272.9468689	237.6972809	299.8760071	36.02737427	meadow	meadow
102	9/7/2014 14:00	three	34971	9/7/2014 21:00	9/7/2014	14	14:00	48.6572625	-113.7531394	2243.77	3D-V Fix	1.8	26	95.47982709	18.74001603	315.1055438	7200	0	31.1	100	14	282	22.01	222	0	three	600	95.47982709	18.74001603	315.1055438	1	2258	2257	0.608556688	0.608556688	0.292808205	0.292808205	0	10	34	32	237.6972809	237.0653992	36.02737427	33.99645996	meadow	meadow
103	9/7/2014 16:00	three	34971	9/7/2014 23:00	9/7/2014	16	16:00	48.6573775	-113.7533253	2252.52	3D-V Fix	3.4	14	107.8284157	209.7793384	62.93395953	7200	10	34	100	14	283	21	166.7	0	three	606	107.8284157	209.7793384	62.93395953	1	2257	2214	0.608556688	0.736580789	0.292808205	0.366850168	10	50	32	12	237.0653992	438.2921448	33.99645996	290.5560303	meadow	meadow
104	9/7/2014 18:00	three	34971	9/8/2014 01:00	9/7/2014	18	18:00	48.6582958	-113.7508383	2198.59	3D-V Fix	1.8	14	-12.43531279	587.8118166	50.49864675	64800	50	37.2	93	13	277	24.99	125.9	0	three	612	-12.43531279	587.8118166	50.49864675	1	2214	2212	0.736580789	0.620472848	0.366850168	0.288293034	50.99019623	166	12	22	438.2921448	58.30952072	290.5560303	324.8658142	meadow	shrub
105	9/8/2014 12:00	three	34971	9/8/2014 19:00	9/8/2014	12	12:00	48.6618025	-113.7448689	2208.37	3D-V Fix	3.4	22	59.71130581	173.9486008	110.2099526	7200	166	35.2	100	12.01	278	21	98.3	0	three	618	59.71130581	173.9486008	110.2099526	1	2212	2333	0.620472848	0.620472848	0.288293034	0.288293034	166.4331665	211	22	55	58.30952072	50.99019623	324.8658142	303.8261719	shrub	meadow
106	9/8/2014 14:00	three	34971	9/8/2014 21:00	9/8/2014	14	14:00	48.6613153	-113.7426253	2294.68	3D-V Fix	3.2	20	-58.93949339	1150.493995	51.27045917	7200	211	36	100	15.99	291	27	188.7	0	three	624	-58.93949339	1150.493995	51.27045917	1	2333	2381	0.620472848	0.702239871	0.288293034	0.236513719	211.8961945	94	55	38	50.99019623	145.6022034	303.8261719	128.6598053	meadow	meadow
107	9/8/2014 16:00	three	34971	9/8/2014 23:00	9/8/2014	16	16:00	48.6680728	-113.7308006	2380.59	3D-V Fix	8.4	15	-69.78625148	1844.247404	341.4842077	7200	94	37.29	97	23	277	38.99	72.5	0	three	630	-69.78625148	1844.247404	341.4842077	1	2381	2176	0.702239871	0.79556793	0.236513719	0.466755033	94.33981323	100	38	42	145.6022034	183.8477631	128.6598053	255.0183716	meadow	forest
108	9/8/2014 18:00	three	34971	9/9/2014 01:00	9/8/2014	18	18:00	48.6835983	-113.7395986	2157.62	3D-V Fix	1.8	3	-138.1895117	2364.071261	203.294696	72000	100	39.09	98	24	276	42.99	47.5	0	three	636	-138.1895117	2364.071261	203.294696	1	2176	2027	0.79556793	0.811359048	0.466755033	0.374846309	100.4987564	94	42	27	183.8477631	106.3014603	255.0183716	59.03624344	forest	meadow
109	9/9/2014 14:00	three	34971	9/9/2014 21:00	9/9/2014	14	14:00	48.6637844	-113.7512222	2039.74	3D-V Fix	3.2	10	119.5905399	162.5726834	322.8852359	7200	94	45.61	74	13	278	23	201.2	0	three	642	119.5905399	162.5726834	322.8852359	1	2027	2097	0.811359048	0.631749392	0.374846309	0.252147555	94.86833191	30	27	44	106.3014603	10	59.03624344	73.85565948	meadow	meadow
110	9/9/2014 16:00	three	34971	9/9/2014 23:00	9/9/2014	16	16:00	48.6649175	-113.7526164	2092.68	3D-V Fix	1.8	8	-64.04079803	313.028292	258.8444378	7200	30	48.31	69	11.01	269	24.99	236.3	0	three	648	-64.04079803	313.028292	258.8444378	1	2097	2180	0.631749392	0.48462373	0.252147555	0.153643459	30	0	44	18	10	219.3171234	73.85565948	79.50852203	meadow	aarock
111	9/9/2014 18:00	three	34971	9/10/2014 01:00	9/9/2014	18	18:00	48.6642736	-113.7567528	2173	3D-V Fix	3.4	5	25.18237779	1282.403829	284.0268156	64800	0	50.2	64	12.01	292	22.01	142.7	0	three	654	25.18237779	1282.403829	284.0268156	1	2180	2272	0.48462373	0.687765181	0.153643459	0.549980223	0	259	18	16	219.3171234	120.8304596	79.50852203	51.70983505	aarock	forest
112	9/10/2014 12:00	three	34971	9/10/2014 19:00	9/10/2014	12	12:00	48.6666611	-113.7737833	2277.65	3D-V Fix	2.2	2	-82.61520818	304.2742353	201.4116074	7200	259	49.3	65	5.99	320	8.01	689.2	0	three	660	-82.61520818	304.2742353	201.4116074	1	2272	2096	0.687765181	0.660354078	0.549980223	0.542734444	259.4224243	520	16	30	120.8304596	233.2380829	51.70983505	206.0295868	forest	forest
113	9/10/2014 14:00	three	34971	9/10/2014 21:00	9/10/2014	14	14:00	48.6640794	-113.7751503	2089.45	3D-V Fix	1.8	4	17.87847022	83.34834023	219.2900777	7200	520	52.2	60	5.99	309	10	800	0	three	666	17.87847022	83.34834023	219.2900777	1	2096	2039	0.660354078	0.476912439	0.542734444	0.587872267	520.0961304	580	30	42	233.2380829	180	206.0295868	216.0850677	forest	forest
114	9/10/2014 16:00	three	34971	9/10/2014 23:00	9/10/2014	16	16:00	48.6634825	-113.7758344	2035.99	3D-V Fix	2.2	4	20.55748259	91.50641982	239.8475603	7200	580	54.1	51	8.01	315	13	683.4	0	three	672	20.55748259	91.50641982	239.8475603	1	2039	1954	0.476912439	0.476912439	0.587872267	0.587872267	580.3447266	637	42	44	180	148.6606903	216.0850677	228.1221313	forest	forest
115	9/10/2014 18:00	three	34971	9/11/2014 01:00	9/10/2014	18	18:00	48.6630436	-113.776885	1951.07	3D-V Fix	2.2	4	-138.7568001	251.9952857	101.0907601	64860	637	57.31	43	3	281	7	384.6	0	three	678	-138.7568001	251.9952857	101.0907601	1	1954	1933	0.476912439	0.545144439	0.587872267	0.544411957	637.887146	690	44	47	148.6606903	183.575592	228.1221313	190.0079803	forest	forest
116	9/11/2014 12:00	three	34971	9/11/2014 19:01	9/11/2014	12	12:01	48.6626889	-113.7735067	1920.51	3D-V Fix	5.2	24	-8.785811459	111.7626093	92.30494866	7140	690	55	58	4.99	286	7	687	0	three	684	-8.785811459	111.7626093	92.30494866	1	1933	1934	0.545144439	0.610149205	0.544411957	0.452522546	690.5070801	717	47	44	183.575592	205.1828461	190.0079803	209.4758911	forest	forest
117	9/11/2014 14:00	three	34971	9/11/2014 21:00	9/11/2014	14	14:00	48.662685	-113.7719897	1924.89	3D-V Fix	5	22	41.44345623	338.3928875	133.7484049	7200	717	56.61	52	7	299	12.01	790	0	three	690	41.44345623	338.3928875	133.7484049	1	1934	2088	0.610149205	0.51335156	0.452522546	0.403698593	717.0076904	603	44	36	205.1828461	72.11102295	209.4758911	206.9958344	forest	forest
118	9/11/2014 16:00	three	34971	9/11/2014 23:00	9/11/2014	16	16:00	48.6606622	-113.7685586	2076.22	3D-V Fix	3.2	21	-47.98295581	814.6007551	85.76544908	7200	603	58.3	49	10	301	13	683	0	three	696	-47.98295581	814.6007551	85.76544908	1	2088	2268	0.51335156	0.548202634	0.403698593	0.191514596	603.7383423	36	36	23	72.11102295	224.7220459	206.9958344	66.37062073	forest	meadow
119	9/11/2014 18:00	three	34971	9/12/2014 01:00	9/11/2014	18	18:00	48.6614672	-113.7575689	2265.15	3D-V Fix	2.2	4	-174.6372286	234.2129949	271.1282205	64800	36	59.4	54	8.01	291	11.01	392.1	0	three	702	-174.6372286	234.2129949	271.1282205	1	2268	2386	0.548202634	0.430792809	0.191514596	0.196711585	36.05551147	92	23	31	224.7220459	63.24555206	66.37062073	129.95755	meadow	meadow
120	9/12/2014 12:00	three	34971	9/12/2014 19:00	9/12/2014	12	12:00	48.6614325	-113.7607475	2387.08	3D-V Fix	2	17	104.3527439	2.732514471	15.48096437	7200	92	57.7	58	8.01	276	12.01	689.7	0	three	708	104.3527439	2.732514471	15.48096437	1	2386	2389	0.430792809	0.430792809	0.196711585	0.196711585	92.1954422	92	31	30	63.24555206	63.24555206	129.95755	116.0295944	meadow	meadow
121	9/12/2014 14:00	three	34971	9/12/2014 21:00	9/12/2014	14	14:00	48.6614564	-113.7607389	2384.74	3D-V Fix	3.4	21	60.62269907	184.6196866	76.10366344	7200	92	61.2	39	12.01	303	20	790	0	three	714	60.62269907	184.6196866	76.10366344	1	2389	2281	0.430792809	0.548202634	0.196711585	0.191514596	92.1954422	0	30	20	63.24555206	206.1552887	116.0295944	74.05460358	meadow	meadow
122	9/12/2014 16:00	three	34971	9/12/2014 23:00	9/12/2014	16	16:00	48.6619131	-113.7583297	2282.78	3D-V Fix	2.2	11	-106.7714647	273.8429239	329.3321988	7200	0	64.2	36	7	263	17	671.9	0	three	720	-106.7714647	273.8429239	329.3321988	1	2281	2367	0.548202634	0.414422154	0.191514596	0.175449803	0	20	20	33	206.1552887	125.2996445	74.05460358	92.20259857	meadow	meadow
123	9/12/2014 18:00	three	34971	9/13/2014 01:00	9/12/2014	18	18:00	48.6639842	-113.76034	2377.11	3D-V Fix	3.6	7	173.6811408	343.0268212	143.0133396	64800	20	64.29	38	12.01	275	24.99	373.1	0	three	726	173.6811408	343.0268212	143.0133396	1	2367	2261	0.414422154	0.548202634	0.175449803	0.191514596	20	22	33	28	125.2996445	237.6972809	92.20259857	61.69924545	meadow	meadow
124	9/13/2014 12:00	three	34971	9/13/2014 19:00	9/13/2014	12	12:00	48.6615892	-113.7574061	2227.9	3D-V Fix	1.8	22	-122.1350108	288.4335419	20.87832883	7200	22	55.51	43	12.01	307	24.99	677.3	0	three	732	-122.1350108	288.4335419	20.87832883	1	2261	2165	0.548202634	0.48462373	0.191514596	0.153643459	22.36067963	10	28	27	237.6972809	277.3085022	61.69924545	98.13010406	meadow	aarock
125	9/13/2014 14:00	three	34971	9/13/2014 21:00	9/13/2014	14	14:00	48.6640442	-113.7561439	2155.48	3D-V Fix	3.4	28	-32.09309468	309.4519604	348.7852341	7200	10	57.31	46	13	273	30	590.5	0	three	738	-32.09309468	309.4519604	348.7852341	1	2165	2224	0.48462373	0.457906693	0.153643459	0.192015514	10	0	27	26	277.3085022	214.7091064	98.13010406	137.0454102	aarock	meadow
126	9/13/2014 16:00	three	34971	9/13/2014 23:00	9/13/2014	16	16:00	48.6667522	-113.7571092	2219.46	3D-V Fix	2	12	112.8057457	113.1636385	101.5909798	7200	0	56.8	41	14	287	28.99	307.5	0	three	744	112.8057457	113.1636385	101.5909798	1	2224	2181	0.457906693	0.510109484	0.192015514	0.169536948	0	28	26	26	214.7091064	290.6888428	137.0454102	167.0053864	meadow	meadow
127	9/13/2014 18:00	three	34971	9/14/2014 01:00	9/13/2014	18	18:00	48.6665839	-113.7555942	2180.01	3D-V Fix	3.4	9	86.64234652	308.7715491	188.2333263	64800	28	55.51	41	20	283	34.99	109	0	three	750	86.64234652	308.7715491	188.2333263	1	2181	2156	0.510109484	0.48462373	0.169536948	0.153643459	28.28427124	0	26	30	290.6888428	286.5309753	167.0053864	93.65222168	meadow	aarock
128	9/14/2014 12:00	three	34971	9/14/2014 19:00	9/14/2014	12	12:00	48.6638236	-113.7560442	2149.11	3D-V Fix	1.8	40	-158.2733215	217.7254381	29.96000479	7200	0	45.19	34	7	310	15.99	474.6	0	three	756	-158.2733215	217.7254381	29.96000479	1	2156	2135	0.48462373	0.631749392	0.153643459	0.252147555	0	10	30	17	286.5309753	178.885437	93.65222168	115.559967	aarock	aarock
129	9/14/2014 14:00	three	34971	9/14/2014 21:00	9/14/2014	14	14:00	48.6655539	-113.7546617	2139.61	3D-V Fix	2	28	58.10316499	174.2010957	88.06316978	7260	10	45.9	33	5.99	280	13	344.7	0	three	762	58.10316499	174.2010957	88.06316978	1	2135	2090	0.631749392	0.631749392	0.252147555	0.252147555	10	78	17	25	178.885437	36.05551147	115.559967	115.9065094	aarock	meadow
130	9/14/2014 16:00	three	34971	9/14/2014 23:01	9/14/2014	16	16:01	48.6656633	-113.7523028	2082.29	3D Fix	2.2	25	124.8196086	87.83765197	212.8827784	7140	78	41.31	53	14	315	28.99	131.3	0	three	768	124.8196086	87.83765197	212.8827784	1	2090	2099	0.631749392	0.631749392	0.252147555	0.252147555	78.10249329	10	25	9	36.05551147	31.62277603	115.9065094	51.34019089	meadow	aarock
131	9/14/2014 18:00	three	34971	9/15/2014 01:00	9/14/2014	18	18:00	48.664985	-113.7529136	2086.06	3D-V Fix	2.2	10	86.47944693	464.2825047	299.3622253	64800	10	38.3	73	10	320	18.01	133.6	0	three	774	86.47944693	464.2825047	299.3622253	1	2099	2282	0.631749392	0.457906693	0.252147555	0.192015514	10	10	9	43	31.62277603	144.2220459	51.34019089	141.3401947	aarock	aarock
132	9/15/2014 12:00	three	34971	9/15/2014 19:00	9/15/2014	12	12:00	48.6668992	-113.7585144	2269	3D-V Fix	3.8	35	103.4249964	766.0721317	42.78722168	7200	10	33.01	91	17	288	31	145.5	0	three	780	103.4249964	766.0721317	42.78722168	1	2282	2168	0.457906693	0.713420987	0.192015514	0.281332165	10	0	43	26	144.2220459	341.3209534	141.3401947	51.11550522	aarock	forest
133	9/15/2014 14:00	three	34971	9/15/2014 21:00	9/15/2014	14	14:00	48.67212	-113.7517303	2164.43	3D-V Fix	2.2	28	-45.52920191	385.3264044	357.2580198	7200	0	34.5	88	15.99	278	30	140.8	0	three	786	-45.52920191	385.3264044	357.2580198	1	2168	2034	0.713420987	0.744044304	0.281332165	0.310287058	0	28	26	27	341.3209534	335.4101868	51.11550522	48.81407547	forest	meadow
134	9/15/2014 16:00	three	34971	9/15/2014 23:00	9/15/2014	16	16:00	48.6755725	-113.7521689	2023.79	3D-V Fix	2	14	-148.4872501	143.0915087	208.7707696	7200	28	36.61	67	14	285	24	117.9	0	three	792	-148.4872501	143.0915087	208.7707696	1	2034	2121	0.744044304	0.62760061	0.310287058	0.215221196	28.28427124	0	27	32	335.4101868	224.7220459	48.81407547	37.09283829	meadow	meadow
135	9/15/2014 18:00	three	34971	9/16/2014 01:00	9/15/2014	18	18:00	48.6744231	-113.7530419	2108.23	3D-V Fix	1.8	11	-1.044880172	925.3785835	207.7258895	64800	0	37.71	62	10	294	21	90.2	0	three	798	-1.044880172	925.3785835	207.7258895	1	2121	2290	0.62760061	0.457906693	0.215221196	0.192015514	0	10	32	45	224.7220459	150	37.09283829	143.1300964	meadow	aarock
136	9/16/2014 12:00	three	34971	9/16/2014 19:00	9/16/2014	12	12:00	48.6669228	-113.7584811	2265.38	3D-V Fix	3.8	45	-112.9886282	496.5191273	94.73726126	7200	10	36	53	7	298	14.99	348.4	0	three	804	-112.9886282	496.5191273	94.73726126	1	2290	2086	0.457906693	0.788125455	0.192015514	0.420463711	10	92	45	14	150	140.3566895	143.1300964	131.1859283	aarock	forest
137	9/16/2014 14:00	three	34971	9/16/2014 21:00	9/16/2014	14	14:00	48.666715	-113.7517483	2073.94	3D-V Fix	1.8	33	164.3368476	135.729022	259.0741088	7200	92	37	67	5.99	275	12.01	438	0	three	810	164.3368476	135.729022	259.0741088	1	2086	2119	0.788125455	0.631749392	0.420463711	0.252147555	92.1954422	0	14	19	140.3566895	162.788208	131.1859283	132.1375885	forest	aarock
138	9/16/2014 16:00	three	34971	9/16/2014 23:00	9/16/2014	16	16:00	48.6664406	-113.7535436	2114.13	3D-V Fix	1.8	21	-96.55742439	199.9487937	162.5166844	7200	0	35.91	67	8.01	267	18.01	150.5	0	three	816	-96.55742439	199.9487937	162.5166844	1	2119	2098	0.631749392	0.631749392	0.252147555	0.252147555	0	36	19	38	162.788208	22.36067963	132.1375885	83.6598053	aarock	meadow
139	9/16/2014 18:00	three	34971	9/17/2014 01:00	9/16/2014	18	18:00	48.6647464	-113.7526353	2100.1	3D-V Fix	3.2	17	138.8866437	488.7713206	301.4033281	64800	36	33.8	73	8.01	283	14	24.9	0	three	822	138.8866437	488.7713206	301.4033281	1	2098	2276	0.631749392	0.457906693	0.252147555	0.192015514	36.05551147	0	38	43	22.36067963	150	83.6598053	140.2900848	meadow	aarock
140	9/17/2014 12:00	three	34971	9/17/2014 19:00	9/17/2014	12	12:00	48.6668994	-113.7584194	2274.3	3D-V Fix	3.2	33	151.3756916	498.3907432	92.77901973	7200	0	36.7	59	8.99	281	18.01	705	0	three	828	151.3756916	498.3907432	92.77901973	1	2276	2086	0.457906693	0.761096716	0.192015514	0.38354367	0	107	43	15	150	151.3274536	140.2900848	158.1985931	aarock	forest
141	9/17/2014 14:00	three	34971	9/17/2014 21:00	9/17/2014	14	14:00	48.6668439	-113.7516544	2083.98	3D-V Fix	5.4	25	111.534273	119.6301277	204.3132928	7200	107	39.51	55	14	298	24	735	0	three	834	111.534273	119.6301277	204.3132928	1	2086	2089	0.761096716	0.631749392	0.38354367	0.252147555	107.7032928	78	15	23	151.3274536	50	158.1985931	113.6293793	forest	meadow
142	9/17/2014 16:00	three	34971	9/17/2014 23:00	9/17/2014	16	16:00	48.6658483	-113.7522692	2084.18	3D-V Fix	1.8	21	-9.385589665	125.5752959	194.9277031	7200	78	42.1	58	14	281	24	768	0	three	840	-9.385589665	125.5752959	194.9277031	1	2089	2098	0.631749392	0.631749392	0.252147555	0.252147555	78.10249329	36	23	38	50	22.36067963	113.6293793	83.6598053	meadow	meadow
143	9/17/2014 18:00	three	34971	9/18/2014 01:00	9/17/2014	18	18:00	48.6647475	-113.7526486	2089.33	3D-V Fix	2.2	17	-166.5348813	2349.656606	28.39282178	64800	36	41.11	63	12.01	283	24	236.2	0	three	846	-166.5348813	2349.656606	28.39282178	1	2098	2228	0.631749392	0.773280263	0.252147555	0.442980528	36.05551147	22	38	27	22.36067963	262.4880981	83.6598053	264.5596619	meadow	forest
144	9/18/2014 12:00	three	34971	9/18/2014 19:00	9/18/2014	12	12:00	48.6836828	-113.7384992	2225.24	3D-V Fix	2	20	-61.71821845	659.8158088	326.6746033	7200	22	37.09	85	20	283	30	151.2	0	three	852	-61.71821845	659.8158088	326.6746033	1	2228	2182	0.773280263	0.805265903	0.442980528	0.395628095	22.36067963	200	27	14	262.4880981	194.1648712	264.5596619	216.8699036	forest	forest
145	9/18/2014 14:00	three	34971	9/18/2014 21:00	9/18/2014	14	14:00	48.6885197	-113.7436878	2157.06	3D-V Fix	5.4	22	155.7387902	253.6485685	122.4133936	7200	200	39	74	21	272	32.99	170.7	0	three	858	155.7387902	253.6485685	122.4133936	1	2182	2181	0.805265903	0.678470194	0.395628095	0.28649646	200.9975128	174	14	15	194.1648712	191.0497284	216.8699036	190.3048401	forest	forest
146	9/18/2014 16:00	three	34971	9/18/2014 23:00	9/18/2014	16	16:00	48.6873672	-113.7407153	2163.22	3D-V Fix	2	19	-45.94508473	580.6970183	76.46830883	7200	174	39.31	98	20	287	34	110.5	0	three	864	-45.94508473	580.6970183	76.46830883	1	2181	2149	0.678470194	0.536024332	0.28649646	0.167368725	174.6424866	20	15	12	191.0497284	451.8849487	190.3048401	69.44395447	forest	forest
147	9/18/2014 18:00	three	34971	9/19/2014 01:00	9/18/2014	18	18:00	48.6887703	-113.7331192	2141.87	3D-V Fix	3.2	14	103.6632447	2175.284655	180.1315535	64800	20	39	80	18.01	273	34	44.5	0	three	870	103.6632447	2175.284655	180.1315535	1	2149	2334	0.536024332	0.659422278	0.167368725	0.259347349	20	63	12	36	451.8849487	170.293869	69.44395447	282.8477173	forest	meadow
148	9/19/2014 12:00	three	34971	9/19/2014 19:00	9/19/2014	12	12:00	48.6692219	-113.7321289	2328.09	3D-V Fix	1.6	9	5.814037409	279.6927468	185.9455909	7200	63	37.4	98	14	279	21	88.2	0	three	876	5.814037409	279.6927468	185.9455909	1	2334	2365	0.659422278	0.566959441	0.259347349	0.204231262	63.24555206	22	36	42	170.293869	36.05551147	282.8477173	130.6012878	meadow	forest
149	9/19/2014 14:00	three	34971	9/19/2014 21:00	9/19/2014	14	14:00	48.6667128	-113.7323867	2359.16	3D-V Fix	3.2	10	25.90390386	427.5427992	211.8494948	7200	22	39.99	82	20	284	34	106.4	0	three	882	25.90390386	427.5427992	211.8494948	1	2365	2254	0.566959441	0.609232008	0.204231262	0.201995686	22.36067963	10	42	32	36.05551147	148.6606903	130.6012878	118.6104584	forest	meadow
150	9/19/2014 16:00	three	34971	9/19/2014 23:00	9/19/2014	16	16:00	48.6633767	-113.7352706	2247.43	3D-V Fix	2.2	12	-28.524345	322.9117497	183.3251498	7200	10	42.91	78	22.01	275	32.99	112.6	0	three	888	-28.524345	322.9117497	183.3251498	1	2254	2170	0.609232008	0.581318617	0.201995686	0.233176395	10	0	32	33	148.6606903	60	118.6104584	111.1940537	meadow	aarock
151	9/19/2014 18:00	three	34971	9/20/2014 01:00	9/19/2014	18	18:00	48.6604739	-113.7353678	2167.92	3D-V Fix	2	12	-172.0126302	1899.385887	11.31251961	64800	0	44.4	73	17	282	31.99	20.1	0	three	894	-172.0126302	1899.385887	11.31251961	1	2170	2287	0.581318617	0.594643295	0.233176395	0.249441475	0	100	33	43	60	125.2996445	111.1940537	129.6106873	aarock	meadow
152	9/20/2014 12:00	three	34971	9/20/2014 19:00	9/20/2014	12	12:00	48.67733	-113.7312189	2275.32	3D-V Fix	1.8	18	-45.42134181	1436.207602	325.8911778	7200	100	45.39	80	14.99	286	25.99	38.1	0	three	900	-45.42134181	1436.207602	325.8911778	1	2287	2174	0.594643295	0.678470194	0.249441475	0.28649646	100	282	43	15	125.2996445	198.494339	129.6106873	225	meadow	forest
153	9/20/2014 14:00	three	34971	9/20/2014 21:00	9/20/2014	14	14:00	48.6877556	-113.7427275	2157.2	3D-V Fix	2	27	79.23065669	2.663822157	45.12183449	7260	282	48.51	74	13	295	37	82.8	0	three	906	79.23065669	2.663822157	45.12183449	1	2174	2174	0.678470194	0.678470194	0.28649646	0.28649646	282.8427124	282	15	15	198.494339	191.0497284	225	225	forest	forest
154	9/20/2014 16:00	three	34971	9/20/2014 23:01	9/20/2014	16	16:01	48.6877731	-113.7427028	2158.17	3D Fix	3.8	25	-37.80926359	20.59447426	7.312570893	7140	282	50.4	68	13	275	30	88.9	0	three	912	-37.80926359	20.59447426	7.312570893	1	2174	2178	0.678470194	0.678470194	0.28649646	0.28649646	282.8427124	263	15	17	191.0497284	176.9180603	225	218.6598053	forest	forest
155	9/20/2014 18:00	three	34971	9/21/2014 01:00	9/20/2014	18	18:00	48.6879575	-113.7426772	2165.41	3D-V Fix	3.8	23	-64.53368417	194.1465145	302.7788867	64800	263	53.01	58	17	273	42.99	148.9	0	three	918	-64.53368417	194.1465145	302.7788867	1	2178	2174	0.678470194	0.805265903	0.28649646	0.395628095	263.0589294	194	17	19	176.9180603	228.03508	218.6598053	213.6900635	forest	meadow
156	9/21/2014 12:00	three	34971	9/21/2014 19:00	9/21/2014	12	12:00	48.6888492	-113.7449439	2166.1	3D-V Fix	1.6	40	-165.3137508	39.35928633	137.465136	7200	194	34.11	100	5.99	75	20	94.2	0	three	924	-165.3137508	39.35928633	137.465136	1	2174	2172	0.805265903	0.805265903	0.395628095	0.395628095	194.1648712	196	19	19	228.03508	226.715683	213.6900635	227.8624115	meadow	meadow
157	9/21/2014 14:00	three	34971	9/21/2014 21:00	9/21/2014	14	14:00	48.6885972	-113.7445686	2165.44	3D-V Fix	3.6	23	-12.83659513	240.4703694	124.6285408	7200	196	44.1	83	13	284	25.99	227.2	0	three	930	-12.83659513	240.4703694	124.6285408	1	2172	2176	0.805265903	0.678470194	0.395628095	0.28649646	196.9771576	247	19	14	226.715683	189.7366638	227.8624115	212.9052429	meadow	forest
158	9/21/2014 16:00	three	34971	9/21/2014 23:00	9/21/2014	16	16:00	48.6874333	-113.7418164	2159.42	3D-V Fix	2.2	27	135.1228753	152.8480949	259.7514162	7200	247	45.61	81	8.99	285	18.99	116.4	0	three	936	135.1228753	152.8480949	259.7514162	1	2176	2146	0.678470194	0.874132276	0.28649646	0.511132181	247.3863373	352	14	16	189.7366638	236.0084686	212.9052429	221.6335449	forest	forest
159	9/21/2014 18:00	three	34971	9/22/2014 01:00	9/21/2014	18	18:00	48.6871403	-113.7438444	2130.83	3D-V Fix	2.2	22	-158.2071184	555.677157	101.5442977	64800	352	49.89	64	7	313	21	414.2	0	three	942	-158.2071184	555.677157	101.5442977	1	2146	2186	0.874132276	0.840396345	0.511132181	0.383765787	352.2782898	42	16	11	236.0084686	413.4005432	221.6335449	29.74488068	forest	meadow
160	9/22/2014 12:00	three	34971	9/22/2014 19:00	9/22/2014	12	12:00	48.6863169	-113.7364014	2172.72	3D-V Fix	1.8	31	27.92271609	87.09956015	129.4670138	7200	42	49.21	55	7	302	13	645.9	0	three	948	27.92271609	87.09956015	129.4670138	1	2186	2178	0.840396345	0.736634433	0.383765787	0.324958146	42.42640686	0	11	16	413.4005432	502.1951904	29.74488068	73.07248688	meadow	forest
161	9/22/2014 14:00	three	34971	9/22/2014 21:00	9/22/2014	14	14:00	48.6858411	-113.7354619	2173.98	3D-V Fix	2.2	32	176.7210996	308.7720116	306.1881134	7200	0	50	55	7	291	13	687.5	0	three	954	176.7210996	308.7720116	306.1881134	1	2178	2182	0.736634433	0.611151636	0.324958146	0.186073184	0	67	16	10	502.1951904	233.4523468	73.07248688	176.1859283	forest	meadow
162	9/22/2014 16:00	three	34971	9/22/2014 23:00	9/22/2014	16	16:00	48.6873989	-113.7389328	2164.13	3D-V Fix	1.8	23	-49.37598422	257.3761285	256.8121292	7200	67	50.4	58	7	303	20	369.9	0	three	960	-49.37598422	257.3761285	256.8121292	1	2182	2154	0.611151636	0.868128359	0.186073184	0.471058279	67.08203888	308	10	16	233.4523468	269.2582397	176.1859283	218.2901611	meadow	forest
163	9/22/2014 18:00	three	34971	9/23/2014 01:00	9/22/2014	18	18:00	48.6867903	-113.742305	2138.42	3D-V Fix	2	20	-97.17589921	1257.008477	159.63623	64800	308	49.6	55	4.99	272	10	143.9	0	three	966	-97.17589921	1257.008477	159.63623	1	2154	2195	0.868128359	0.688476801	0.471058279	0.384103358	308.7069702	140	16	18	269.2582397	56.56854248	218.2901611	236.8886566	forest	forest
164	9/23/2014 12:00	three	34971	9/23/2014 19:00	9/23/2014	12	12:00	48.6763422	-113.7357947	2189.51	3D-V Fix	1.8	28	24.60960569	384.4264449	184.2458357	7200	140	48.79	39	8.99	310	18.99	643.9	0	three	972	24.60960569	384.4264449	184.2458357	1	2195	2155	0.688476801	0.932251215	0.384103358	0.341269702	140.3566895	70	18	61	56.56854248	10	236.8886566	266.947113	forest	meadow
165	9/23/2014 14:00	three	34971	9/23/2014 21:00	9/23/2014	14	14:00	48.6728881	-113.7359942	2134.55	3D-V Fix	1.8	28	50.74665895	1726.266178	234.9924946	7260	70	51.6	35	4.99	303	11.01	731	0	three	978	50.74665895	1726.266178	234.9924946	1	2155	2128	0.932251215	0.668414414	0.341269702	0.223773777	70.7106781	0	61	14	10	214.7091064	266.947113	52.59464264	meadow	aarock
166	9/23/2014 16:00	three	34971	9/23/2014 23:01	9/23/2014	16	16:01	48.6635317	-113.7546925	2202.98	3D Fix	3.6	26	165.7065677	219.358634	40.69906231	7140	0	52.59	31	7	266	15.99	589.6	0	three	984	165.7065677	219.358634	40.69906231	1	2128	2098	0.668414414	0.631749392	0.223773777	0.252147555	0	10	14	8	214.7091064	36.05551147	52.59464264	114.4439545	aarock	meadow
167	9/23/2014 18:00	three	34971	9/24/2014 01:00	9/23/2014	18	18:00	48.6650725	-113.7528336	2094.83	3D-V Fix	8.2	14	-116.5073005	367.489985	284.1917618	64800	10	53.4	31	11.01	292	24.99	304.7	0	three	990	-116.5073005	367.489985	284.1917618	1	2098	2207	0.631749392	0.510109484	0.252147555	0.169536948	10	20	8	30	36.05551147	130.3840485	114.4439545	112.2490234	meadow	aarock
168	9/24/2014 12:00	three	34971	9/24/2014 19:00	9/24/2014	12	12:00	48.6657664	-113.7577108	2205.38	3D-V Fix	1.8	29	-90.96671945	11.12024013	193.2250424	7200	20	53.49	21	8.01	284	17	608	0	three	996	-90.96671945	11.12024013	193.2250424	1	2207	2211	0.510109484	0.510109484	0.169536948	0.169536948	20	14	30	30	130.3840485	130	112.2490234	109.9831085	aarock	meadow
169	9/24/2014 14:00	three	34971	9/24/2014 21:00	9/24/2014	14	14:00	48.6656683	-113.75774	2204.33	3D-V Fix	3.2	28	-23.45819159	282.9920939	169.7668508	7200	14	55.71	23	8.01	308	17	711	0	three	1002	-23.45819159	282.9920939	169.7668508	1	2211	2195	0.510109484	0.48462373	0.169536948	0.153643459	14.14213562	44	30	28	130	283.1960449	109.9831085	83.36748505	meadow	meadow
170	9/24/2014 16:00	three	34971	9/24/2014 23:00	9/24/2014	16	16:00	48.6631822	-113.7569214	2183.89	3D-V Fix	3.4	19	26.05175903	272.9676971	195.8186098	7200	44	57.99	26	8.01	311	18.99	575.3	0	three	1008	26.05175903	272.9676971	195.8186098	1	2195	2276	0.48462373	0.548202634	0.153643459	0.191514596	44.72135925	0	28	24	283.1960449	190.26297	83.36748505	85.3645401	meadow	meadow
171	9/24/2014 18:00	three	34971	9/25/2014 01:00	9/24/2014	18	18:00	48.6607981	-113.7578019	2268.04	3D-V Fix	1.6	16	103.8192259	1036.74075	299.6378357	64800	0	57.51	33	5.99	276	11.01	113.6	0	three	1014	103.8192259	1036.74075	299.6378357	1	2276	2192	0.548202634	0.732972026	0.191514596	0.421515614	0	499	24	53	190.26297	41.23105621	85.3645401	189.1966553	meadow	meadow
172	9/25/2014 12:00	three	34971	9/25/2014 19:00	9/25/2014	12	12:00	48.6651114	-113.7702772	2192.24	3D-V Fix	1.6	26	80.46879212	14.06982469	20.10662786	7200	499	59.31	31	7	289	14	617.8	0	three	1020	80.46879212	14.06982469	20.10662786	1	2192	2206	0.732972026	0.732972026	0.421515614	0.421515614	499.7999573	481	53	56	41.23105621	36.05551147	189.1966553	190.5610046	meadow	meadow
173	9/25/2014 14:00	three	34971	9/25/2014 21:00	9/25/2014	14	14:00	48.6652317	-113.7702181	2169.81	3D-V Fix	3.6	26	-157.2318633	66.26814905	222.8747645	7200	481	61.5	29	8.01	303	17	712	0	three	1026	-157.2318633	66.26814905	222.8747645	1	2206	2145	0.732972026	0.732972026	0.421515614	0.421515614	481.0405273	515	56	41	36.05551147	70	190.5610046	193.8406982	meadow	meadow
174	9/25/2014 16:00	three	34971	9/25/2014 23:00	9/25/2014	16	16:00	48.6647806	-113.7708058	2136.69	3D-V Fix	3.8	27	-38.38763591	36.67787554	184.4871286	7200	515	62.49	26	7	281	15.99	456.3	0	three	1032	-38.38763591	36.67787554	184.4871286	1	2145	2122	0.732972026	0.732972026	0.421515614	0.421515614	515.4609375	553	41	41	70	100	193.8406982	197.40271	meadow	meadow
175	9/25/2014 18:00	three	34971	9/26/2014 01:00	9/25/2014	18	18:00	48.6644511	-113.7708267	2101.01	3D-V Fix	4.8	19	94.61784855	435.1538819	279.1049772	64800	553	63.7	23	5.99	258	15.99	219.7	0	three	1038	94.61784855	435.1538819	279.1049772	1	2122	2056	0.732972026	0.536889732	0.421515614	0.639452636	553.6244507	425	41	41	100	310.6445007	197.40271	264.3693237	meadow	forest
176	9/26/2014 12:00	three	34971	9/26/2014 19:00	9/26/2014	12	12:00	48.6649294	-113.7766892	2047.56	3D-V Fix	1.8	11	50.01562616	55.13063371	329.1206033	7200	425	47.89	58	8.99	233	24	35	0	three	1044	50.01562616	55.13063371	329.1206033	1	2056	2043	0.536889732	0.536889732	0.639452636	0.639452636	425.7933655	383	41	42	310.6445007	340.587738	264.3693237	214.9920197	forest	meadow
177	9/26/2014 14:00	three	34971	9/26/2014 21:00	9/26/2014	14	14:00	48.6653453	-113.7770964	2030.84	3D-V Fix	3.6	14	-57.58238389	135.9479272	271.5382194	7200	383	47.5	63	11.01	320	37	40.5	0	three	1050	-57.58238389	135.9479272	271.5382194	1	2043	1991	0.536889732	0.536889732	0.639452636	0.639452636	383.2753601	441	42	40	340.587738	389.4868469	214.9920197	216.7028503	meadow	meadow
178	9/26/2014 16:00	three	34971	9/26/2014 23:00	9/26/2014	16	16:00	48.6653336	-113.7789417	1982.72	3D-V Fix	3.4	15	52.67251391	99.68600889	324.2107333	7200	441	48.99	55	11.01	258	21	67.2	0	three	1056	52.67251391	99.68600889	324.2107333	1	1991	1997	0.536889732	0.493310571	0.639452636	0.653864205	441.0215454	417	40	48	389.4868469	353.8361206	216.7028503	217.8749847	meadow	forest
179	9/26/2014 18:00	three	34971	9/27/2014 01:00	9/26/2014	18	18:00	48.6660411	-113.7797725	1970.75	3D-V Fix	1.8	18	153.0399766	62.20003218	117.2507099	64800	417	48.6	58	14	258	31.99	27	0	three	1062	153.0399766	62.20003218	117.2507099	1	1997	2016	0.493310571	0.536889732	0.653864205	0.639452636	417.2529297	400	48	37	353.8361206	346.6987305	217.8749847	243.8531647	forest	meadow
180	9/27/2014 12:00	three	34971	9/27/2014 19:00	9/27/2014	12	12:00	48.6658033	-113.7790083	2013.98	3D-V Fix	1.6	15	44.58136768	81.79734247	161.8320776	7200	400	37.71	40	12.01	285	24.99	657.8	0	three	1068	44.58136768	81.79734247	161.8320776	1	2016	1981	0.536889732	0.536889732	0.639452636	0.639452636	400	447	37	44	346.6987305	403.1128845	243.8531647	197.9691467	meadow	meadow
181	9/27/2014 14:00	three	34971	9/27/2014 21:00	9/27/2014	14	14:00	48.6651133	-113.7786239	1978.96	3D-V Fix	3.8	10	118.8351402	84.91127666	280.6672177	7200	447	41.11	36	14	283	24.99	743	0	three	1074	118.8351402	84.91127666	280.6672177	1	1981	1954	0.536889732	0.493310571	0.639452636	0.653864205	447.7722778	484	44	40	403.1128845	400	197.9691467	264.2072144	meadow	meadow
182	9/27/2014 16:00	three	34971	9/27/2014 23:00	9/27/2014	16	16:00	48.6652272	-113.7797636	1945.16	3D-V Fix	2	10	56.42262577	80.81783919	337.0898435	7200	484	43.2	30	13	301	30	610.9	0	three	1080	56.42262577	80.81783919	337.0898435	1	1954	1960	0.493310571	0.493310571	0.653864205	0.653864205	484.1487427	445	40	40	400	376.5634155	264.2072144	216.7028503	meadow	forest
183	9/27/2014 18:00	three	34971	9/28/2014 01:00	9/27/2014	18	18:00	48.6658858	-113.7802272	1948.65	3D-V Fix	4.8	9	-57.68436049	103.1356621	279.405483	64800	445	44.49	27	13	320	23	287.9	0	three	1086	-57.68436049	103.1356621	279.405483	1	1960	1902	0.493310571	0.493310571	0.653864205	0.653864205	445.9820557	518	40	43	376.5634155	277.3085022	216.7028503	273.8140869	forest	forest
184	9/28/2014 12:00	three	34971	9/28/2014 19:00	9/28/2014	12	12:00	48.6660039	-113.7816158	1901.14	3D-V Fix	1.8	16	88.39030748	149.2129255	7.795790513	7200	518	42.1	40	5.99	288	8.01	634.4	0	three	1092	88.39030748	149.2129255	7.795790513	1	1902	1884	0.493310571	0.52127707	0.653864205	0.663511217	518.6520996	433	43	45	277.3085022	271.6615601	273.8140869	268.6028137	forest	forest
185	9/28/2014 14:00	three	34971	9/28/2014 21:00	9/28/2014	14	14:00	48.6673389	-113.7814144	1873.08	3D-V Fix	3.2	16	66.11138919	32.96901754	73.9071797	7200	433	43.9	39	7	310	11.01	728	0	three	1098	66.11138919	32.96901754	73.9071797	1	1884	1909	0.52127707	0.52127707	0.663511217	0.663511217	433.2435913	401	45	32	271.6615601	272.9468689	268.6028137	280.0079651	forest	forest
186	9/28/2014 16:00	three	34971	9/28/2014 23:00	9/28/2014	16	16:00	48.6674314	-113.7809892	1898.64	3D-V Fix	3.6	17	-167.8384977	30.96325268	266.0686821	7200	401	46	32	7	316	14	604.6	0	three	1104	-167.8384977	30.96325268	266.0686821	1	1909	1885	0.52127707	0.52127707	0.663511217	0.663511217	401.6217041	430	32	40	272.9468689	271.6615601	280.0079651	270	forest	forest
187	9/28/2014 18:00	three	34971	9/29/2014 01:00	9/28/2014	18	18:00	48.6674022	-113.7814072	1864.21	3D-V Fix	1.8	13	-67.19533974	198.9899363	198.8733423	64800	430	47.19	31	7	300	12.01	278.4	0	three	1110	-67.19533974	198.9899363	198.8733423	1	1885	1842	0.52127707	0.493310571	0.663511217	0.653864205	430.116272	576	40	44	271.6615601	237.6972809	270	234.4623261	forest	meadow
188	9/29/2014 12:00	three	34971	9/29/2014 19:00	9/29/2014	12	12:00	48.6656892	-113.7821872	1848.04	3D-V Fix	1.8	12	70.85547194	55.60821556	269.7288143	7260	576	44.71	41	8.01	262	14	620.3	0	three	1116	70.85547194	55.60821556	269.7288143	1	1842	1807	0.493310571	0.504060149	0.653864205	0.635133028	576.8881836	619	44	42	237.6972809	180.2775574	234.4623261	226.1233063	meadow	meadow
189	9/29/2014 14:00	three	34971	9/29/2014 21:01	9/29/2014	14	14:01	48.6656686	-113.7829414	1804.76	3D-V Fix	1.6	14	13.08408009	43.81705774	282.8128943	7140	619	46.8	35	11.01	295	17	718	0	three	1122	13.08408009	43.81705774	282.8128943	1	1807	1784	0.504060149	0.504060149	0.635133028	0.635133028	619.1122437	648	42	40	180.2775574	143.1782074	226.1233063	255.3432465	meadow	meadow
190	9/29/2014 16:00	three	34971	9/29/2014 23:00	9/29/2014	16	16:00	48.6657419	-113.7835258	1774.94	3D-V Fix	1.8	13	-105.1060454	158.446083	177.706849	7200	648	50.7	24	18.01	288	28.99	593.3	0	three	1128	-105.1060454	158.446083	177.706849	1	1784	1696	0.504060149	0.504060149	0.635133028	0.635133028	648.8451538	738	40	49	143.1782074	145.6022034	255.3432465	291.1247253	meadow	meadow
191	9/29/2014 18:00	three	34971	9/30/2014 01:00	9/29/2014	18	18:00	48.6643214	-113.7833614	1678.21	3D-V Fix	5.2	13	16.54812861	146.3544147	194.2549776	64800	738	52.3	27	18.01	288	28.99	259.9	0	three	1134	16.54812861	146.3544147	194.2549776	1	1696	1670	0.504060149	0.518942118	0.635133028	0.650416732	738.7827759	855	49	43	145.6022034	80.62257385	291.1247253	227.161087	meadow	meadow
192	9/30/2014 12:00	three	34971	9/30/2014 19:00	9/30/2014	12	12:00	48.663035	-113.78378	1653.59	3D-V Fix	3.4	10	-112.4618868	36.2712623	81.79309077	7200	855	50.59	35	7	278	11.01	610.3	0	three	1140	-112.4618868	36.2712623	81.79309077	1	1670	1691	0.518942118	0.518942118	0.650416732	0.650416732	855.628418	834	43	33	80.62257385	89.44271851	227.161087	225	meadow	meadow
193	9/30/2014 14:00	three	34971	9/30/2014 21:00	9/30/2014	14	14:00	48.6630933	-113.7832956	1678.51	3D-V Fix	1.6	13	30.79443186	46.56211121	112.5875226	7200	834	54.19	31	7	278	14	701	0	three	1146	30.79443186	46.56211121	112.5875226	1	1691	1701	0.518942118	0.518942118	0.650416732	0.650416732	834.8652344	809	33	39	89.44271851	92.1954422	225	203.4286957	meadow	meadow
194	9/30/2014 16:00	three	34971	9/30/2014 23:00	9/30/2014	16	16:00	48.6629467	-113.7827036	1682.18	3D-V Fix	3.4	9	-95.85468478	30.1052897	16.73283785	7200	809	56.5	24	8.99	295	18.01	579.2	0	three	1152	-95.85468478	30.1052897	16.73283785	1	1701	1720	0.518942118	0.518942118	0.650416732	0.650416732	809.1971436	786	39	35	92.1954422	122.0655594	203.4286957	223.6028137	meadow	meadow
195	9/30/2014 18:00	three	34971	10/1/2014 01:00	9/30/2014	18	18:00	48.6632086	-113.7826003	1715.17	3D-V Fix	8.6	9	37.79647463	4248.555301	54.52931248	23652000	786	57.31	23	8.99	275	14.99	257.1	0	three	1158	37.79647463	4248.555301	54.52931248	1	1720	2183	0.518942118	0.840396345	0.650416732	0.383765787	786.4476929	86	35	12	122.0655594	380.7886658	223.6028137	333.4349365	meadow	meadow
196	7/1/2015 12:00	three	34971	7/1/2015 19:00	7/1/2015	12	12:00	48.6864872	-113.736865	2170.71	3D-V Fix	2.2	30	-124.3013072	436.3289216	290.2280053	3600	86	60.01	88	8.99	71	14.99	868	0	three	1164	-124.3013072	436.3289216	290.2280053	1	2183	2174	0.840396345	0.678470194	0.383765787	0.28649646	86.02325439	291	12	15	380.7886658	186.0107574	333.4349365	225	meadow	forest
197	7/1/2015 13:00	three	34971	7/1/2015 20:00	7/1/2015	13	13:00	48.6877106	-113.742495	2161.6	3D-V Fix	2.2	27	10.99097806	229.2052966	301.2189834	3660	291	57.2	87	11.01	77	14	994	0	three	1170	10.99097806	229.2052966	301.2189834	1	2174	2163	0.678470194	0.805265903	0.28649646	0.395628095	291.5476074	214	15	24	186.0107574	248.3948517	225	211.5042725	forest	meadow
198	7/1/2015 14:00	three	34971	7/1/2015 21:01	7/1/2015	14	14:01	48.6887147	-113.7452133	2167.27	3D-V Fix	3.4	24	148.1867268	12.71556101	89.40571015	3540	214	56.89	88	11.01	86	15.99	534.6	0	three	1176	148.1867268	12.71556101	89.40571015	1	2163	2165	0.805265903	0.805265903	0.395628095	0.395628095	214.0093384	208	24	23	248.3948517	242.0743713	211.5042725	213.2317047	meadow	meadow
199	7/1/2015 15:00	three	34971	7/1/2015 22:00	7/1/2015	15	15:00	48.68872	-113.7450408	2162.77	3D-V Fix	3.2	20	33.89425606	188.3114303	123.2999662	3600	208	57.2	85	12.01	96	18.99	724	0	three	1182	33.89425606	188.3114303	123.2999662	1	2165	2174	0.805265903	0.678470194	0.395628095	0.28649646	208.0865173	271	23	15	242.0743713	197.9898987	213.2317047	225	meadow	forest
200	7/1/2015 16:00	three	34971	7/1/2015 23:00	7/1/2015	16	16:00	48.6878419	-113.7428542	2166.07	3D-V Fix	2	19	109.196542	88.50748567	232.4965082	3600	271	56.5	88	14	96	20	733	0	three	1188	109.196542	88.50748567	232.4965082	1	2174	2152	0.678470194	0.805265903	0.28649646	0.395628095	271.6615601	331	15	12	197.9898987	258.0697632	225	220.6012878	forest	forest
201	7/1/2015 17:00	three	34971	7/2/2015 00:00	7/1/2015	17	17:00	48.687335	-113.7437808	2149.06	3D-V Fix	2	18	150.2711815	9.475911123	22.76768976	3600	331	55.6	89	13	100	18.01	456	0	three	1194	150.2711815	9.475911123	22.76768976	1	2152	2153	0.805265903	0.805265903	0.395628095	0.395628095	331.3608398	321	12	12	258.0697632	266.2705383	220.6012878	225	forest	forest
202	7/1/2015 18:00	three	34971	7/2/2015 01:00	7/1/2015	18	18:00	48.6874147	-113.7437353	2151.92	3D-V Fix	3.2	18	12.44472439	144.7521653	35.21241415	64800	321	54.9	90	11.01	105	14.99	282.1	0	three	1200	12.44472439	144.7521653	35.21241415	1	2153	2199	0.805265903	0.678470194	0.395628095	0.28649646	321.4031677	206	12	27	266.2705383	134.1640778	225	221.0548096	forest	forest
270	7/11/2015 16:00	three	34971	7/11/2015 23:00	7/11/2015	16	16:00	48.6872317	-113.7417717	2156.51	3D-V Fix	3.8	14	146.6742146	186.3483972	311.1942396	3600	243	54.3	83	10	283	20	218.6	0	three	1608	146.6742146	186.3483972	311.1942396	1	2173	2176	0.868128359	0.805265903	0.471058279	0.395628095	243.5159149	220	13	15	218.4032898	210.9502258	207.8972778	210.0685883	forest	forest
271	7/11/2015 17:00	three	34971	7/12/2015 00:00	7/11/2015	17	17:00	48.6882892	-113.7437347	2164.94	3D-V Fix	2.2	14	-138.7507394	150.4645093	172.4435002	3600	220	53.4	95	10	285	20	138.8	0	three	1614	-138.7507394	150.4645093	172.4435002	1	2176	2146	0.805265903	0.874132276	0.395628095	0.511132181	220.9072266	366	15	16	210.9502258	241.8677368	210.0685883	214.3803406	forest	forest
272	7/11/2015 18:00	three	34971	7/12/2015 01:00	7/11/2015	18	18:00	48.6869553	-113.7433933	2131.6	3D-V Fix	5.2	14	-27.08459846	790.9538119	145.3589017	64800	366	51.49	94	12.01	317	23	79.5	0	three	1620	-27.08459846	790.9538119	145.3589017	1	2146	2228	0.874132276	0.765249193	0.511132181	0.401360482	366.8787231	20	16	21	241.8677368	136.0147095	214.3803406	240.9453888	forest	meadow
273	7/12/2015 12:00	three	34971	7/12/2015 19:00	7/12/2015	12	12:00	48.6812531	-113.7369744	2221.86	3D-V Fix	3.4	12	-170.7762524	788.8503687	334.5826493	3600	20	50	91	20	278	34.99	102.4	0	three	1626	-170.7762524	788.8503687	334.5826493	1	2228	2180	0.765249193	0.678470194	0.401360482	0.28649646	20	245	21	13	136.0147095	183.8477631	240.9453888	216.2538452	meadow	forest
274	7/12/2015 13:00	three	34971	7/12/2015 20:00	7/12/2015	13	13:00	48.6875461	-113.7419167	2167.03	3D-V Fix	3.2	12	122.3625214	274.1856227	96.94517071	3600	245	49.69	91	18.99	282	31.99	131.9	0	three	1632	122.3625214	274.1856227	96.94517071	1	2180	2179	0.678470194	0.840396345	0.28649646	0.383765787	245.1530151	70	13	8	183.8477631	246.981781	216.2538452	170.537674	forest	meadow
275	7/12/2015 14:00	three	34971	7/12/2015 21:00	7/12/2015	14	14:00	48.6873361	-113.7382067	2163.59	3D-V Fix	1.6	18	178.2022733	269.5677607	275.147444	3600	70	50.79	82	17	284	25.99	181.1	0	three	1638	178.2022733	269.5677607	275.147444	1	2179	2178	0.840396345	0.678470194	0.383765787	0.28649646	70.7106781	247	8	13	246.981781	193.1320801	170.537674	216.2538452	meadow	forest
276	7/12/2015 15:00	three	34971	7/12/2015 22:00	7/12/2015	15	15:00	48.6874667	-113.7418622	2170.82	3D-V Fix	3.8	15	64.14523101	17.65769001	339.292675	3600	247	52.81	70	22.01	281	41.99	327.1	0	three	1644	64.14523101	17.65769001	339.292675	1	2178	2179	0.678470194	0.678470194	0.28649646	0.28649646	247.3863373	253	13	12	193.1320801	174.6424866	216.2538452	220.6012878	forest	forest
277	7/12/2015 16:00	three	34971	7/12/2015 23:00	7/12/2015	16	16:00	48.6876131	-113.741955	2165.8	3D-V Fix	4.8	17	104.0337427	256.7532891	83.32641771	3600	253	53.71	68	22.01	276	44	326.6	0	three	1650	104.0337427	256.7532891	83.32641771	1	2179	2190	0.678470194	0.611151636	0.28649646	0.186073184	253.1797791	0	12	11	174.6424866	174.6424866	220.6012878	135	forest	meadow
278	7/12/2015 17:00	three	34971	7/13/2015 00:00	7/12/2015	17	17:00	48.6879636	-113.7385086	2170.14	3D-V Fix	1.8	17	-5.667921036	241.8803136	77.65849668	3600	0	55.2	66	23	285	34	330	0	three	1656	-5.667921036	241.8803136	77.65849668	1	2190	2175	0.611151636	0.536024332	0.186073184	0.167368725	0	72	11	15	174.6424866	323.1098938	135	158.1985931	meadow	meadow
279	7/12/2015 18:00	three	34971	7/13/2015 01:00	7/12/2015	18	18:00	48.6885044	-113.7353269	2165.21	3D-V Fix	1.8	17	-164.3625369	698.5024967	273.2959597	64800	72	56.3	59	18.01	285	28.99	234.7	0	three	1662	-164.3625369	698.5024967	273.2959597	1	2175	2167	0.536024332	0.805265903	0.167368725	0.395628095	72.80110168	205	15	23	323.1098938	236.0084686	158.1985931	220.4260712	meadow	meadow
280	7/13/2015 12:00	three	34971	7/13/2015 19:00	7/13/2015	12	12:00	48.68864	-113.7448108	2154.6	3D-V Fix	2.2	29	-174.0014227	121.4617113	99.29453703	3600	205	53.29	61	7	277	14.99	496.1	0	three	1668	-174.0014227	121.4617113	99.29453703	1	2167	2187	0.805265903	0.805265903	0.395628095	0.395628095	205.9125977	200	23	18	236.0084686	166.4331665	220.4260712	221.9872131	meadow	forest
281	7/13/2015 13:00	three	34971	7/13/2015 20:00	7/13/2015	13	13:00	48.6885025	-113.7431744	2176.04	3D-V Fix	1.8	25	16.83157011	318.7028154	116.1261071	3600	200	55.09	55	7	297	15.99	838	0	three	1674	16.83157011	318.7028154	116.1261071	1	2187	2180	0.805265903	0.840396345	0.395628095	0.383765787	200.2498474	92	18	11	166.4331665	230.8679352	221.9872131	180	forest	meadow
282	7/13/2015 14:00	three	34971	7/13/2015 21:00	7/13/2015	14	14:00	48.6873339	-113.7392225	2165.16	3D-V Fix	2	19	-43.27973092	309.9129386	72.84637623	3600	92	57.09	55	5.99	277	13	967	0	three	1680	-43.27973092	309.9129386	72.84637623	1	2180	2171	0.840396345	0.536024332	0.383765787	0.167368725	92.1954422	101	11	12	230.8679352	335.4101868	180	163.6104584	meadow	meadow
283	7/13/2015 15:00	three	34971	7/13/2015 22:00	7/13/2015	15	15:00	48.6882508	-113.7352481	2160.7	3D-V Fix	3.6	22	-141.8757754	30.80820843	290.9706008	3600	101	57	57	7	281	13	524.1	0	three	1686	-141.8757754	30.80820843	290.9706008	1	2171	2174	0.536024332	0.536024332	0.167368725	0.167368725	101.9803925	102	12	16	335.4101868	304.1381226	163.6104584	192.2647705	meadow	meadow
284	7/13/2015 16:00	three	34971	7/13/2015 23:00	7/13/2015	16	16:00	48.6883406	-113.7356439	2173.25	3D-V Fix	5.2	19	-36.83063025	442.8342568	254.1399706	3600	102	58.6	57	7	232	18.99	720	0	three	1692	-36.83063025	442.8342568	254.1399706	1	2174	2174	0.536024332	0.868128359	0.167368725	0.471058279	102.9562988	223	16	12	304.1381226	222.036026	192.2647705	196.3895416	meadow	forest
285	7/13/2015 17:00	three	34971	7/14/2015 00:00	7/13/2015	17	17:00	48.6871156	-113.7413661	2173.2	3D-V Fix	2	15	69.90922846	189.6561256	324.049199	3600	223	57.51	60	10	231	18.01	399.2	0	three	1698	69.90922846	189.6561256	324.049199	1	2174	2190	0.868128359	0.805265903	0.471058279	0.395628095	223.6067963	200	12	19	222.036026	156.2049866	196.3895416	225	forest	forest
286	7/13/2015 18:00	three	34971	7/14/2015 01:00	7/13/2015	18	18:00	48.6884592	-113.7429522	2162.96	3D-V Fix	3.8	21	-45.07611037	131.1459574	278.9730887	64800	200	54	65	8.01	244	14.99	169.8	0	three	1704	-45.07611037	131.1459574	278.9730887	1	2190	2167	0.805265903	0.805265903	0.395628095	0.395628095	200.9975128	205	19	23	156.2049866	234.3074951	225	220.4260712	forest	meadow
287	7/14/2015 12:00	three	34971	7/14/2015 19:00	7/14/2015	12	12:00	48.6886011	-113.7447203	2165.08	3D-V Fix	3.2	16	-155.0202639	299.9105793	123.9528248	3600	205	52.2	76	7	295	13	679.7	0	three	1710	-155.0202639	299.9105793	123.9528248	1	2167	2174	0.805265903	0.868128359	0.395628095	0.471058279	205.9125977	219	23	12	234.3074951	210.9502258	220.4260712	196.3895416	meadow	forest
288	7/14/2015 13:00	three	34971	7/14/2015 20:00	7/14/2015	13	13:00	48.6871764	-113.7412622	2165.9	3D-V Fix	2.2	28	37.63644356	46.42786569	161.5892683	3600	219	51.49	96	11.01	305	23	451.3	0	three	1716	37.63644356	46.42786569	161.5892683	1	2174	2166	0.868128359	0.868128359	0.471058279	0.471058279	219.3171234	222	12	12	210.9502258	260.1922302	196.3895416	200.5560455	forest	forest
289	7/14/2015 14:00	three	34971	7/14/2015 21:00	7/14/2015	14	14:00	48.6867853	-113.7410417	2153.55	3D-V Fix	2	27	-138.8817314	83.19446445	22.70753693	3600	222	50.9	68	5.99	267	11.01	520.4	0	three	1722	-138.8817314	83.19446445	22.70753693	1	2166	2184	0.868128359	0.678470194	0.471058279	0.28649646	222.036026	161	12	16	260.1922302	181.1076965	200.5560455	189.4623261	forest	forest
290	7/14/2015 15:00	three	34971	7/14/2015 22:00	7/14/2015	15	15:00	48.6874853	-113.7406433	2166.33	3D-V Fix	2	25	-157.3810444	43.36079734	225.3264926	3600	161	55.4	54	5.99	223	11.01	810	0	three	1728	-157.3810444	43.36079734	225.3264926	1	2184	2175	0.678470194	0.868128359	0.28649646	0.471058279	161.5549469	201	16	12	181.1076965	210.2379608	189.4623261	192.5288086	forest	forest
291	7/14/2015 16:00	three	34971	7/14/2015 23:00	7/14/2015	16	16:00	48.6872014	-113.7410469	2163.46	3D-V Fix	3.4	26	-51.48495621	657.1642063	173.8415363	3600	201	56.8	53	4.99	283	13	712	0	three	1734	-51.48495621	657.1642063	173.8415363	1	2175	2161	0.868128359	0.818188608	0.471058279	0.381987065	201.2461243	183	12	34	210.2379608	117.0469971	192.5288086	241.5570679	forest	meadow
292	7/14/2015 17:00	three	34971	7/15/2015 00:00	7/14/2015	17	17:00	48.6813531	-113.7397714	2126.87	3D-V Fix	4.8	11	67.43532659	23.18748911	241.2768629	3600	183	57.7	50	7	263	20	635.4	0	three	1740	67.43532659	23.18748911	241.2768629	1	2161	2143	0.818188608	0.818188608	0.381987065	0.381987065	183.575592	205	34	57	117.0469971	94.86833191	241.5570679	244.2592926	meadow	meadow
293	7/14/2015 18:00	three	34971	7/15/2015 01:00	7/14/2015	18	18:00	48.6812464	-113.7400419	2120	3D-V Fix	3.4	17	122.5003222	696.3614873	3.777185148	64800	205	54.61	79	8.99	257	20	183.6	0	three	1746	122.5003222	696.3614873	3.777185148	1	2143	2185	0.818188608	0.678470194	0.381987065	0.28649646	205.9125977	100	57	12	94.86833191	201.2461243	244.2592926	173.6598053	meadow	forest
294	7/15/2015 12:00	three	34971	7/15/2015 19:00	7/15/2015	12	12:00	48.687505	-113.7397583	2175.05	3D-V Fix	1.6	25	1.331752155	154.8412513	5.108937303	3600	100	55.9	52	8.99	285	14	867	0	three	1752	1.331752155	154.8412513	5.108937303	1	2185	2266	0.678470194	0.678470194	0.28649646	0.28649646	100	84	12	47	201.2461243	60	173.6598053	157.4794312	forest	forest
295	7/15/2015 13:00	three	34971	7/15/2015 20:00	7/15/2015	13	13:00	48.6888953	-113.7396464	2262.79	3D-V Fix	3.4	25	-151.4925921	220.8978923	213.6163452	3600	84	58.8	45	5.99	289	14.99	940	0	three	1758	-151.4925921	220.8978923	213.6163452	1	2266	2177	0.678470194	0.868128359	0.28649646	0.471058279	84.85281372	210	47	13	60	210.9502258	157.4794312	194.7435608	forest	forest
296	7/15/2015 14:00	three	34971	7/15/2015 21:00	7/15/2015	14	14:00	48.6872028	-113.7412164	2162	3D-V Fix	3.2	16	-39.63765205	378.3388391	173.9786932	3600	210	59	48	7	245	14.99	932	0	three	1764	-39.63765205	378.3388391	173.9786932	1	2177	2148	0.868128359	0.79556793	0.471058279	0.466755033	210.2379608	164	13	21	210.9502258	143.1782074	194.7435608	264.4724731	forest	forest
297	7/15/2015 15:00	three	34971	7/15/2015 22:00	7/15/2015	15	15:00	48.6838347	-113.7404942	2137.17	3D-V Fix	1.8	26	-36.76399504	352.0857756	137.2146982	3600	164	58.89	57	7	224	18.01	681.8	0	three	1770	-36.76399504	352.0857756	137.2146982	1	2148	2237	0.79556793	0.765249193	0.466755033	0.401360482	164.9242249	0	21	25	143.1782074	162.788208	264.4724731	233.4269714	forest	meadow
298	7/15/2015 16:00	three	34971	7/15/2015 23:00	7/15/2015	16	16:00	48.68159	-113.7371228	2215.53	3D-V Fix	1.8	13	9.019475573	132.4000159	146.2341737	3600	0	54	56	7	291	21	466.9	0	three	1776	9.019475573	132.4000159	146.2341737	1	2237	2251	0.765249193	0.692181647	0.401360482	0.400789559	0	58	25	34	162.788208	50	233.4269714	242.9691467	meadow	meadow
299	7/15/2015 17:00	three	34971	7/16/2015 00:00	7/15/2015	17	17:00	48.6806247	-113.7360706	2228.71	3D-V Fix	2.2	25	11.54411652	5.624370517	157.7782902	3600	58	56.61	59	7	255	18.01	343.6	0	three	1782	11.54411652	5.624370517	157.7782902	1	2251	2251	0.692181647	0.692181647	0.400789559	0.400789559	58.30952072	53	34	34	50	50	242.9691467	242.9691467	meadow	meadow
300	7/15/2015 18:00	three	34971	7/16/2015 01:00	7/15/2015	18	18:00	48.6805786	-113.7360392	2234.56	3D-V Fix	3.4	28	169.0972465	1092.903254	326.8755367	64800	53	57.4	49	10	283	24.99	597.8	0	three	1788	169.0972465	1092.903254	326.8755367	1	2251	2170	0.692181647	0.805265903	0.400789559	0.395628095	53.85164642	201	34	21	50	226.715683	242.9691467	225	meadow	meadow
301	7/16/2015 12:00	three	34971	7/16/2015 19:00	7/16/2015	12	12:00	48.6886103	-113.7445906	2161.52	3D-V Fix	3.2	11	130.7798361	591.224258	97.65537281	3600	201	48.51	68	10	272	22.01	150.5	0	three	1794	130.7798361	591.224258	97.65537281	1	2170	2167	0.805265903	0.611151636	0.395628095	0.186073184	201.2461243	36	21	5	226.715683	262.4880981	225	90	meadow	meadow
302	7/16/2015 13:00	three	34971	7/16/2015 20:00	7/16/2015	13	13:00	48.6880919	-113.7365997	2158.92	3D-V Fix	1.8	15	157.7671921	357.1703487	255.4225649	3600	36	47.19	69	11.01	289	24.99	87.4	0	three	1800	157.7671921	357.1703487	255.4225649	1	2167	2174	0.611151636	0.868128359	0.186073184	0.471058279	36.05551147	219	5	12	262.4880981	220.9072266	90	196.3895416	meadow	forest
303	7/16/2015 14:00	three	34971	7/16/2015 21:00	7/16/2015	14	14:00	48.6871725	-113.7412472	2172.94	3D-V Fix	1.6	8	-86.55870395	188.3552599	168.863861	3600	219	47.89	83	8.99	277	24.99	211.5	0	three	1806	-86.55870395	188.3552599	168.863861	1	2174	2150	0.868128359	0.868128359	0.471058279	0.471058279	219.3171234	278	12	8	220.9072266	250.5992889	196.3895416	260.5376892	forest	forest
304	7/16/2015 15:00	three	34971	7/16/2015 22:00	7/16/2015	15	15:00	48.6855236	-113.7406633	2142.45	3D-V Fix	3.2	14	9.448934269	498.7514252	178.3127952	3660	278	40.69	98	14	10	44	80.3	0	three	1812	9.448934269	498.7514252	178.3127952	1	2150	2112	0.868128359	0.818188608	0.471058279	0.381987065	278.0287781	223	8	53	250.5992889	80.62257385	260.5376892	257.2424622	forest	meadow
305	7/16/2015 16:00	three	34971	7/16/2015 23:01	7/16/2015	16	16:01	48.6810486	-113.7402208	2169.96	3D Fix	21.4	9	-111.2314479	38.11123685	67.08134731	3540	223	38.7	97	8.01	104	28.99	138.2	0	three	1818	-111.2314479	38.11123685	67.08134731	1	2112	2153	0.818188608	0.818188608	0.381987065	0.381987065	223.6067963	192	53	37	80.62257385	114.01754	257.2424622	238.0918884	meadow	meadow
306	7/16/2015 17:00	three	34971	7/17/2015 00:00	7/16/2015	17	17:00	48.6811933	-113.7397517	2130.5	3D-V Fix	5.4	13	83.40504891	168.2471891	150.4863962	3600	192	43.11	96	11.01	289	18.99	86.5	0	three	1824	83.40504891	168.2471891	150.4863962	1	2153	2154	0.818188608	0.692181647	0.381987065	0.400789559	192.3538361	134	37	25	114.01754	148.6606903	238.0918884	237.9946136	meadow	meadow
307	7/16/2015 18:00	three	34971	7/17/2015 01:00	7/16/2015	18	18:00	48.6799044	-113.7385556	2135.39	3D-V Fix	3.4	11	29.86475382	68.76108031	180.35115	64800	134	44.8	71	13	305	24	311.3	0	three	1830	29.86475382	68.76108031	180.35115	1	2154	2144	0.692181647	0.692181647	0.400789559	0.400789559	134.1640778	127	25	32	148.6606903	104.4030685	237.9946136	268.876709	meadow	meadow
308	7/17/2015 12:00	three	34971	7/17/2015 19:00	7/17/2015	12	12:00	48.6792864	-113.7385278	2131.93	3D-V Fix	3.2	8	-31.67633398	134.1469599	148.6748161	3720	127	37.99	86	8.99	299	14	119.9	0	three	1836	-31.67633398	134.1469599	148.6748161	1	2144	2163	0.692181647	0.688476801	0.400789559	0.384103358	127.2792206	28	32	14	104.4030685	72.11102295	268.876709	290.2248535	meadow	meadow
309	7/17/2015 13:00	three	34971	7/17/2015 20:02	7/17/2015	13	13:02	48.6782792	-113.7375256	2157.18	3D-V Fix	2	8	19.81050055	96.01191287	168.4853166	3480	28	38.5	88	11.01	288	15.99	121.1	0	three	1842	19.81050055	96.01191287	168.4853166	1	2163	2176	0.688476801	0.688476801	0.384103358	0.384103358	28.28427124	89	14	13	72.11102295	80.62257385	290.2248535	261.0273743	meadow	meadow
310	7/17/2015 14:00	three	34971	7/17/2015 21:00	7/17/2015	14	14:00	48.67744	-113.7372197	2170.01	3D-V Fix	3.6	12	175.6294051	24.84108012	344.1147217	3600	89	39.4	83	11.01	284	17	196.3	0	three	1848	175.6294051	24.84108012	344.1147217	1	2176	2176	0.688476801	0.688476801	0.384103358	0.384103358	89.44271851	90	13	9	80.62257385	70.7106781	261.0273743	243.4349518	meadow	meadow
311	7/17/2015 15:00	three	34971	7/17/2015 22:00	7/17/2015	15	15:00	48.6776525	-113.7373236	2170.55	3D-V Fix	2.2	10	157.4264933	227.5950652	141.541215	3600	90	40.41	78	11.01	301	18.01	236	0	three	1854	157.4264933	227.5950652	141.541215	1	2176	2203	0.688476801	0.605047941	0.384103358	0.303496897	90.55384827	166	9	15	70.7106781	76.1577301	243.4349518	248.1985931	meadow	forest
312	7/17/2015 16:00	three	34971	7/17/2015 23:00	7/17/2015	16	16:00	48.6760967	-113.7353161	2189.56	3D-V Fix	2	8	19.54407794	899.6761627	161.085293	3600	166	41	95	8.99	287	14	256.5	0	three	1860	19.54407794	899.6761627	161.085293	1	2203	2393	0.605047941	0.702239871	0.303496897	0.236513719	166.4331665	63	15	16	76.1577301	164.0121918	248.1985931	352.5686035	forest	meadow
313	7/17/2015 17:00	three	34971	7/18/2015 00:00	7/17/2015	17	17:00	48.6685428	-113.7309453	2395.86	3D-V Fix	6.4	7	60.54337455	587.8092621	221.6286675	3600	63	40.21	98	8.01	275	11.01	129.6	0	three	1866	60.54337455	587.8092621	221.6286675	1	2393	2379	0.702239871	0.609232008	0.236513719	0.201995686	63.24555206	53	16	50	164.0121918	28.28427124	352.5686035	129.2071991	meadow	meadow
314	7/17/2015 18:00	three	34971	7/18/2015 01:00	7/17/2015	18	18:00	48.6644689	-113.7360289	2396.28	3D-V Fix	5	10	131.0440382	2597.899486	352.6727057	64800	53	40.3	100	8.01	294	14	59	0	three	1872	131.0440382	2597.899486	352.6727057	1	2379	2180	0.609232008	0.678470194	0.201995686	0.28649646	53.85164642	235	50	12	28.28427124	189.7366638	129.2071991	220.6012878	meadow	forest
315	7/18/2015 12:00	three	34971	7/18/2015 19:00	7/18/2015	12	12:00	48.6875156	-113.7417806	2171.36	3D-V Fix	2.2	19	139.7446098	164.5483162	132.4173155	3600	235	48.99	60	8.01	311	14	853	0	three	1878	139.7446098	164.5483162	132.4173155	1	2180	2166	0.678470194	0.868128359	0.28649646	0.471058279	235.3720398	192	12	8	189.7366638	296.1418457	220.6012878	198.4349518	forest	forest
316	7/18/2015 13:00	three	34971	7/18/2015 20:00	7/18/2015	13	13:00	48.6865575	-113.7400778	2158.51	3D-V Fix	0.6	29	-44.59819316	258.3771889	87.81912233	3600	192	51.8	69	7	305	13	997	0	three	1884	-44.59819316	258.3771889	87.81912233	1	2166	2179	0.868128359	0.840396345	0.471058279	0.383765787	192.0937347	86	8	6	296.1418457	374.4328918	198.4349518	26.56505203	forest	meadow
317	7/18/2015 14:00	three	34971	7/18/2015 21:00	7/18/2015	14	14:00	48.6867292	-113.7365786	2172.36	3D-V Fix	1.6	29	57.61146823	78.61407144	145.4305906	3600	86	53.2	62	7	306	20	998	0	three	1890	57.61146823	78.61407144	145.4305906	1	2179	2182	0.840396345	0.736634433	0.383765787	0.324958146	86.02325439	10	6	16	374.4328918	446.5422668	26.56505203	59.03624344	meadow	meadow
318	7/18/2015 15:00	three	34971	7/18/2015 22:00	7/18/2015	15	15:00	48.6861619	-113.7359417	2171.91	3D-V Fix	2.2	27	-129.9808699	342.5043511	15.44972064	3600	10	54.1	56	11.01	288	24	908	0	three	1896	-129.9808699	342.5043511	15.44972064	1	2182	2185	0.736634433	0.536024332	0.324958146	0.167368725	10	0	16	16	446.5422668	313.04953	59.03624344	124.9920197	meadow	meadow
319	7/18/2015 16:00	three	34971	7/18/2015 23:00	7/18/2015	16	16:00	48.6891578	-113.7348642	2177.22	3D-V Fix	2.2	25	-128.6360448	533.8166505	246.8136758	3600	0	55.8	52	14	284	28.01	861	0	three	1902	-128.6360448	533.8166505	246.8136758	1	2185	2173	0.536024332	0.868128359	0.167368725	0.471058279	0	232	16	12	313.04953	223.6067963	124.9920197	206.5650482	meadow	forest
320	7/18/2015 17:00	three	34971	7/19/2015 00:00	7/18/2015	17	17:00	48.6871108	-113.7414214	2173.66	3D-V Fix	1.6	23	66.01269847	165.6887672	312.8263743	3600	232	57.2	52	14	284	21	664	0	three	1908	66.01269847	165.6887672	312.8263743	1	2173	2177	0.868128359	0.805265903	0.471058279	0.395628095	232.5940704	250	12	19	223.6067963	194.1648712	206.5650482	216.4692383	forest	forest
321	7/18/2015 18:00	three	34971	7/19/2015 01:00	7/18/2015	18	18:00	48.6880836	-113.7431256	2150.42	3D-V Fix	1.8	20	138.0768169	347.7969723	90.90319122	64800	250	57.7	49	14.99	286	24	530.2	0	three	1914	138.0768169	347.7969723	90.90319122	1	2177	2191	0.805265903	0.611151636	0.395628095	0.186073184	250.1999207	0	19	12	194.1648712	161.2451477	216.4692383	139.3987122	forest	meadow
322	7/19/2015 12:00	three	34971	7/19/2015 19:00	7/19/2015	12	12:00	48.6881467	-113.7384033	2174.89	3D-V Fix	1.8	29	112.3510092	137.081992	203.2542005	3600	0	58.8	45	7	315	10	851	0	three	1920	112.3510092	137.081992	203.2542005	1	2191	2175	0.611151636	0.840396345	0.186073184	0.383765787	0	120	12	9	161.2451477	271.6615601	139.3987122	175.6012878	meadow	meadow
323	7/19/2015 13:00	three	34971	7/19/2015 20:00	7/19/2015	13	13:00	48.6869975	-113.7390764	2163.42	3D-V Fix	0.6	28	97.44835046	354.004154	300.7025509	3600	120	59.31	44	8.99	332	14.99	868	0	three	1926	97.44835046	354.004154	300.7025509	1	2175	2188	0.840396345	0.805265903	0.383765787	0.395628095	120.8304596	200	9	18	271.6615601	174.9285584	175.6012878	221.9872131	meadow	forest
324	7/19/2015 14:00	three	34971	7/19/2015 21:00	7/19/2015	14	14:00	48.6885233	-113.7432956	2178	3D-V Fix	1.8	29	175.3901125	53.30783412	116.0926634	3600	200	59.59	58	5.99	53	10	605.8	0	three	1932	175.3901125	53.30783412	116.0926634	1	2188	2192	0.805265903	0.678470194	0.395628095	0.28649646	200	225	18	21	174.9285584	144.2220459	221.9872131	219.8055725	forest	forest
325	7/19/2015 15:00	three	34971	7/19/2015 22:00	7/19/2015	15	15:00	48.6883281	-113.7426344	2170.47	3D-V Fix	2.2	29	-101.6878617	66.37271799	14.40480173	3600	225	63.1	44	4	303	8.01	872	0	three	1938	-101.6878617	66.37271799	14.40480173	1	2192	2224	0.678470194	0.678470194	0.28649646	0.28649646	225.6102905	161	21	32	144.2220459	94.33981323	219.8055725	223.4088593	forest	forest
326	7/19/2015 16:00	three	34971	7/19/2015 23:00	7/19/2015	16	16:00	48.6889111	-113.7424417	2206.67	3D-V Fix	2.2	28	82.64232709	198.6653447	97.04712882	3600	161	63.9	40	4.99	301	10	585	0	three	1944	82.64232709	198.6653447	97.04712882	1	2224	2249	0.678470194	0.678470194	0.28649646	0.28649646	161.5549469	100	32	43	94.33981323	70	223.4088593	160.1447906	forest	forest
327	7/19/2015 17:00	three	34971	7/20/2015 00:00	7/19/2015	17	17:00	48.6887558	-113.7397539	2240.48	3D-V Fix	2.2	28	-46.94506546	0.415870016	50.10206336	3600	100	64.09	40	5.99	290	12.01	491.7	0	three	1950	-46.94506546	0.415870016	50.10206336	1	2249	2249	0.678470194	0.678470194	0.28649646	0.28649646	100	100	43	43	70	70	160.1447906	160.1447906	forest	forest
328	7/19/2015 18:00	three	34971	7/20/2015 01:00	7/19/2015	18	18:00	48.6887583	-113.7397497	2245.56	3D-V Fix	4.8	23	-149.6504027	204.0085349	260.4516606	64800	100	65.89	41	5.99	271	14	621.8	0	three	1956	-149.6504027	204.0085349	260.4516606	1	2249	2198	0.678470194	0.678470194	0.28649646	0.28649646	100	218	43	25	70	136.0147095	160.1447906	216.5730286	forest	forest
329	7/20/2015 12:00	three	34971	7/20/2015 19:00	7/20/2015	12	12:00	48.6883892	-113.7424636	2176.46	3D-V Fix	2.2	29	-102.5406364	331.0780126	157.9110242	3600	218	58.1	69	4.99	91	7	560.9	0	three	1962	-102.5406364	331.0780126	157.9110242	1	2198	2151	0.678470194	0.868128359	0.28649646	0.471058279	218.4032898	294	25	8	136.0147095	269.2582397	216.5730286	254.7448883	forest	forest
330	7/20/2015 13:00	three	34971	7/20/2015 20:00	7/20/2015	13	13:00	48.6856728	-113.7406242	2141.18	3D-V Fix	1.6	23	174.2152828	245.8235711	332.126307	3600	294	62.01	49	4.99	77	11.01	724	0	three	1968	174.2152828	245.8235711	332.126307	1	2151	2175	0.868128359	0.678470194	0.471058279	0.28649646	294.1088257	272	8	14	269.2582397	197.230835	254.7448883	216.8699036	forest	forest
331	7/20/2015 14:00	three	34971	7/20/2015 21:00	7/20/2015	14	14:00	48.6875883	-113.74229	2164.23	3D-V Fix	1.8	26	9.466897624	57.38382034	341.5932046	3600	272	62.8	48	8.01	290	20	450.6	0	three	1974	9.466897624	57.38382034	341.5932046	1	2175	2186	0.678470194	0.678470194	0.28649646	0.28649646	272.9468689	254	14	19	197.230835	162.788208	216.8699036	213.6900635	forest	forest
332	7/20/2015 15:00	three	34971	7/20/2015 22:00	7/20/2015	15	15:00	48.6880717	-113.7425625	2167.58	3D-V Fix	2.2	19	-18.92889237	50.21259029	322.6643122	3600	254	63.81	49	4.99	315	14.99	523.1	0	three	1980	-18.92889237	50.21259029	322.6643122	1	2186	2190	0.678470194	0.805265903	0.28649646	0.395628095	254.9509735	210	19	19	162.788208	164.0121918	213.6900635	225	forest	forest
333	7/20/2015 16:00	three	34971	7/20/2015 23:00	7/20/2015	16	16:00	48.6884206	-113.7429953	2173.41	3D-V Fix	2.2	26	-144.9610175	155.3491561	177.7032947	3600	210	63	57	5.99	302	12.01	254.6	0	three	1986	-144.9610175	155.3491561	177.7032947	1	2190	2155	0.805265903	0.868128359	0.395628095	0.471058279	210.9502258	325	19	16	164.0121918	264.0075684	225	214.3803406	forest	forest
334	7/20/2015 17:00	three	34971	7/21/2015 00:00	7/20/2015	17	17:00	48.6870278	-113.742835	2143.16	3D-V Fix	2.2	25	120.2923873	12.28240706	297.9956821	3600	325	62.01	51	5.99	282	18.01	376.2	0	three	1992	120.2923873	12.28240706	297.9956821	1	2155	2156	0.868128359	0.874132276	0.471058279	0.511132181	325.72995	335	16	15	264.0075684	266.2705383	214.3803406	221.4236603	forest	forest
335	7/20/2015 18:00	three	34971	7/21/2015 01:00	7/20/2015	18	18:00	48.6870761	-113.742985	2145.08	3D-V Fix	5.2	24	156.8372078	448.7663638	94.83288984	64800	335	63.19	48	4.99	283	12.01	288.5	0	three	1998	156.8372078	448.7663638	94.83288984	1	2156	2178	0.874132276	0.840396345	0.511132181	0.383765787	335.2610779	113	15	4	266.2705383	346.6987305	221.4236603	30.96375656	forest	meadow
336	7/21/2015 12:00	three	34971	7/21/2015 19:00	7/21/2015	12	12:00	48.6868808	-113.7368978	2170.83	3D-V Fix	1.8	29	-171.7583245	374.7553264	283.0745653	3600	113	60.21	34	8.99	277	25.99	850	0	three	2004	-171.7583245	374.7553264	283.0745653	1	2178	2178	0.840396345	0.678470194	0.383765787	0.28649646	113.137085	245	4	13	346.6987305	183.8477631	30.96375656	216.2538452	meadow	forest
337	7/21/2015 13:00	three	34971	7/21/2015 20:00	7/21/2015	13	13:00	48.6875247	-113.7418933	2166.47	3D-V Fix	1.6	22	30.58720485	150.8573361	313.6617702	3600	245	62.1	38	8.01	316	24.99	921	0	three	2010	30.58720485	150.8573361	313.6617702	1	2178	2183	0.678470194	0.805265903	0.28649646	0.395628095	245.1530151	210	13	16	183.8477631	188.6796265	216.2538452	225	forest	forest
338	7/21/2015 14:00	three	34971	7/21/2015 21:00	7/21/2015	14	14:00	48.6884253	-113.7434253	2170.29	3D-V Fix	1.8	25	-178.1495236	81.71281191	135.5122466	3600	210	63.1	27	11.01	245	28.99	950	0	three	2016	-178.1495236	81.71281191	135.5122466	1	2183	2180	0.805265903	0.678470194	0.395628095	0.28649646	210	264	16	17	188.6796265	176.9180603	225	218.6598053	forest	forest
339	7/21/2015 15:00	three	34971	7/21/2015 22:00	7/21/2015	15	15:00	48.68792	-113.7426197	2167.75	3D-V Fix	2	29	-51.24805271	697.1672772	84.26419386	3600	264	64.71	24	13	294	24.99	937	0	three	2022	-51.24805271	697.1672772	84.26419386	1	2180	2151	0.678470194	0.536024332	0.28649646	0.167368725	264.7640381	22	17	11	176.9180603	442.8317871	218.6598053	82.87498474	forest	forest
340	7/21/2015 16:00	three	34971	7/21/2015 23:00	7/21/2015	16	16:00	48.68877	-113.7332392	2179.17	3D-V Fix	2	28	-59.03931051	402.1647423	25.22488335	3600	22	65.8	22	11.01	263	25.99	869	0	three	2028	-59.03931051	402.1647423	25.22488335	1	2151	2148	0.536024332	0.56838274	0.167368725	0.186660245	22.36067963	0	11	20	442.8317871	490	82.87498474	126.8698959	forest	aarock
341	7/21/2015 17:00	three	34971	7/22/2015 00:00	7/21/2015	17	17:00	48.6920944	-113.73109	2140.41	3D-V Fix	3.8	24	-7.970235848	744.283154	17.2546475	3600	0	66.51	19	13	285	28.01	760	0	three	2034	-7.970235848	744.283154	17.2546475	1	2148	2098	0.56838274	0.761095345	0.186660245	0.414558768	0	80	20	11	490	191.0497284	126.8698959	97.12501526	aarock	meadow
342	7/21/2015 18:00	three	34971	7/22/2015 01:00	7/21/2015	18	18:00	48.6985525	-113.7284389	2094.88	3D-V Fix	3.2	22	-172.4876213	1952.742941	204.7670262	64800	80	66.79	22	12.01	269	30	616.6	0	three	2040	-172.4876213	1952.742941	204.7670262	1	2098	2205	0.761095345	0.765249193	0.414558768	0.401360482	80.62257385	67	11	21	191.0497284	240.4163055	97.12501526	248.1985931	meadow	meadow
343	7/22/2015 12:00	three	34971	7/22/2015 19:00	7/22/2015	12	12:00	48.6823558	-113.7386789	2188.57	3D-V Fix	1.6	22	135.7509415	619.5175812	340.5179677	3600	67	53.91	48	8.99	289	20	844	0	three	2046	135.7509415	619.5175812	340.5179677	1	2205	2180	0.765249193	0.678470194	0.401360482	0.28649646	67.08203888	235	21	12	240.4163055	180.2775574	248.1985931	220.6012878	meadow	forest
344	7/22/2015 13:00	three	34971	7/22/2015 20:00	7/22/2015	13	13:00	48.6875372	-113.7417678	2158.58	3D-V Fix	2.2	24	-160.1746151	215.8202104	180.3433526	3600	235	55.6	35	10	273	25.99	917	0	three	2052	-160.1746151	215.8202104	180.3433526	1	2180	2138	0.678470194	0.868128359	0.28649646	0.471058279	235.3720398	332	12	12	180.2775574	198.494339	220.6012878	239.0362396	forest	forest
345	7/22/2015 14:00	three	34971	7/22/2015 21:00	7/22/2015	14	14:00	48.6855975	-113.74168	2127.22	3D-V Fix	3.4	28	-31.7456065	540.0063914	148.5977461	3600	332	57.7	39	10	246	23	959	0	three	2058	-31.7456065	540.0063914	148.5977461	1	2138	2223	0.868128359	0.765249193	0.471058279	0.401360482	332.4154053	41	12	21	198.494339	194.1648712	239.0362396	245.8544617	forest	meadow
346	7/22/2015 15:00	three	34971	7/22/2015 22:00	7/22/2015	15	15:00	48.6815467	-113.7376369	2203.8	3D-V Fix	2.2	26	-59.75271129	169.7662893	88.8450348	3600	41	59	32	11.01	218	23	844	0	three	2064	-59.75271129	169.7662893	88.8450348	1	2223	2296	0.765249193	0.709792376	0.401360482	0.361659259	41.23105621	28	21	54	194.1648712	110.4536133	245.8544617	65.47228241	meadow	meadow
347	7/22/2015 16:00	three	34971	7/22/2015 23:00	7/22/2015	16	16:00	48.6816322	-113.7353353	2301.94	3D-V Fix	3.4	22	169.2959634	101.097853	258.1409982	3600	28	60.69	18	11.01	225	20	876	0	three	2070	169.2959634	101.097853	258.1409982	1	2296	2245	0.709792376	0.765249193	0.361659259	0.401360482	28.28427124	0	54	41	110.4536133	127.2792206	65.47228241	243.4349518	meadow	meadow
348	7/22/2015 17:00	three	34971	7/23/2015 00:00	7/22/2015	17	17:00	48.6814136	-113.7366678	2222.15	3D-V Fix	1.8	23	33.83747694	9.791544003	291.9784751	3600	0	61.2	17	12.01	218	23	769	0	three	2076	33.83747694	9.791544003	291.9784751	1	2245	2240	0.765249193	0.765249193	0.401360482	0.401360482	0	0	41	28	127.2792206	141.4213562	243.4349518	241.6992493	meadow	meadow
349	7/22/2015 18:00	three	34971	7/23/2015 01:00	7/22/2015	18	18:00	48.6814436	-113.7367928	2220.53	3D-V Fix	2.2	21	91.82495324	2132.896769	23.80342836	64860	0	61.59	15	11.01	241	31	625	0	three	2082	91.82495324	2132.896769	23.80342836	1	2240	2023	0.765249193	0.741120517	0.401360482	0.432169348	0	94	28	42	141.4213562	72.11102295	241.6992493	64.1336441	meadow	meadow
350	7/23/2015 12:00	three	34971	7/23/2015 19:01	7/23/2015	12	12:01	48.6992564	-113.7260583	1986.17	3D Fix	3.6	28	82.97799496	251.2170261	106.7814233	7140	94	54.3	28	7	305	18.99	861	0	three	2088	82.97799496	251.2170261	106.7814233	1	2023	1985	0.741120517	0.821511567	0.432169348	0.460353166	94.86833191	320	42	10	72.11102295	194.1648712	64.1336441	33.69006729	meadow	humaninfrastrucure
351	7/23/2015 14:00	three	34971	7/23/2015 21:00	7/23/2015	14	14:00	48.6986819	-113.7227581	1971.75	3D-V Fix	1.6	31	-35.83233858	191.5705633	70.94908474	3600	320	57.9	25	8.01	321	18.99	961	0	three	2094	-35.83233858	191.5705633	70.94908474	1	1985	1975	0.821511567	0.754533291	0.460353166	0.469468027	320.1562195	504	10	21	194.1648712	123.6931686	33.69006729	339.2277527	humaninfrastrucure	meadow
352	7/23/2015 15:00	three	34971	7/23/2015 22:00	7/23/2015	15	15:00	48.6993019	-113.7203303	1951.09	3D-V Fix	3.4	23	-172.4126339	521.503919	258.5364508	3600	504	59.59	23	10	292	23	915	0	three	2100	-172.4126339	521.503919	258.5364508	1	1975	2062	0.754533291	0.761095345	0.469468027	0.414558768	504.8762207	0	21	24	123.6931686	186.8154144	339.2277527	96.3401947	meadow	meadow
353	7/23/2015 16:00	three	34971	7/23/2015 23:00	7/23/2015	16	16:00	48.6982064	-113.7272181	2040.85	3D-V Fix	1.6	28	-86.14299188	33.31358202	172.3934589	3600	0	60.69	24	11.01	275	25.99	727	0	three	2106	-86.14299188	33.31358202	172.3934589	1	2062	2061	0.761095345	0.761095345	0.414558768	0.414558768	0	0	24	23	186.8154144	213.775589	96.3401947	94.89909363	meadow	meadow
354	7/23/2015 17:00	three	34971	7/24/2015 00:00	7/23/2015	17	17:00	48.6979111	-113.7271422	2037.78	3D-V Fix	6.4	22	168.096309	133.1654697	340.4897679	3600	0	61.81	24	11.01	284	25.99	709	0	three	2112	168.096309	133.1654697	340.4897679	1	2061	2083	0.761095345	0.699132204	0.414558768	0.402792662	0	30	23	23	213.775589	120.415947	94.89909363	93.36646271	meadow	meadow
355	7/23/2015 18:00	three	34971	7/24/2015 01:00	7/23/2015	18	18:00	48.6990247	-113.7278069	2074.03	3D-V Fix	6.8	18	18.76670057	137.7582403	359.2564685	64800	30	61.81	24	12.01	296	30	619.9	0	three	2118	18.76670057	137.7582403	359.2564685	1	2083	2094	0.699132204	0.699132204	0.402792662	0.402792662	30	143	23	17	120.415947	78.10249329	93.36646271	105.6422501	meadow	meadow
356	7/24/2015 12:00	three	34971	7/24/2015 19:00	7/24/2015	12	12:00	48.7002619	-113.7278981	2079.58	3D-V Fix	2	33	110.514881	78.04179511	109.7713496	3720	143	55.29	41	11.01	330	28.01	843	0	three	2124	110.514881	78.04179511	109.7713496	1	2094	2061	0.699132204	0.699132204	0.402792662	0.402792662	143.1782074	117	17	43	78.10249329	36.05551147	105.6422501	86.98721313	meadow	meadow
357	7/24/2015 13:00	three	34971	7/24/2015 20:02	7/24/2015	13	13:02	48.7000483	-113.7268883	2079.15	2D Fix	2	18	-148.760387	13.15222367	321.0109625	3480	117	56.61	40	10	307	27	902	0	three	2130	-148.760387	13.15222367	321.0109625	1	2061	2068	0.699132204	0.699132204	0.402792662	0.402792662	117.0469971	123	43	37	36.05551147	44.72135925	86.98721313	83.45371246	meadow	meadow
358	7/24/2015 14:00	three	34971	7/24/2015 21:00	7/24/2015	14	14:00	48.7001375	-113.7270056	2053.14	3D-V Fix	1.6	20	170.0800072	160.0346664	131.0909697	3600	123	58.3	35	11.01	280	30	935	0	three	2136	170.0800072	160.0346664	131.0909697	1	2068	1996	0.699132204	0.741120517	0.402792662	0.432169348	123.6931686	143	37	8	44.72135925	117.0469971	83.45371246	65.55604553	meadow	meadow
359	7/24/2015 15:00	three	34971	7/24/2015 22:00	7/24/2015	15	15:00	48.6992311	-113.7253172	1997.94	3D-V Fix	3.6	26	45.61441712	228.4256301	176.7053868	3600	143	59.79	35	12.01	275	30	946	0	three	2142	45.61441712	228.4256301	176.7053868	1	1996	2035	0.741120517	0.761640787	0.432169348	0.43333903	143.1782074	158	8	9	117.0469971	310.1612549	65.55604553	26.56505203	meadow	humaninfrastrucure
360	7/24/2015 16:00	three	34971	7/24/2015 23:00	7/24/2015	16	16:00	48.6971861	-113.7250283	2019.44	3D-V Fix	1.6	22	124.1678414	203.3158634	300.8732283	3600	158	61.11	33	12.01	248	28.99	874	0	three	2148	124.1678414	203.3158634	300.8732283	1	2035	2071	0.761640787	0.761095345	0.43333903	0.414558768	158.1138763	10	9	23	310.1612549	199.2485809	26.56505203	96.70983887	humaninfrastrucure	meadow
361	7/24/2015 17:00	three	34971	7/25/2015 00:00	7/24/2015	17	17:00	48.6980675	-113.7274478	2047.77	3D-V Fix	5	25	-76.1408678	24.70523202	224.7323605	3600	10	61.59	36	12.01	250	24.99	615	0	three	2154	-76.1408678	24.70523202	224.7323605	1	2071	2073	0.761095345	0.761095345	0.414558768	0.414558768	10	20	23	21	199.2485809	224.7220459	96.70983887	99.16234589	meadow	meadow
362	7/24/2015 18:00	three	34971	7/25/2015 01:00	7/24/2015	18	18:00	48.6979042	-113.7276753	2059.75	3D-V Fix	1.6	19	112.1095042	484.20053	336.8418647	64800	20	62.29	31	11.01	292	25.99	484.9	0	three	2160	112.1095042	484.20053	336.8418647	1	2073	2166	0.761095345	0.559963703	0.414558768	0.316143155	20	240	21	22	224.7220459	130	99.16234589	120.3791275	meadow	meadow
363	7/25/2015 12:00	three	34971	7/25/2015 19:00	7/25/2015	12	12:00	48.7018433	-113.7304767	2171.28	3D-V Fix	3.4	22	-85.65134804	313.5628549	251.1905167	3600	240	52.81	58	10	320	24.99	345.9	0	three	2166	-85.65134804	313.5628549	251.1905167	1	2166	2235	0.559963703	0.646585763	0.316143155	0.312428325	240.8318939	161	22	27	130	322.0248413	120.3791275	161.5650482	meadow	meadow
364	7/25/2015 13:00	three	34971	7/25/2015 20:00	7/25/2015	13	13:00	48.7008392	-113.7344569	2216.17	3D-V Fix	3.6	14	-54.01363561	1842.194864	197.1768811	3600	161	54.61	52	11.01	254	24	488.4	0	three	2172	-54.01363561	1842.194864	197.1768811	1	2235	2139	0.646585763	0.79556793	0.312428325	0.466755033	161.5549469	250	27	16	322.0248413	191.0497284	161.5650482	262.5686035	meadow	forest
365	7/25/2015 14:00	three	34971	7/25/2015 21:00	7/25/2015	14	14:00	48.6848483	-113.7409831	2133.91	3D-V Fix	3.6	13	-59.42237025	167.6673466	137.7545108	3600	250	55.29	85	13	255	30	553.6	0	three	2178	-59.42237025	167.6673466	137.7545108	1	2139	2190	0.79556793	0.79556793	0.466755033	0.466755033	250	85	16	40	191.0497284	210.2379608	262.5686035	290.5560303	forest	forest
366	7/25/2015 15:00	three	34971	7/25/2015 22:00	7/25/2015	15	15:00	48.6837694	-113.7393928	2167.52	3D-V Fix	2	20	20.78234835	571.7798651	158.5368592	3600	85	53.2	68	12.01	290	25.99	340.3	0	three	2184	20.78234835	571.7798651	158.5368592	1	2190	2190	0.79556793	0.692181647	0.466755033	0.400789559	85.44004059	50	40	19	210.2379608	141.4213562	290.5560303	257.9052429	forest	meadow
367	7/25/2015 16:00	three	34971	7/25/2015 23:00	7/25/2015	16	16:00	48.6790553	-113.7362944	2165.18	3D-V Fix	1.8	15	26.77357149	174.0867254	185.3104307	3600	50	54.39	61	12.01	239	27	393	0	three	2190	26.77357149	174.0867254	185.3104307	1	2190	2193	0.692181647	0.688476801	0.400789559	0.384103358	50	42	19	14	141.4213562	94.86833191	257.9052429	315	meadow	meadow
368	7/25/2015 17:00	three	34971	7/26/2015 00:00	7/25/2015	17	17:00	48.6774925	-113.7364286	2174.22	3D-V Fix	2.2	16	-18.52570382	566.5311645	166.7847268	3600	42	55.09	59	14.99	248	42.99	252	0	three	2196	-18.52570382	566.5311645	166.7847268	1	2193	2220	0.688476801	0.698656917	0.384103358	0.288386792	42.42640686	14	14	20	94.86833191	110	315	329.0362549	meadow	meadow
369	7/25/2015 18:00	three	34971	7/26/2015 01:00	7/25/2015	18	18:00	48.6725783	-113.7344028	2220.77	3D-V Fix	3.8	13	171.5280328	1223.324005	338.3127596	64800	14	55.4	48	14.99	237	30	184.9	0	three	2202	171.5280328	1223.324005	338.3127596	1	2220	2115	0.698656917	0.818188608	0.288386792	0.381987065	14.14213562	218	20	31	110	60	329.0362549	260.5376892	meadow	meadow
370	7/26/2015 12:00	three	34971	7/26/2015 19:00	7/26/2015	12	12:00	48.6826469	-113.7410908	2098.87	3D-V Fix	1.8	14	-148.6518689	34.96173899	189.6608907	3600	218	46.6	89	10	261	24	268.1	0	three	2208	-148.6518689	34.96173899	189.6608907	1	2115	2107	0.818188608	0.818188608	0.381987065	0.381987065	218.4032898	237	31	25	60	50.99019623	260.5376892	251.5650482	meadow	meadow
371	7/26/2015 13:00	three	34971	7/26/2015 20:00	7/26/2015	13	13:00	48.6823353	-113.7411536	2077.41	3D-V Fix	3.2	15	-33.48178097	635.7033809	156.1791097	3600	237	47.1	70	8.99	254	22.01	259.5	0	three	2214	-33.48178097	635.7033809	156.1791097	1	2107	2167	0.818188608	0.688476801	0.381987065	0.384103358	237.6972809	114	25	53	50.99019623	72.11102295	251.5650482	232.3995972	meadow	meadow
372	7/26/2015 14:00	three	34971	7/26/2015 21:00	7/26/2015	14	14:00	48.6771925	-113.7373861	2130.31	3D-V Fix	3.8	18	-25.817201	149.3655328	130.3619087	3600	114	48.09	68	10	279	22.01	234.4	0	three	2220	-25.817201	149.3655328	130.3619087	1	2167	2197	0.688476801	0.688476801	0.384103358	0.384103358	114.01754	140	53	15	72.11102295	56.56854248	232.3995972	236.3099365	meadow	forest
373	7/26/2015 15:00	three	34971	7/26/2015 22:00	7/26/2015	15	15:00	48.67636	-113.7357947	2191.76	3D-V Fix	2.2	22	43.80958439	402.7544201	174.1714931	3600	140	49.3	63	10	276	22.01	364.1	0	three	2226	43.80958439	402.7544201	174.1714931	1	2197	2210	0.688476801	0.698656917	0.384103358	0.288386792	140.3566895	22	15	23	56.56854248	70	236.3099365	339.4439697	forest	meadow
374	7/26/2015 16:00	three	34971	7/26/2015 23:00	7/26/2015	16	16:00	48.6727728	-113.7350447	2199.1	3D-V Fix	2	20	-144.0718693	5.216843661	30.09962386	3600	22	50.7	59	11.01	277	30	440.9	0	three	2232	-144.0718693	5.216843661	30.09962386	1	2210	2208	0.698656917	0.698656917	0.288386792	0.288386792	22.36067963	10	23	19	70	70	339.4439697	332.5255737	meadow	meadow
375	7/26/2015 17:00	three	34971	7/27/2015 00:00	7/26/2015	17	17:00	48.6728142	-113.7350114	2197.72	3D-V Fix	5	20	-28.8357338	215.0978338	1.263890059	3600	10	52.39	53	8.01	247	18.99	530.9	0	three	2238	-28.8357338	215.0978338	1.263890059	1	2208	2188	0.698656917	0.605047941	0.288386792	0.303496897	10	170	19	16	70	70.7106781	332.5255737	272.489563	meadow	forest
376	7/26/2015 18:00	three	34971	7/27/2015 01:00	7/26/2015	18	18:00	48.6747481	-113.7350517	2176.34	3D-V Fix	2	17	-27.16465151	1482.131707	334.0992386	64800	170	53.01	51	12.01	241	24.99	553.8	0	three	2244	-27.16465151	1482.131707	334.0992386	1	2188	2111	0.605047941	0.874132276	0.303496897	0.511132181	170.293869	429	16	37	70.7106781	156.2049866	272.489563	230.3145447	forest	meadow
377	7/27/2015 12:00	three	34971	7/27/2015 19:00	7/27/2015	12	12:00	48.6865194	-113.7444872	2103.66	3D-V Fix	1.8	17	164.5858984	457.1328605	138.685137	3600	429	45.39	76	4.99	295	8.01	388.7	0	three	2250	164.5858984	457.1328605	138.685137	1	2111	2152	0.874132276	0.79556793	0.511132181	0.466755033	429.5346375	150	37	21	156.2049866	147.6482239	230.3145447	271.8475952	meadow	forest
378	7/27/2015 13:00	three	34971	7/27/2015 20:00	7/27/2015	13	13:00	48.6835317	-113.7402239	2133.53	3D-V Fix	3.2	11	28.88804217	479.1857058	167.5731791	3600	150	45.1	78	8.01	301	11.01	408.5	0	three	2256	28.88804217	479.1857058	167.5731791	1	2152	2144	0.79556793	0.692181647	0.466755033	0.400789559	150	127	21	32	147.6482239	107.7032928	271.8475952	266.6335449	forest	meadow
379	7/27/2015 14:00	three	34971	7/27/2015 21:00	7/27/2015	14	14:00	48.67936	-113.7385964	2131.38	3D-V Fix	3.8	10	-41.74294876	0.620191684	125.8302304	3600	127	43.3	94	7	287	12.01	229.7	0	three	2262	-41.74294876	0.620191684	125.8302304	1	2144	2144	0.692181647	0.692181647	0.400789559	0.400789559	127.2792206	127	32	32	107.7032928	107.7032928	266.6335449	266.6335449	meadow	meadow
380	7/27/2015 15:00	three	34971	7/27/2015 22:00	7/27/2015	15	15:00	48.6793569	-113.7385894	2129.01	3D-V Fix	2	13	1.130600302	14.18862093	126.9608307	3600	127	40.69	78	5.99	281	14	142	0	three	2268	1.130600302	14.18862093	126.9608307	1	2144	2149	0.692181647	0.692181647	0.400789559	0.400789559	127.2792206	113	32	21	107.7032928	114.01754	266.6335449	262.8749695	meadow	meadow
381	7/27/2015 16:00	three	34971	7/27/2015 23:00	7/27/2015	16	16:00	48.6792839	-113.7384314	2133.5	3D-V Fix	3.4	14	-139.3932009	78.23677131	347.5676298	3600	113	42.49	90	4	80	8.01	211.3	0	three	2274	-139.3932009	78.23677131	347.5676298	1	2149	2150	0.692181647	0.692181647	0.400789559	0.400789559	113.137085	138	21	26	114.01754	148.6606903	262.8749695	237.5288086	meadow	meadow
382	7/27/2015 17:00	three	34971	7/28/2015 00:00	7/27/2015	17	17:00	48.679965	-113.7386972	2133.46	3D-V Fix	3.8	11	-11.1561788	170.7669197	336.411451	3600	138	42.01	86	4.99	295	11.01	194.7	0	three	2280	-11.1561788	170.7669197	336.411451	1	2150	2161	0.692181647	0.818188608	0.400789559	0.381987065	138.9244385	183	26	34	148.6606903	126.4911041	237.5288086	241.5570679	meadow	meadow
383	7/27/2015 18:00	three	34971	7/28/2015 01:00	7/27/2015	18	18:00	48.6813492	-113.7397008	2117.94	3D-V Fix	6.6	10	127.5385677	1202.093666	103.9500186	64860	183	42.91	93	4.99	307	13	156.4	0	three	2286	127.5385677	1202.093666	103.9500186	1	2161	2172	0.818188608	0.85141921	0.381987065	0.4350003	183.575592	36	34	25	126.4911041	360.138855	241.5570679	110.3764343	meadow	meadow
384	7/28/2015 12:00	three	34971	7/28/2015 19:01	7/28/2015	12	12:01	48.6791208	-113.7237289	2156.1	3D Fix	8.2	16	-83.72661062	87.01905589	20.22340801	3540	36	30.99	0	8.99	286	15.99	615	0	three	2292	-83.72661062	87.01905589	20.22340801	1	2172	2166	0.85141921	0.85141921	0.4350003	0.4350003	36.05551147	20	25	32	360.138855	451.774292	110.3764343	85.4260788	meadow	meadow
385	7/28/2015 13:00	three	34971	7/28/2015 20:00	7/28/2015	13	13:00	48.6798642	-113.7233603	2159.3	3D-V Fix	5	20	-178.59253	506.5327655	201.630878	3600	20	35.01	0	11.01	287	18.01	476.7	0	three	2298	-178.59253	506.5327655	201.630878	1	2166	2138	0.85141921	0.829901695	0.4350003	0.255000114	20	67	32	17	451.774292	125.2996445	85.4260788	345.9637451	meadow	meadow
386	7/28/2015 14:00	three	34971	7/28/2015 21:00	7/28/2015	14	14:00	48.6755731	-113.7256656	2152.89	3D-V Fix	1.6	14	84.72737825	53.5879631	286.3582562	3660	67	39.79	0	13	281	24.99	610.6	0	three	2304	84.72737825	53.5879631	286.3582562	1	2138	2129	0.829901695	0.829901695	0.255000114	0.255000114	67.08203888	53	17	24	125.2996445	100	345.9637451	4.635463238	meadow	meadow
387	7/28/2015 15:00	three	34971	7/28/2015 22:01	7/28/2015	15	15:01	48.6756922	-113.7263706	2154.56	2D Fix	6.8	15	75.4052359	111.1820082	1.763492117	3540	53	46.4	100	14.99	273	28.99	532.9	0	three	2310	75.4052359	111.1820082	1.763492117	1	2129	2121	0.829901695	0.689919651	0.255000114	0.307616293	53.85164642	28	24	22	100	199.2485809	4.635463238	120.3791275	meadow	meadow
388	7/28/2015 16:00	three	34971	7/28/2015 23:00	7/28/2015	16	16:00	48.6766919	-113.7263781	2106.05	3D-V Fix	3.4	14	30.74239972	91.21596586	32.50589184	3600	28	47.8	64	15.99	279	27	299.8	0	three	2316	30.74239972	91.21596586	32.50589184	1	2121	2124	0.689919651	0.689919651	0.307616293	0.307616293	28.28427124	22	22	49	199.2485809	228.03508	120.3791275	155.0560913	meadow	meadow
389	7/28/2015 17:00	three	34971	7/29/2015 00:00	7/28/2015	17	17:00	48.6773989	-113.7257503	2110.14	3D-V Fix	2	11	35.99202756	174.113998	68.49791939	3600	22	50.4	54	17	287	30	303.1	0	three	2322	35.99202756	174.113998	68.49791939	1	2124	2119	0.689919651	0.701230764	0.307616293	0.360216945	22.36067963	72	49	33	228.03508	240.8318939	155.0560913	158.8059387	meadow	meadow
390	7/28/2015 18:00	three	34971	7/29/2015 01:00	7/28/2015	18	18:00	48.6780244	-113.7235831	2099.55	3D-V Fix	1.8	14	90.32223432	376.133667	158.8201537	64800	72	49.41	59	18.01	280	30	99.7	0	three	2328	90.32223432	376.133667	158.8201537	1	2119	2231	0.701230764	0.761969686	0.360216945	0.302996963	72.80110168	92	33	47	240.8318939	50	158.8059387	25.97439384	meadow	meadow
391	7/29/2015 12:00	three	34971	7/29/2015 19:00	7/29/2015	12	12:00	48.6749164	-113.7215692	2247.76	3D-V Fix	5.4	23	1.327047674	85.04149431	160.1472014	3600	92	50.9	59	11.01	280	23	854	0	three	2334	1.327047674	85.04149431	160.1472014	1	2231	2313	0.761969686	0.748297513	0.302996963	0.229469731	92.1954422	28	47	44	50	90	25.97439384	14.21585369	meadow	meadow
392	7/29/2015 13:00	three	34971	7/29/2015 20:00	7/29/2015	13	13:00	48.6742069	-113.7211386	2323.82	3D-V Fix	2.2	16	-36.920101	105.6551134	123.2271004	3600	28	54.3	54	8.99	292	21	961	0	three	2340	-36.920101	105.6551134	123.2271004	1	2313	2354	0.748297513	0.748297513	0.229469731	0.229469731	28.28427124	98	44	40	90	53.85164642	14.21585369	11.63363361	meadow	aarock
393	7/29/2015 14:00	three	34971	7/29/2015 21:00	7/29/2015	14	14:00	48.673715	-113.7199114	2358.6	3D-V Fix	3.4	16	32.62785369	136.7752099	155.8549541	3600	98	55.71	49	12.01	293	27	808	0	three	2346	32.62785369	136.7752099	155.8549541	1	2354	2515	0.748297513	0.748297513	0.229469731	0.229469731	98.4885788	92	40	37	53.85164642	22.36067963	11.63363361	27.40757561	aarock	meadow
394	7/29/2015 15:00	three	34971	7/29/2015 22:00	7/29/2015	15	15:00	48.6726114	-113.7190919	2521.17	3D-V Fix	1.6	17	126.8242978	214.7601427	282.6792519	3600	92	56.8	45	11.01	289	22.01	478.9	0	three	2352	126.8242978	214.7601427	282.6792519	1	2515	2482	0.748297513	1.080983043	0.229469731	0.230167374	92.1954422	80	37	54	22.36067963	20	27.40757561	344.1974792	meadow	aarock
395	7/29/2015 16:00	three	34971	7/29/2015 23:00	7/29/2015	16	16:00	48.6729678	-113.7219575	2504.95	3D-V Fix	6.6	16	-52.790506	985.832841	229.8887459	3600	80	57.31	46	8.01	248	17	355.2	0	three	2358	-52.790506	985.832841	229.8887459	1	2482	2365	1.080983043	0.566959441	0.230167374	0.204231262	80	72	54	46	20	50.99019623	344.1974792	143.8203735	aarock	forest
396	7/29/2015 17:00	three	34971	7/30/2015 00:00	7/29/2015	17	17:00	48.6670181	-113.7318783	2361.26	3D-V Fix	3.6	18	-22.84037522	813.846924	207.0483707	3600	72	59.31	37	13	292	28.01	451.2	0	three	2364	-22.84037522	813.846924	207.0483707	1	2365	2269	0.566959441	0.596521556	0.204231262	0.256022632	72.11102295	50	46	45	50.99019623	20	143.8203735	123.1113434	forest	aarock
397	7/29/2015 18:00	three	34971	7/30/2015 01:00	7/29/2015	18	18:00	48.6603856	-113.7365461	2320.4	3D-V Fix	8.6	17	101.2617892	1509.503235	308.3101599	68400	50	60.69	36	20	272	35.99	448	0	three	2370	101.2617892	1509.503235	308.3101599	1	2269	2230	0.596521556	0.583278835	0.256022632	0.260157496	50	102	45	35	20	339.5585327	123.1113434	146.3099365	aarock	meadow
398	7/30/2015 13:00	three	34971	7/30/2015 20:00	7/30/2015	13	13:00	48.6684111	-113.7530706	2227.64	3D-V Fix	2.2	31	47.78448767	388.3025511	356.0946475	3600	102	62.49	31	5.99	303	21	903	0	three	2376	47.78448767	388.3025511	356.0946475	1	2230	2252	0.583278835	0.574377	0.260157496	0.211456224	102.9562988	0	35	31	339.5585327	248.3948517	146.3099365	85.23635864	meadow	meadow
399	7/30/2015 14:00	three	34971	7/30/2015 21:00	7/30/2015	14	14:00	48.6718836	-113.7536192	2242.15	3D-V Fix	3.4	29	-5.684957643	141.1298915	350.4096899	3600	0	64.71	28	4	270	14.99	933	0	three	2382	-5.684957643	141.1298915	350.4096899	1	2252	2224	0.574377	0.574377	0.211456224	0.211456224	0	36	31	46	248.3948517	143.1782074	85.23635864	59.50016785	meadow	meadow
400	7/30/2015 15:00	three	34971	7/30/2015 22:00	7/30/2015	15	15:00	48.6731264	-113.7540064	2229.77	3D-V Fix	1.6	29	53.31033449	165.6322113	43.72002437	3600	36	65.41	29	7	287	15.99	911	0	three	2388	53.31033449	165.6322113	43.72002437	1	2224	2117	0.574377	0.62760061	0.211456224	0.215221196	36.05551147	10	46	37	143.1782074	257.0992126	59.50016785	47.60256195	meadow	meadow
401	7/30/2015 16:00	three	34971	7/30/2015 23:00	7/30/2015	16	16:00	48.6742392	-113.7525119	2110.25	3D-V Fix	1.6	20	107.8901006	336.0656099	151.610125	3600	10	66.4	26	11.01	347	30	844	0	three	2394	107.8901006	336.0656099	151.610125	1	2117	2132	0.62760061	0.713420987	0.215221196	0.281332165	10	67	37	30	257.0992126	475.078949	47.60256195	70.01689148	meadow	forest
402	7/30/2015 17:00	three	34971	7/31/2015 00:00	7/30/2015	17	17:00	48.6716344	-113.7501992	2145.32	3D-V Fix	2	19	60.1662417	444.5265277	211.7763667	3600	67	67.89	27	8.99	282	18.99	734	0	three	2400	60.1662417	444.5265277	211.7763667	1	2132	2217	0.713420987	0.583278835	0.281332165	0.260157496	67.08203888	114	30	34	475.078949	313.209198	70.01689148	142.4958649	forest	meadow
403	7/30/2015 18:00	three	34971	7/31/2015 01:00	7/30/2015	18	18:00	48.6681628	-113.75319	2218.63	3D-V Fix	2	18	7.365770551	366.6379773	219.1421373	64800	114	68.5	26	8.01	280	15.99	586.7	0	three	2406	7.365770551	366.6379773	219.1421373	1	2217	2163	0.583278835	0.510109484	0.260157496	0.169536948	114.01754	0	34	15	313.209198	240.8318939	142.4958649	108.4349518	meadow	aarock
404	7/31/2015 12:00	three	34971	7/31/2015 19:00	7/31/2015	12	12:00	48.6655325	-113.7561903	2159.02	3D-V Fix	1.6	32	-153.5529902	48.28723257	65.58914707	3600	0	67.6	24	4.99	272	11.01	827	0	three	2412	-153.5529902	48.28723257	65.58914707	1	2163	2155	0.510109484	0.510109484	0.169536948	0.169536948	0	0	15	13	240.8318939	250.7987213	108.4349518	104.7435608	aarock	aarock
405	7/31/2015 13:00	three	34971	7/31/2015 20:00	7/31/2015	13	13:00	48.6657261	-113.7556036	2148.07	3D-V Fix	2.2	31	10.93295973	227.8891974	76.5221068	3600	0	68.7	24	4.99	262	13	904	0	three	2418	10.93295973	227.8891974	76.5221068	1	2155	2103	0.510109484	0.631749392	0.169536948	0.252147555	0	22	13	12	250.7987213	102.9562988	104.7435608	102.5288086	aarock	meadow
406	7/31/2015 14:00	three	34971	7/31/2015 21:00	7/31/2015	14	14:00	48.6662753	-113.7526233	2100.99	3D-V Fix	2.2	35	-145.7837627	36.09578909	290.7383441	3600	22	69.1	18	5.99	253	13	936	0	three	2424	-145.7837627	36.09578909	290.7383441	1	2103	2111	0.631749392	0.631749392	0.252147555	0.252147555	22.36067963	0	12	13	102.9562988	142.126709	102.5288086	122.0053864	meadow	aarock
407	7/31/2015 15:00	three	34971	7/31/2015 22:00	7/31/2015	15	15:00	48.6663792	-113.7530875	2105.48	3D-V Fix	2	39	-38.87526053	179.0624457	251.8630836	3600	0	71.01	21	5.99	263	18.99	911	0	three	2430	-38.87526053	179.0624457	251.8630836	1	2111	2152	0.631749392	0.510109484	0.252147555	0.169536948	0	0	13	11	142.126709	237.0653992	122.0053864	104.0362473	aarock	aarock
408	7/31/2015 16:00	three	34971	7/31/2015 23:00	7/31/2015	16	16:00	48.6658231	-113.7553686	2137.24	3D-V Fix	3.8	32	122.3715532	97.11387217	14.23463678	3600	0	71.91	20	5.99	317	15.99	840	0	three	2436	122.3715532	97.11387217	14.23463678	1	2152	2182	0.510109484	0.631749392	0.169536948	0.252147555	0	14	11	25	237.0653992	266.2705383	104.0362473	161.5650482	aarock	meadow
409	7/31/2015 17:00	three	34971	8/1/2015 00:00	7/31/2015	17	17:00	48.6666767	-113.7550908	2180.25	3D-V Fix	3.2	21	-32.97165755	26.40029778	341.2629792	3600	14	73	16	8.01	291	20	729	0	three	2442	-32.97165755	26.40029778	341.2629792	1	2182	2197	0.631749392	0.583278835	0.252147555	0.260157496	14.14213562	0	25	24	266.2705383	292.0616455	161.5650482	155.5560455	meadow	meadow
410	7/31/2015 18:00	three	34971	8/1/2015 01:00	7/31/2015	18	18:00	48.6668986	-113.7552181	2179.84	3D-V Fix	5	21	-82.76319982	465.3471736	258.4997794	64980	0	73.4	18	8.99	251	24	588.6	0	three	2448	-82.76319982	465.3471736	258.4997794	1	2197	2454	0.583278835	0.51166904	0.260157496	0.191712648	0	36	24	42	292.0616455	121.6552505	155.5560455	93.17983246	meadow	meadow
439	8/5/2015 12:00	three	34971	8/5/2015 19:00	8/5/2015	12	12:00	48.6868603	-113.7367958	2171.51	3D-V Fix	2.2	26	135.3255972	184.5993953	18.7729207	3600	106	57.51	44	7	305	14.99	743	0	three	2622	135.3255972	184.5993953	18.7729207	1	2177	2171	0.840396345	0.536024332	0.383765787	0.167368725	106.3014603	92	5	20	346.6987305	272.9468689	23.19859123	180	meadow	meadow
440	8/5/2015 13:00	three	34971	8/5/2015 20:00	8/5/2015	13	13:00	48.68845	-113.7360747	2171.85	3D-V Fix	5.2	28	87.42071631	103.0812087	106.193637	3600	92	59	43	7	285	20	862	0	three	2628	87.42071631	103.0812087	106.193637	1	2171	2166	0.536024332	0.536024332	0.167368725	0.167368725	92.1954422	100	20	12	272.9468689	375.7658997	180	144.4623261	meadow	forest
441	8/5/2015 14:00	three	34971	8/5/2015 21:00	8/5/2015	14	14:00	48.6882236	-113.7347172	2152.72	3D-V Fix	3.4	29	92.96917104	281.761753	199.1628081	3600	100	59.9	34	8.01	268	21	869	0	three	2634	92.96917104	281.761753	199.1628081	1	2166	2184	0.536024332	0.736634433	0.167368725	0.324958146	100	0	12	16	375.7658997	485.4894409	144.4623261	70.01689148	forest	forest
442	8/5/2015 15:00	three	34971	8/5/2015 22:00	8/5/2015	15	15:00	48.6858022	-113.7358428	2177.79	3D-V Fix	1.8	24	165.8736489	286.0305161	5.036456972	3600	0	60.8	23	11.01	291	23	857	0	three	2640	165.8736489	286.0305161	5.036456972	1	2184	2174	0.736634433	0.536024332	0.324958146	0.167368725	0	94	16	16	485.4894409	304.1381226	70.01689148	192.2647705	forest	meadow
443	8/5/2015 16:00	three	34971	8/5/2015 23:00	8/5/2015	16	16:00	48.6883706	-113.7356408	2170.3	3D-V Fix	2	23	97.25575209	57.88508974	102.2922091	3600	94	61.3	31	8.99	282	24	594.1	0	three	2646	97.25575209	57.88508974	102.2922091	1	2174	2168	0.536024332	0.536024332	0.167368725	0.167368725	94.33981323	100	16	9	304.1381226	362.491394	192.2647705	158.9624939	meadow	meadow
444	8/5/2015 17:00	three	34971	8/6/2015 00:00	8/5/2015	17	17:00	48.6882781	-113.7348672	2155.39	3D-V Fix	5.2	22	155.5662651	421.8117712	257.8584741	3600	100	61.3	24	8.99	249	20	475.4	0	three	2652	155.5662651	421.8117712	257.8584741	1	2168	2182	0.536024332	0.678470194	0.167368725	0.28649646	100	147	9	14	362.491394	203.9607849	158.9624939	188.1300964	meadow	forest
445	8/5/2015 18:00	three	34971	8/6/2015 01:00	8/5/2015	18	18:00	48.6873478	-113.7404206	2167.79	3D-V Fix	0.6	20	-79.73586974	581.7573454	178.1226044	64800	147	62.01	24	8.01	240	23	478	0	three	2658	-79.73586974	581.7573454	178.1226044	1	2182	2171	0.678470194	0.818188608	0.28649646	0.381987065	147.6482239	161	14	27	203.9607849	148.6606903	188.1300964	254.9816437	forest	meadow
446	8/6/2015 12:00	three	34971	8/6/2015 19:00	8/6/2015	12	12:00	48.6821292	-113.7398783	2164.14	3D-V Fix	1.8	10	-9.006195144	20.25514015	169.1164092	3600	161	41.7	97	11.01	283	23	85.8	0	three	2664	-9.006195144	20.25514015	169.1164092	1	2171	2172	0.818188608	0.818188608	0.381987065	0.381987065	161.5549469	161	27	23	148.6606903	143.1782074	254.9816437	251.5650482	meadow	meadow
447	8/6/2015 13:00	three	34971	8/6/2015 20:00	8/6/2015	13	13:00	48.6819517	-113.7398167	2153.54	3D-V Fix	5	9	-175.5107072	53.30591044	353.6057021	3600	161	42.3	70	8.99	294	21	123	0	three	2670	-175.5107072	53.30591044	353.6057021	1	2172	2173	0.818188608	0.818188608	0.381987065	0.381987065	161.2451477	148	23	24	143.1782074	140.3566895	251.5650482	270	meadow	meadow
448	8/6/2015 14:00	three	34971	8/6/2015 21:00	8/6/2015	14	14:00	48.6824258	-113.7399231	2179.06	3D-V Fix	2.2	9	41.22216875	127.6347938	34.8278708	3600	148	43.81	92	11.01	288	18.99	126.4	0	three	2676	41.22216875	127.6347938	34.8278708	1	2173	2208	0.818188608	0.773280263	0.381987065	0.442980528	148.6606903	50	24	32	140.3566895	225.6102905	270	274.5739136	meadow	forest
449	8/6/2015 15:00	three	34971	8/6/2015 22:00	8/6/2015	15	15:00	48.6833908	-113.738985	2200.54	3D-V Fix	3.4	9	-109.3265125	21.81388129	285.5013583	3600	50	43.3	73	12.01	290	27	96.2	0	three	2682	-109.3265125	21.81388129	285.5013583	1	2208	2190	0.773280263	0.79556793	0.442980528	0.466755033	50	80	32	42	225.6102905	206.1552887	274.5739136	294.4439697	forest	forest
450	8/6/2015 16:00	three	34971	8/6/2015 23:00	8/6/2015	16	16:00	48.6834364	-113.7392731	2170.79	3D-V Fix	3.2	11	43.05160207	228.3300375	328.5529604	3600	80	44.29	69	13	291	28.01	47.1	0	three	2688	43.05160207	228.3300375	328.5529604	1	2190	2145	0.79556793	0.868128359	0.466755033	0.471058279	80	261	42	12	206.1552887	212.6029205	294.4439697	247.6198578	forest	forest
451	8/6/2015 17:00	three	34971	8/7/2015 00:00	8/6/2015	17	17:00	48.6851483	-113.7409847	2133.87	3D-V Fix	3.4	11	173.5812877	117.8294539	142.1342482	3600	261	45.5	63	15.99	292	35.99	84.1	0	three	2694	173.5812877	117.8294539	142.1342482	1	2145	2168	0.868128359	0.79556793	0.471058279	0.466755033	261.7250366	150	12	23	212.6029205	208.0865173	247.6198578	261.8699036	forest	forest
452	8/6/2015 18:00	three	34971	8/7/2015 01:00	8/6/2015	18	18:00	48.6843358	-113.7399578	2156.07	3D-V Fix	1.6	11	-161.3965001	417.1955444	340.7377481	64800	150	46.2	64	14	286	32.99	95.3	0	three	2700	-161.3965001	417.1955444	340.7377481	1	2168	2185	0.79556793	0.678470194	0.466755033	0.28649646	150	250	23	15	208.0865173	161.2451477	261.8699036	217.8749847	forest	forest
453	8/7/2015 12:00	three	34971	8/7/2015 19:00	8/7/2015	12	12:00	48.6878303	-113.7420178	2169.88	3D-V Fix	1.8	19	167.9683105	68.23695142	148.7060586	3600	250	48.9	61	7	302	12.01	849	0	three	2706	167.9683105	68.23695142	148.7060586	1	2185	2178	0.678470194	0.678470194	0.28649646	0.28649646	250.7987213	221	15	14	161.2451477	203.9607849	217.8749847	196.6992493	forest	forest
454	8/7/2015 13:00	three	34971	8/7/2015 20:00	8/7/2015	13	13:00	48.6873178	-113.7415083	2162.74	3D-V Fix	1.6	19	-90.06493944	796.1853813	58.64111913	3600	221	51.01	54	8.01	309	13	936	0	three	2712	-90.06493944	796.1853813	58.64111913	1	2178	2155	0.678470194	0.564206243	0.28649646	0.179982379	221.359436	10	14	12	203.9607849	398.120575	196.6992493	130.6012878	forest	aarock
455	8/7/2015 14:00	three	34971	8/7/2015 21:00	8/7/2015	14	14:00	48.6912603	-113.7324828	2159.39	3D-V Fix	3.8	24	-29.82741666	675.4439502	28.81370247	3600	10	53.29	51	8.01	317	14.99	957	0	three	2718	-29.82741666	675.4439502	28.81370247	1	2155	2100	0.564206243	0.761095345	0.179982379	0.414558768	10	20	12	19	398.120575	367.6955261	130.6012878	68.96248627	aarock	meadow
456	8/7/2015 15:00	three	34971	8/7/2015 22:00	8/7/2015	15	15:00	48.6966831	-113.7283519	2087.26	3D-V Fix	3.6	24	-42.26005241	227.4851622	346.5536501	3600	20	54.7	49	5.99	288	15.99	676.2	0	three	2724	-42.26005241	227.4851622	346.5536501	1	2100	2105	0.761095345	0.761095345	0.414558768	0.414558768	20	130	19	6	367.6955261	224.7220459	68.96248627	116.5650482	meadow	meadow
457	8/7/2015 16:00	three	34971	8/7/2015 23:00	8/7/2015	16	16:00	48.6986542	-113.7291775	2100.94	3D-V Fix	3.4	22	1.519087505	117.1527362	348.0727376	3600	130	56.7	46	4.99	257	10	570.8	0	three	2730	1.519087505	117.1527362	348.0727376	1	2105	2120	0.761095345	0.699132204	0.414558768	0.402792662	130	178	6	11	224.7220459	208.0865173	116.5650482	135	meadow	meadow
458	8/7/2015 17:00	three	34971	8/8/2015 00:00	8/7/2015	17	17:00	48.6996764	-113.7295619	2110.19	3D-V Fix	3.6	22	111.3853139	49.34550345	99.45805144	3600	178	57.2	42	4	317	10	362.9	0	three	2736	111.3853139	49.34550345	99.45805144	1	2120	2108	0.699132204	0.699132204	0.402792662	0.402792662	178.885437	130	11	15	208.0865173	170.293869	135	108.4349518	meadow	meadow
459	8/7/2015 18:00	three	34971	8/8/2015 01:00	8/7/2015	18	18:00	48.6996192	-113.7288972	2098.48	3D-V Fix	2	20	23.25772492	327.5121123	122.7157764	64800	130	58.5	45	4	348	8.99	314.3	0	three	2742	23.25772492	327.5121123	122.7157764	1	2108	2018	0.699132204	0.761640787	0.402792662	0.43333903	130.3840485	150	15	41	170.293869	219.5449829	108.4349518	35.72739792	meadow	humaninfrastrucure
460	8/8/2015 12:00	three	34971	8/8/2015 19:00	8/8/2015	12	12:00	48.6981172	-113.7250706	2013.63	3D-V Fix	1.8	26	-3.95110595	131.5750255	118.7646704	3600	150	59.5	34	7	325	11.01	773	0	three	2748	-3.95110595	131.5750255	118.7646704	1	2018	2011	0.761640787	0.761640787	0.43333903	0.43333903	150	260	41	35	219.5449829	286.3564148	35.72739792	11.30993271	humaninfrastrucure	humaninfrastrucure
461	8/8/2015 13:00	three	34971	8/8/2015 20:00	8/8/2015	13	13:00	48.6975853	-113.7234742	1993.76	3D Fix	5	22	128.7875203	125.6414889	247.5521908	3600	260	61.39	29	8.01	294	14	870	0	three	2754	128.7875203	125.6414889	247.5521908	1	2011	2036	0.761640787	0.761640787	0.43333903	0.43333903	260.1922302	161	35	9	286.3564148	319.5309143	11.30993271	26.56505203	humaninfrastrucure	humaninfrastrucure
462	8/8/2015 14:00	three	34971	8/8/2015 21:00	8/8/2015	14	14:00	48.6971169	-113.7250272	2022.21	3D-V Fix	3.4	37	-2.734146625	151.4956117	244.8180441	3600	161	62.91	23	5.99	242	12.01	922	0	three	2760	-2.734146625	151.4956117	244.8180441	1	2036	2062	0.761640787	0.837981462	0.43333903	0.371810108	161.5549469	50	9	21	319.5309143	371.2142334	26.56505203	47.60256195	humaninfrastrucure	meadow
463	8/8/2015 15:00	three	34971	8/8/2015 22:00	8/8/2015	15	15:00	48.6964936	-113.7268569	2051.2	3D-V Fix	1.8	29	1.226327727	145.9754232	246.0443719	3600	50	64.29	25	4.99	251	11.01	868	0	three	2766	1.226327727	145.9754232	246.0443719	1	2062	2116	0.837981462	0.837981462	0.371810108	0.371810108	50	64	21	17	371.2142334	458.8027954	47.60256195	71.56504822	meadow	meadow
464	8/8/2015 16:00	three	34971	8/8/2015 23:00	8/8/2015	16	16:00	48.6959181	-113.7286389	2102.12	3D-V Fix	5.4	23	-39.57520871	784.6789086	206.4691632	3600	64	64.9	21	5.99	220	14	704	0	three	2772	-39.57520871	784.6789086	206.4691632	1	2116	2153	0.837981462	0.536024332	0.371810108	0.167368725	64.03124237	10	17	28	458.8027954	425.4409485	71.56504822	107.5924225	meadow	aarock
465	8/8/2015 17:00	three	34971	8/9/2015 00:00	8/8/2015	17	17:00	48.6894936	-113.7330444	2147.03	3D-V Fix	2.2	26	42.60730566	666.0972777	249.0764688	3600	10	65.19	21	5.99	185	12.01	516	0	three	2778	42.60730566	666.0972777	249.0764688	1	2153	2173	0.536024332	0.868128359	0.167368725	0.471058279	10	228	28	12	425.4409485	222.036026	107.5924225	206.5650482	aarock	forest
466	8/8/2015 18:00	three	34971	8/9/2015 01:00	8/8/2015	18	18:00	48.6871553	-113.7413725	2165.31	3D-V Fix	1.8	24	-98.34512298	838.918328	150.7313458	64860	228	66	23	4.99	134	11.01	514.9	0	three	2784	-98.34512298	838.918328	150.7313458	1	2173	2288	0.868128359	0.709792376	0.471058279	0.361659259	228.4731903	72	12	57	222.036026	10	206.5650482	248.6293793	forest	meadow
481	8/11/2015 12:00	three	34971	8/11/2015 19:00	8/11/2015	12	12:00	48.6876936	-113.7421822	2167.27	3D-V Fix	1.8	24	-13.88074803	194.8686029	311.0871542	3600	261	62.8	48	5.99	291	8.99	799	0	three	2874	-13.88074803	194.8686029	311.0871542	1	2179	2181	0.678470194	0.805265903	0.28649646	0.395628095	261.7250366	170	14	18	174.9285584	198.494339	221.1859283	221.9872131	forest	forest
482	8/11/2015 13:00	three	34971	8/11/2015 20:00	8/11/2015	13	13:00	48.6887969	-113.7442381	2157.92	3D-V Fix	3.6	24	151.8704716	115.0210966	102.9576258	3600	170	64.51	38	5.99	298	10	876	0	three	2880	151.8704716	115.0210966	102.9576258	1	2181	2199	0.805265903	0.678470194	0.395628095	0.28649646	170.8800812	194	18	28	198.494339	136.0147095	221.9872131	225	forest	forest
483	8/11/2015 14:00	three	34971	8/11/2015 21:00	8/11/2015	14	14:00	48.6886014	-113.7427042	2183.68	3D-V Fix	2	26	-6.653562827	598.700947	96.304063	3600	194	68	28	7	316	15.99	903	0	three	2886	-6.653562827	598.700947	96.304063	1	2199	2164	0.678470194	0.536024332	0.28649646	0.167368725	194.1648712	100	28	12	136.0147095	384.837616	225	139.3987122	forest	forest
484	8/11/2015 15:00	three	34971	8/11/2015 22:00	8/11/2015	15	15:00	48.6882028	-113.7345958	2150.76	3D-V Fix	2.2	34	-91.41814712	64.54986135	4.885915878	3600	100	70.7	25	4.99	308	13	877	0	three	2892	-91.41814712	64.54986135	4.885915878	1	2164	2175	0.536024332	0.536024332	0.167368725	0.167368725	100	40	12	12	384.837616	358.4689636	139.3987122	120.9637527	forest	forest
485	8/11/2015 16:00	three	34971	8/11/2015 23:00	8/11/2015	16	16:00	48.6887825	-113.7345525	2126.03	3D-V Fix	3.8	25	107.8399597	102.9249862	112.7258756	3600	40	72.3	21	7	282	18.99	806	0	three	2898	107.8399597	102.9249862	112.7258756	1	2175	2151	0.536024332	0.536024332	0.167368725	0.167368725	40	30	12	8	358.4689636	456.5084839	120.9637527	135	forest	forest
486	8/11/2015 17:00	three	34971	8/12/2015 00:00	8/11/2015	17	17:00	48.6884558	-113.7332447	2138	3D-V Fix	2	27	86.45690544	157.5852665	199.182781	3600	30	73.29	23	5.99	250	13	687.2	0	three	2904	86.45690544	157.5852665	199.182781	1	2151	2149	0.536024332	0.736634433	0.167368725	0.324958146	30	10	8	13	456.5084839	488.2622375	135	75.25643921	forest	forest
487	8/11/2015 18:00	three	34971	8/12/2015 01:00	8/11/2015	18	18:00	48.6871017	-113.733875	2126.61	3D-V Fix	3.2	22	171.2226053	408.406548	10.40538635	64800	10	74.19	19	4.99	270	12.01	538.8	0	three	2910	171.2226053	408.406548	10.40538635	1	2149	2168	0.736634433	0.466250688	0.324958146	0.111357518	10	14	13	25	488.2622375	366.8787231	75.25643921	105.5241089	forest	aarock
488	8/12/2015 12:00	three	34971	8/12/2015 19:00	8/12/2015	12	12:00	48.690735	-113.7330694	2154.81	3D-V Fix	2	30	175.2119502	304.4489523	185.6173365	3600	14	68.7	25	4.99	42	10	724	0	three	2916	175.2119502	304.4489523	185.6173365	1	2168	2149	0.466250688	0.536024332	0.111357518	0.167368725	14.14213562	10	25	14	366.8787231	474.3416443	105.5241089	126.8698959	aarock	forest
494	8/12/2015 18:00	three	34971	8/13/2015 01:00	8/12/2015	18	18:00	48.6840931	-113.7323514	2162.51	3D-V Fix	2.2	23	-96.91148846	350.559512	347.1521011	64800	120	74.8	23	4.99	244	12.01	465.7	0	three	2952	-96.91148846	350.559512	347.1521011	1	2168	2140	0.798263907	0.736634433	0.38444975	0.324958146	120.8304596	0	20	27	449.4440918	504.7771912	50.44033051	90	forest	forest
495	8/13/2015 12:00	three	34971	8/13/2015 19:00	8/13/2015	12	12:00	48.6871392	-113.7335756	2128.26	3D-V Fix	2	38	-41.64874184	124.5327599	305.5033592	3600	0	72.81	28	5.99	262	13	697.5	0	three	2958	-41.64874184	124.5327599	305.5033592	1	2140	2162	0.736634433	0.536024332	0.324958146	0.167368725	0	94	27	5	504.7771912	382.7531738	90	90	forest	meadow
496	8/13/2015 13:00	three	34971	8/13/2015 20:00	8/13/2015	13	13:00	48.6877564	-113.7349867	2153.14	3D-V Fix	1.6	37	172.8630766	15.68164334	118.3664358	3600	94	73.4	28	5.99	259	18.01	772	0	three	2964	172.8630766	15.68164334	118.3664358	1	2162	2161	0.536024332	0.536024332	0.167368725	0.167368725	94.33981323	80	5	6	382.7531738	391.1521301	90	71.56504822	meadow	meadow
497	8/13/2015 14:00	three	34971	8/13/2015 21:00	8/13/2015	14	14:00	48.6876939	-113.7347958	2125.95	3D-V Fix	4.8	28	-168.6257272	123.8537956	309.7407087	3660	80	74.3	26	5.99	257	13	785	0	three	2970	-168.6257272	123.8537956	309.7407087	1	2161	2169	0.536024332	0.536024332	0.167368725	0.167368725	80.62257385	86	6	13	391.1521301	272.9468689	71.56504822	203.9624939	meadow	meadow
498	8/13/2015 15:00	three	34971	8/13/2015 22:01	8/13/2015	15	15:01	48.6883747	-113.7361269	2156.59	3D-V Fix	3.4	30	-50.57139275	435.8182461	259.1693159	3540	86	75.2	24	5.99	256	17	784	0	three	2976	-50.57139275	435.8182461	259.1693159	1	2169	2178	0.536024332	0.678470194	0.167368725	0.28649646	86.02325439	245	13	13	272.9468689	193.1320801	203.9624939	216.2538452	meadow	forest
499	8/13/2015 16:00	three	34971	8/13/2015 23:00	8/13/2015	16	16:00	48.6875006	-113.7418964	2170.17	3D-V Fix	3.6	28	-46.53061816	151.5398283	212.6386978	3600	245	75.79	23	7	251	14	710	0	three	2982	-46.53061816	151.5398283	212.6386978	1	2178	2136	0.678470194	0.874132276	0.28649646	0.511132181	245.1530151	367	13	15	193.1320801	205.1828461	216.2538452	225	forest	forest
500	8/13/2015 17:00	three	34971	8/14/2015 00:00	8/13/2015	17	17:00	48.6863275	-113.7429433	2121.09	3D-V Fix	1.8	30	134.1744579	93.40556671	346.8131557	3600	367	76.3	23	8.01	225	17	597.3	0	three	2988	134.1744579	93.40556671	346.8131557	1	2136	2151	0.874132276	0.874132276	0.511132181	0.511132181	367.1511841	350	15	14	205.1828461	264.1968994	225	216.8699036	forest	forest
501	8/13/2015 18:00	three	34971	8/14/2015 01:00	8/13/2015	18	18:00	48.6871378	-113.7432769	2139.06	3D-V Fix	2	27	60.32830906	1546.549489	47.14146471	64800	350	76.5	24	8.99	259	21	460.1	0	three	2994	60.32830906	1546.549489	47.14146471	1	2151	2095	0.874132276	0.761095345	0.511132181	0.414558768	350	10	14	29	264.1968994	340.1470337	216.8699036	73.17858887	forest	meadow
502	8/14/2015 12:00	three	34971	8/14/2015 19:00	8/14/2015	12	12:00	48.6969561	-113.7284022	2097.83	3D-V Fix	2	33	-69.54714099	288.6794514	337.5943237	3600	10	61.59	42	5.99	123	11.01	421.6	0	three	3000	-69.54714099	288.6794514	337.5943237	1	2095	2118	0.761095345	0.651562929	0.414558768	0.349264354	10	194	29	8	340.1470337	253.1797791	73.17858887	161.5650482	meadow	meadow
503	8/14/2015 13:00	three	34971	8/14/2015 20:00	8/14/2015	13	13:00	48.6993189	-113.7300256	2109.18	3D-V Fix	3.2	18	29.67590732	86.36018507	7.27023104	3600	194	66.31	46	8.01	111	14	797	0	three	3006	29.67590732	86.36018507	7.27023104	1	2118	2129	0.651562929	0.699132204	0.349264354	0.402792662	194.1648712	216	8	10	253.1797791	211.8961945	161.5650482	123.6900711	meadow	meadow
504	8/14/2015 14:00	three	34971	8/14/2015 21:00	8/14/2015	14	14:00	48.7000922	-113.7299189	2117.47	3D-V Fix	2	18	-93.19714623	118.2658742	274.0730848	3600	216	65.8	42	10	90	25.99	228	0	three	3012	-93.19714623	118.2658742	274.0730848	1	2129	2154	0.699132204	0.651562929	0.402792662	0.349264354	216.3330841	275	10	20	211.8961945	325.576416	123.6900711	132.2736816	meadow	meadow
505	8/14/2015 15:00	three	34971	8/14/2015 22:00	8/14/2015	15	15:00	48.7001297	-113.7315244	2136.42	3D-V Fix	3.2	28	-168.593374	466.0820631	105.4797108	3600	275	66.7	40	8.01	293	24	200.1	0	three	3018	-168.593374	466.0820631	105.4797108	1	2154	1996	0.651562929	0.741120517	0.349264354	0.432169348	275.8622742	141	20	9	325.576416	114.01754	132.2736816	63.43494797	meadow	humaninfrastrucure
506	8/14/2015 16:00	three	34971	8/14/2015 23:00	8/14/2015	16	16:00	48.6991564	-113.7253664	1975.98	3D-V Fix	3.2	29	-137.5748501	185.8430154	327.9048607	3720	141	67.5	34	8.01	328	18.99	750	0	three	3024	-137.5748501	185.8430154	327.9048607	1	1996	2042	0.741120517	0.699132204	0.432169348	0.402792662	141.4213562	152	9	52	114.01754	36.05551147	63.43494797	76.75948334	humaninfrastrucure	meadow
507	8/14/2015 17:00	three	34971	8/15/2015 00:02	8/14/2015	17	17:02	48.7005394	-113.7267833	1987.23	3D Fix	11.2	20	-153.3970027	28.04619636	174.5078579	3540	152	69.69	31	4.99	286	8.99	438.4	0	three	3030	-153.3970027	28.04619636	174.5078579	1	2042	2048	0.699132204	0.699132204	0.402792662	0.402792662	152.9705811	148	52	51	36.05551147	50	76.75948334	82.6656189	meadow	meadow
508	8/14/2015 18:00	three	34971	8/15/2015 01:01	8/14/2015	18	18:01	48.7002894	-113.7267333	2020.98	3D Fix	8.6	17	16.99350073	2874.385119	191.5013587	64740	148	65.19	69	8.99	110	15.99	50.6	0	three	3036	16.99350073	2874.385119	191.5013587	1	2048	2231	0.699132204	0.605047941	0.402792662	0.303496897	148.6606903	78	51	33	50	199.2485809	82.6656189	248.8059387	meadow	meadow
509	8/15/2015 12:00	three	34971	8/15/2015 19:00	8/15/2015	12	12:00	48.6747947	-113.7331425	2207.72	3D-V Fix	3.6	8	-22.85460485	758.2882523	168.6467538	3600	78	43.2	91	18.99	302	48	14.2	0	three	3042	-22.85460485	758.2882523	168.6467538	1	2231	2386	0.605047941	0.702239871	0.303496897	0.236513719	78.10249329	100	33	36	199.2485809	148.6606903	248.8059387	126.6743469	meadow	meadow
510	8/15/2015 13:00	three	34971	8/15/2015 20:00	8/15/2015	13	13:00	48.6681622	-113.7307558	2373.17	3D-V Fix	2.2	8	52.22451938	130.7665425	220.8712732	3600	100	43.59	86	18.99	296	31.99	21.8	0	three	3048	52.22451938	130.7665425	220.8712732	1	2386	2382	0.702239871	0.566959441	0.236513719	0.204231262	100.4987564	72	36	48	148.6606903	50.99019623	126.6743469	135	meadow	meadow
511	8/15/2015 14:00	three	34971	8/15/2015 21:00	8/15/2015	14	14:00	48.6672461	-113.7318686	2354.91	3D-V Fix	2	10	-53.97761599	236.172209	166.8936572	3600	72	44.01	82	18.99	295	28.01	24.3	0	three	3054	-53.97761599	236.172209	166.8936572	1	2382	2234	0.566959441	0.580964386	0.204231262	0.215617791	72.80110168	20	48	48	50.99019623	100	135	189.0394897	meadow	forest
512	8/15/2015 15:00	three	34971	8/15/2015 22:00	8/15/2015	15	15:00	48.6651964	-113.7310303	2233.18	3D-V Fix	3.8	11	52.26999366	134.0356006	219.1636509	3600	20	44.91	81	17	279	28.01	94.9	0	three	3060	52.26999366	134.0356006	219.1636509	1	2234	2186	0.580964386	0.604614258	0.215617791	0.227895379	20	0	48	19	100	111.8033981	189.0394897	152.5255737	forest	forest
513	8/15/2015 16:00	three	34971	8/15/2015 23:00	8/15/2015	16	16:00	48.6642353	-113.7321281	2175.4	3D-V Fix	4.8	13	-3.074670905	237.2084658	216.08898	3600	0	45.61	76	15.99	275	23	150.4	0	three	3066	-3.074670905	237.2084658	216.08898	1	2186	2192	0.604614258	0.670724213	0.227895379	0.228254646	0	0	19	22	111.8033981	261.7250366	152.5255737	162.6459808	forest	meadow
514	8/15/2015 17:00	three	34971	8/16/2015 00:00	8/15/2015	17	17:00	48.6624678	-113.7339303	2179.21	3D-V Fix	2	13	16.14123099	124.5114515	232.2302109	3600	0	46.2	80	14	280	24	131.4	0	three	3072	16.14123099	124.5114515	232.2302109	1	2192	2209	0.670724213	0.581318617	0.228254646	0.233176395	0	22	22	32	261.7250366	161.2451477	162.6459808	123.99646	meadow	meadow
515	8/15/2015 18:00	three	34971	8/16/2015 01:00	8/15/2015	18	18:00	48.6617508	-113.7352283	2206.77	3D-V Fix	5.4	13	-164.3195746	626.1173965	67.91063639	64800	22	47.5	75	12.01	279	21	108.5	0	three	3078	-164.3195746	626.1173965	67.91063639	1	2209	2216	0.581318617	0.676270545	0.233176395	0.320732027	22.36067963	22	32	34	161.2451477	386.2641602	123.99646	208.8556671	meadow	forest
516	8/16/2015 12:00	three	34971	8/16/2015 19:00	8/16/2015	12	12:00	48.6640533	-113.7274728	2205.21	3D-V Fix	3.2	19	33.31589876	121.8033723	101.2265351	3600	22	19	0	4	78	8.01	280.2	0	three	3084	33.31589876	121.8033723	101.2265351	1	2216	2218	0.676270545	0.676270545	0.320732027	0.320732027	22.36067963	53	34	35	386.2641602	280.1785278	208.8556671	207.4744263	forest	forest
517	8/16/2015 13:00	three	34971	8/16/2015 20:00	8/16/2015	13	13:00	48.6638786	-113.7258406	2202.32	3D-V Fix	2.2	19	179.0885708	315.4523587	280.3151059	3600	53	20.89	0	3	282	7	260.5	0	three	3090	179.0885708	315.4523587	280.3151059	1	2218	2171	0.676270545	0.627680421	0.320732027	0.275253117	53.85164642	0	35	23	280.1785278	202.4845734	207.4744263	200.5560455	forest	forest
518	8/16/2015 14:00	three	34971	8/16/2015 21:00	8/16/2015	14	14:00	48.6642864	-113.7300781	2149.1	3D-V Fix	1.6	21	-51.08482754	222.1624164	229.2302784	3600	0	35.4	0	4.99	265	10	628.4	0	three	3096	-51.08482754	222.1624164	229.2302784	1	2171	2160	0.627680421	0.604614258	0.275253117	0.227895379	0	36	23	17	202.4845734	245.1530151	200.5560455	108.4349518	forest	meadow
519	8/16/2015 15:00	three	34971	8/16/2015 22:00	8/16/2015	15	15:00	48.6629286	-113.73229	2142.12	3D-V Fix	3.8	20	118.0495739	127.1269459	347.2798523	3600	36	41.7	0	4.99	302	15.99	396.6	0	three	3102	118.0495739	127.1269459	347.2798523	1	2160	2190	0.604614258	0.604614258	0.227895379	0.227895379	36.05551147	10	17	24	245.1530151	121.6552505	108.4349518	125.9097214	meadow	forest
520	8/16/2015 16:00	three	34971	8/16/2015 23:00	8/16/2015	16	16:00	48.6640339	-113.73273	2177.79	3D-V Fix	3.4	25	-143.6635144	7.737073927	203.6163379	3600	10	48.09	100	5.99	293	13	708	0	three	3108	-143.6635144	7.737073927	203.6163379	1	2190	2187	0.604614258	0.604614258	0.227895379	0.227895379	10	10	24	25	121.6552505	131.5294647	125.9097214	132.8789063	forest	forest
521	8/16/2015 17:00	three	34971	8/17/2015 00:00	8/16/2015	17	17:00	48.6639692	-113.7327686	2174.81	3D-V Fix	3.2	17	0.757896563	140.299752	204.3742345	3600	10	49.69	73	4.99	290	11.01	392.5	0	three	3114	0.757896563	140.299752	204.3742345	1	2187	2184	0.604614258	0.604614258	0.227895379	0.227895379	10	10	25	22	131.5294647	253.1797791	132.8789063	109.5366516	forest	meadow
522	8/16/2015 18:00	three	34971	8/17/2015 01:00	8/16/2015	18	18:00	48.6628022	-113.7334919	2178.47	3D-V Fix	1.8	13	49.37973685	1211.70234	253.7539713	64800	10	50.7	77	5.99	306	13	144.9	0	three	3120	49.37973685	1211.70234	253.7539713	1	2184	2222	0.604614258	0.736580789	0.227895379	0.366850168	10	60	22	10	253.1797791	313.8471069	109.5366516	303.6900635	meadow	meadow
527	8/17/2015 16:00	three	34971	8/17/2015 23:00	8/17/2015	16	16:00	48.6601025	-113.7474247	2194.94	3D-V Fix	3.8	21	14.43493693	489.4730928	249.2730375	3600	0	56.1	46	3	238	8.99	745	0	three	3150	14.43493693	489.4730928	249.2730375	1	2213	2216	0.744682252	0.707671762	0.338245481	0.312749505	0	78	13	23	220	290	336.0375061	52.12501526	meadow	meadow
528	8/17/2015 17:00	three	34971	8/18/2015 00:00	8/17/2015	17	17:00	48.6583975	-113.7535494	2200.64	3D-V Fix	2	23	45.41417368	461.5819616	294.6872112	3600	78	55.51	46	4	302	8.99	437.7	0	three	3156	45.41417368	461.5819616	294.6872112	1	2216	2300	0.707671762	0.430792809	0.312749505	0.196711585	78.10249329	120	23	11	290	72.11102295	52.12501526	161.5650482	meadow	meadow
529	8/17/2015 18:00	three	34971	8/18/2015 01:00	8/17/2015	18	18:00	48.6599936	-113.7593325	2289.48	3D-V Fix	2	16	-156.8123822	1264.98522	137.8748289	64800	120	54.61	54	4.99	55	12.01	300.4	0	three	3162	-156.8123822	1264.98522	137.8748289	1	2300	2428	0.430792809	0.515302777	0.196711585	0.185089216	120.415947	171	11	35	72.11102295	237.6972809	161.5650482	286.504364	meadow	meadow
530	8/18/2015 12:00	three	34971	8/18/2015 19:00	8/18/2015	12	12:00	48.6518383	-113.747365	2405.77	3D-V Fix	1.6	17	7.936071319	163.3821504	145.8109003	3600	171	43.81	94	4.99	83	11.01	413.2	0	three	3168	7.936071319	163.3821504	145.8109003	1	2428	2475	0.515302777	0.56001848	0.185089216	0.201894894	171.1724243	42	35	19	237.6972809	188.6796265	286.504364	178.0250702	meadow	aarock
531	8/18/2015 13:00	three	34971	8/18/2015 20:00	8/18/2015	13	13:00	48.6506536	-113.7460539	2464.49	3D-V Fix	2	20	-97.48288854	140.685677	48.32801173	3600	42	45.1	74	7	82	11.01	475	0	three	3174	-97.48288854	140.685677	48.32801173	1	2475	2425	0.56001848	0.515302777	0.201894894	0.185089216	42.42640686	22	19	47	188.6796265	220.2271576	178.0250702	120.7354889	aarock	aarock
532	8/18/2015 14:00	three	34971	8/18/2015 21:00	8/18/2015	14	14:00	48.6515281	-113.7446744	2394.86	3D-V Fix	2.2	23	-1.808191466	649.027936	46.51982026	3600	22	47.61	64	7	89	10	537.4	0	three	3180	-1.808191466	649.027936	46.51982026	1	2425	2324	0.515302777	0.440287918	0.185089216	0.210077614	22.36067963	136	47	57	220.2271576	10	120.7354889	80.09581757	aarock	aarock
533	8/18/2015 15:00	three	34971	8/18/2015 22:00	8/18/2015	15	15:00	48.6556933	-113.738505	2309.47	3D-V Fix	2	22	-5.063724612	571.8736132	41.45609565	3600	136	48.9	62	5.99	84	10	654.2	0	three	3186	-5.063724612	571.8736132	41.45609565	1	2324	2115	0.440287918	0.657410026	0.210077614	0.233162552	136.0147095	10	57	14	10	190	80.09581757	84.28940582	aarock	aarock
534	8/18/2015 16:00	three	34971	8/18/2015 23:00	8/18/2015	16	16:00	48.6596667	-113.7335783	2113.71	3D-V Fix	5	15	-16.80865635	604.2056657	24.64743931	3600	10	50.79	50	5.99	85	12.01	698.3	0	three	3192	-16.80865635	604.2056657	24.64743931	1	2115	2184	0.657410026	0.627680421	0.233162552	0.275253117	10	10	14	30	190	152.3154602	84.28940582	170.1341858	aarock	forest
535	8/18/2015 17:00	three	34971	8/19/2015 00:00	8/18/2015	17	17:00	48.6646825	-113.7304272	2178.27	3D-V Fix	2	14	-21.69003984	60.53021921	2.95739947	3600	10	53.49	50	4.99	85	11.01	797	0	three	3198	-21.69003984	60.53021921	2.95739947	1	2184	2236	0.627680421	0.580964386	0.275253117	0.215617791	10	41	30	37	152.3154602	150	170.1341858	187.5946503	forest	forest
536	8/18/2015 18:00	three	34971	8/19/2015 01:00	8/18/2015	18	18:00	48.6652267	-113.7304142	2231.57	3D-V Fix	3.6	13	-22.88131002	2793.879313	340.0760894	64800	41	52.59	49	8.01	89	11.01	500.5	0	three	3204	-22.88131002	2793.879313	340.0760894	1	2236	2167	0.580964386	0.805265903	0.215617791	0.395628095	41.23105621	210	37	24	150	240.8318939	187.5946503	225	forest	meadow
538	8/19/2015 13:00	three	34971	8/19/2015 20:00	8/19/2015	13	13:00	48.6886428	-113.7447983	2154.34	3D-V Fix	3.2	29	166.5142592	259.5215362	123.0083044	3600	205	55.29	47	10	289	20	851	0	three	3216	166.5142592	259.5215362	123.0083044	1	2167	2178	0.805265903	0.678470194	0.395628095	0.28649646	205.9125977	237	23	15	236.0084686	189.7366638	220.4260712	213.6900635	meadow	forest
539	8/19/2015 14:00	three	34971	8/19/2015 21:00	8/19/2015	14	14:00	48.6874428	-113.7417756	2178.47	3D-V Fix	1.8	25	11.22028999	33.28252392	134.2285944	3600	237	57.51	43	12.01	291	21	884	0	three	3222	11.22028999	33.28252392	134.2285944	1	2178	2175	0.678470194	0.868128359	0.28649646	0.471058279	237.6972809	224	15	14	189.7366638	213.775589	213.6900635	200.2248535	forest	forest
540	8/19/2015 15:00	three	34971	8/19/2015 22:00	8/19/2015	15	15:00	48.6872419	-113.7414406	2151.5	3D-V Fix	2.2	25	-61.40055269	542.1812572	72.82804172	3600	224	59.5	43	11.01	298	27	852	0	three	3228	-61.40055269	542.1812572	72.82804172	1	2175	2174	0.868128359	0.536024332	0.471058279	0.167368725	224.7220459	30	14	14	213.775589	358.4689636	200.2248535	90	forest	forest
541	8/19/2015 16:00	three	34971	8/19/2015 23:00	8/19/2015	16	16:00	48.6888475	-113.7344883	2154.28	3D-V Fix	4.8	27	-35.94046954	336.5518502	36.88757218	3600	30	61.81	41	10	301	18.99	773	0	three	3234	-35.94046954	336.5518502	36.88757218	1	2174	2151	0.536024332	0.564206243	0.167368725	0.179982379	30	0	14	13	358.4689636	437.37854	90	147.9946136	forest	aarock
542	8/19/2015 17:00	three	34971	8/20/2015 00:00	8/19/2015	17	17:00	48.6913314	-113.7318775	2133.78	3D-V Fix	1.8	22	-175.6396286	432.6964133	221.2479436	3600	0	63.1	39	8.99	277	18.99	627.6	0	three	3240	-175.6396286	432.6964133	221.2479436	1	2151	2171	0.564206243	0.536024332	0.179982379	0.167368725	0	98	13	13	437.37854	313.04953	147.9946136	198.4349518	aarock	meadow
543	8/19/2015 18:00	three	34971	8/20/2015 01:00	8/19/2015	18	18:00	48.6883161	-113.7355911	2160.97	3D-V Fix	2	19	50.48692718	590.7210216	271.7348708	64800	98	63.5	33	13	290	25.99	466.8	0	three	3246	50.48692718	590.7210216	271.7348708	1	2171	2176	0.536024332	0.805265903	0.167368725	0.395628095	98.4885788	220	13	15	313.04953	202.4845734	198.4349518	210.0685883	meadow	forest
544	8/20/2015 12:00	three	34971	8/20/2015 19:00	8/20/2015	12	12:00	48.6882861	-113.7436133	2165.23	3D-V Fix	1.6	24	-152.0988998	127.1411029	119.635971	3600	220	57.51	39	7	271	18.99	562	0	three	3252	-152.0988998	127.1411029	119.635971	1	2176	2181	0.805265903	0.678470194	0.395628095	0.28649646	220.9072266	250	15	15	202.4845734	170	210.0685883	217.8749847	forest	forest
545	8/20/2015 13:00	three	34971	8/20/2015 20:00	8/20/2015	13	13:00	48.6877569	-113.7420828	2170.4	3D-V Fix	3.4	25	178.0495442	251.6882908	297.6855152	3600	250	58.8	39	10	303	22.01	747	0	three	3258	178.0495442	251.6882908	297.6855152	1	2181	2167	0.678470194	0.805265903	0.28649646	0.395628095	250.7987213	214	15	22	170	248.3948517	217.8749847	212.7352295	forest	meadow
546	8/20/2015 14:00	three	34971	8/20/2015 21:00	8/20/2015	14	14:00	48.6887356	-113.7451647	2155.92	3D-V Fix	1.6	23	-173.0747155	41.46708247	124.6107997	3600	214	60.1	37	10	275	21	775	0	three	3264	-173.0747155	41.46708247	124.6107997	1	2167	2167	0.805265903	0.805265903	0.395628095	0.395628095	214.0093384	210	22	24	248.3948517	234.3074951	212.7352295	225	meadow	meadow
547	8/20/2015 15:00	three	34971	8/20/2015 22:00	8/20/2015	15	15:00	48.688535	-113.74469	2156.89	3D-V Fix	6.8	23	-177.2652333	238.7561247	307.3455664	3600	210	60.8	39	8.01	275	18.99	567.2	0	three	3270	-177.2652333	238.7561247	307.3455664	1	2167	2172	0.805265903	0.510771513	0.395628095	0.204700246	210.2379608	148	24	20	234.3074951	194.1648712	225	205.7099609	meadow	aarock
548	8/20/2015 16:00	three	34971	8/20/2015 23:00	8/20/2015	16	16:00	48.689775	-113.7473369	2154.15	3D-V Fix	2.2	21	-142.8654135	34.99991679	164.4801528	3600	148	61.11	40	8.99	265	18.01	418.2	0	three	3276	-142.8654135	34.99991679	164.4801528	1	2172	2162	0.510771513	0.510771513	0.204700246	0.204700246	148.6606903	180	20	18	194.1648712	225.6102905	205.7099609	221.9872131	aarock	aarock
549	8/20/2015 17:00	three	34971	8/21/2015 00:00	8/20/2015	17	17:00	48.689475	-113.7471933	2148.85	3D-V Fix	2	19	-43.96840457	199.8691336	120.5117483	3600	180	60.91	40	11.01	284	24.99	363.8	0	three	3282	-43.96840457	199.8691336	120.5117483	1	2162	2167	0.510771513	0.805265903	0.204700246	0.395628095	180.2775574	205	18	23	225.6102905	236.0084686	221.9872131	220.4260712	aarock	meadow
550	8/20/2015 18:00	three	34971	8/21/2015 01:00	8/20/2015	18	18:00	48.6886189	-113.7448067	2156.68	3D-V Fix	2	17	-25.63250525	699.5346205	94.87924302	64800	205	60.21	42	10	289	22.01	277.5	0	three	3288	-25.63250525	699.5346205	94.87924302	1	2167	2171	0.805265903	0.536024332	0.395628095	0.167368725	205.9125977	92	23	12	236.0084686	331.0588989	220.4260712	167.4711914	meadow	meadow
551	8/21/2015 12:00	three	34971	8/21/2015 19:00	8/21/2015	12	12:00	48.6883094	-113.7353181	2161.63	3D-V Fix	1.8	16	-19.29968425	170.9425028	75.57955877	3600	92	50.79	47	11.01	282	25.99	579.1	0	three	3294	-19.29968425	170.9425028	75.57955877	1	2171	2150	0.536024332	0.536024332	0.167368725	0.167368725	92.1954422	20	12	10	331.0588989	451.8849487	167.4711914	61.69924545	meadow	forest
552	8/21/2015 13:00	three	34971	8/21/2015 20:00	8/21/2015	13	13:00	48.6887453	-113.7330919	2145.65	3D-V Fix	3.6	16	-159.0047869	115.9879086	276.5747719	3600	20	50.9	49	13	299	31.99	628.3	0	three	3300	-159.0047869	115.9879086	276.5747719	1	2150	2176	0.536024332	0.536024332	0.167368725	0.167368725	20	30	10	12	451.8849487	349.8571167	61.69924545	102.5288086	forest	forest
553	8/21/2015 14:00	three	34971	8/21/2015 21:00	8/21/2015	14	14:00	48.6888275	-113.7346622	2160.26	3D-V Fix	1.6	13	-45.43872375	74.76090715	231.1360481	3600	30	51.01	49	14	323	40.98	370.7	0	three	3306	-45.43872375	74.76090715	231.1360481	1	2176	2174	0.536024332	0.536024332	0.167368725	0.167368725	30	85	12	13	349.8571167	322.0248413	102.5288086	165.2564392	forest	meadow
554	8/21/2015 15:00	three	34971	8/21/2015 22:00	8/21/2015	15	15:00	48.6883872	-113.7354294	2162.02	3D-V Fix	1.8	12	31.94146511	341.0218563	263.0775132	3600	85	50.79	54	8.99	269	18.01	144.3	0	three	3312	31.94146511	341.0218563	263.0775132	1	2174	2200	0.536024332	0.678470194	0.167368725	0.28649646	85.44004059	100	13	29	322.0248413	156.524765	165.2564392	165.6506653	meadow	forest
555	8/21/2015 16:00	three	34971	8/21/2015 23:00	8/21/2015	16	16:00	48.6879086	-113.7400039	2190.18	3D-V Fix	6.4	12	-74.70175755	714.2867463	188.3757557	3600	100	50	53	13	288	25.99	45.6	0	three	3318	-74.70175755	714.2867463	188.3757557	1	2200	2080	0.678470194	0.818188608	0.28649646	0.381987065	100.4987564	268	29	33	156.524765	44.72135925	165.6506653	247.3801422	forest	meadow
556	8/21/2015 17:00	three	34971	8/22/2015 00:00	8/21/2015	17	17:00	48.681525	-113.7410711	2063.46	3D-V Fix	1.8	8	-63.06946573	89.13338507	125.3062899	3600	268	45.3	100	8.01	108	14.99	127.7	0	three	3324	-63.06946573	89.13338507	125.3062899	1	2080	2125	0.818188608	0.818188608	0.381987065	0.381987065	268.3281555	214	33	56	44.72135925	92.1954422	247.3801422	253.6639557	meadow	meadow
557	8/21/2015 18:00	three	34971	8/22/2015 01:00	8/21/2015	18	18:00	48.6810856	-113.7400589	2110.42	3D-V Fix	3.6	6	15.48578574	629.891322	140.7920757	64800	214	38.7	93	12.01	39	34.99	3	0	three	3330	15.48578574	629.891322	140.7920757	1	2125	2229	0.818188608	0.653968513	0.381987065	0.327438384	214.7091064	63	56	22	92.1954422	162.788208	253.6639557	255.9637604	meadow	meadow
558	8/22/2015 12:00	three	34971	8/22/2015 19:00	8/22/2015	12	12:00	48.6768283	-113.7344181	2216.54	3D-V Fix	3.8	23	-172.6389193	40.01033036	328.1531564	3600	63	36.39	84	7	317	12.01	838	0	three	3336	-172.6389193	40.01033036	328.1531564	1	2229	2221	0.653968513	0.653968513	0.327438384	0.327438384	63.24555206	56	22	16	162.788208	161.2451477	255.9637604	270	meadow	meadow
559	8/22/2015 13:00	three	34971	8/22/2015 20:00	8/22/2015	13	13:00	48.6771269	-113.7347211	2211.3	3D-V Fix	2.2	26	8.241225381	785.626298	336.3943817	3600	56	39	60	8.01	321	13	916	0	three	3342	8.241225381	785.626298	336.3943817	1	2221	2186	0.653968513	0.79556793	0.327438384	0.466755033	56.56854248	80	16	36	161.2451477	199.2485809	270	281.6893616	meadow	forest
560	8/22/2015 14:00	three	34971	8/22/2015 21:00	8/22/2015	14	14:00	48.6834942	-113.7393408	2179.78	3D-V Fix	3.2	24	7.827739825	276.8875523	344.2221216	3600	80	41.79	46	8.01	319	13	942	0	three	3348	7.827739825	276.8875523	344.2221216	1	2186	2153	0.79556793	0.868128359	0.466755033	0.471058279	80	280	36	9	199.2485809	288.4440918	281.6893616	243.4349518	forest	forest
561	8/22/2015 15:00	three	34971	8/22/2015 22:00	8/22/2015	15	15:00	48.6858642	-113.7404925	2142.42	3D-V Fix	3.4	24	-16.25696575	314.0324032	327.9651558	3600	280	44.49	49	8.01	318	13	908	0	three	3354	-16.25696575	314.0324032	327.9651558	1	2153	2184	0.868128359	0.678470194	0.471058279	0.28649646	280.1785278	231	9	20	288.4440918	172.0465088	243.4349518	219.5596619	forest	forest
562	8/22/2015 16:00	three	34971	8/22/2015 23:00	8/22/2015	16	16:00	48.6882025	-113.7428831	2166.77	3D-V Fix	1.8	21	-34.75397471	129.8929763	293.2111811	3600	231	46.8	36	7	302	13	825	0	three	3360	-34.75397471	129.8929763	293.2111811	1	2184	2172	0.678470194	0.805265903	0.28649646	0.395628095	231.9482727	196	20	19	172.0465088	226.715683	219.5596619	227.8624115	forest	meadow
563	8/22/2015 17:00	three	34971	8/23/2015 00:00	8/22/2015	17	17:00	48.6886239	-113.7445283	2160.19	3D-V Fix	2	16	-170.5785617	277.0446763	122.6326194	3600	196	48.31	34	7	313	12.01		0	three	3366	-170.5785617	277.0446763	122.6326194	1	2172	2178	0.805265903	0.678470194	0.395628095	0.28649646	196.9771576	211	19	14	226.715683	192.3538361	227.8624115	196.6992493	meadow	forest
564	8/22/2015 18:00	three	34971	8/23/2015 01:00	8/22/2015	18	18:00	48.6873569	-113.7412889	2166.89	3D-V Fix	2	19	177.6483879	228.0922226	300.2810073	64800	211	49.21	31	7	297	13	536.7	0	three	3372	177.6483879	228.0922226	300.2810073	1	2178	2173	0.678470194	0.805265903	0.28649646	0.395628095	211.8961945	225	14	15	192.3538361	222.036026	196.6992493	225	forest	forest
565	8/23/2015 12:00	three	34971	8/23/2015 19:00	8/23/2015	12	12:00	48.6883267	-113.7440183	2124.02	3D-V Fix	3.6	25	138.680809	65.01768151	78.96181629	3600	225	52.59	37	5.99	282	11.01	738	0	three	3378	138.680809	65.01768151	78.96181629	1	2173	2187	0.805265903	0.805265903	0.395628095	0.395628095	225.6102905	200	15	18	222.036026	172.0465088	225	221.9872131	forest	forest
566	8/23/2015 13:00	three	34971	8/23/2015 20:00	8/23/2015	13	13:00	48.6884592	-113.7431583	2189.61	3D-V Fix	1.8	20	27.82730861	227.8545014	106.7891249	3600	200	53.1	34	5.99	280	10	844	0	three	3384	27.82730861	227.8545014	106.7891249	1	2187	2202	0.805265903	0.678470194	0.395628095	0.28649646	200.2498474	110	18	29	172.0465088	143.1782074	221.9872131	169.6951599	forest	forest
567	8/23/2015 14:00	three	34971	8/23/2015 21:00	8/23/2015	14	14:00	48.6879383	-113.7401656	2201.9	3D-V Fix	3.2	28	154.1347711	91.61884024	260.923896	3600	110	54.19	33	8.01	306	12.01	866	0	three	3390	154.1347711	91.61884024	260.923896	1	2202	2191	0.678470194	0.678470194	0.28649646	0.28649646	110.4536133	200	29	17	143.1782074	152.9705811	169.6951599	215.537674	forest	forest
568	8/23/2015 15:00	three	34971	8/23/2015 22:00	8/23/2015	15	15:00	48.6877792	-113.7413864	2165.54	3D-V Fix	2.2	29	46.42893924	212.3830907	307.3528352	3600	200	56.5	25	8.01	319	14.99	855	0	three	3396	46.42893924	212.3830907	307.3528352	1	2191	2191	0.678470194	0.805265903	0.28649646	0.395628095	200.9975128	151	17	18	152.9705811	162.788208	215.537674	202.6198578	forest	forest
569	8/23/2015 16:00	three	34971	8/23/2015 23:00	8/23/2015	16	16:00	48.6888825	-113.7437406	2170.83	3D-V Fix	5	27	-170.9880156	60.10900933	136.3648196	3600	151	58.41	25	5.99	312	11.01	770	0	three	3402	-170.9880156	60.10900933	136.3648196	1	2191	2187	0.805265903	0.805265903	0.395628095	0.395628095	151.3274536	200	18	18	162.788208	166.4331665	202.6198578	221.9872131	forest	forest
570	8/23/2015 17:00	three	34971	8/24/2015 00:00	8/23/2015	17	17:00	48.688505	-113.7431564	2177.13	3D-V Fix	2	21	73.91679601	146.551048	210.2816156	3600	200	60.69	23	4.99	271	13	630.4	0	three	3408	73.91679601	146.551048	210.2816156	1	2187	2147	0.805265903	0.805265903	0.395628095	0.395628095	200.2498474	323	18	16	166.4331665	246.981781	221.9872131	228.3664551	forest	forest
571	8/23/2015 18:00	three	34971	8/24/2015 01:00	8/23/2015	18	18:00	48.6873439	-113.7440975	2137.56	3D-V Fix	2.2	22	-77.93041606	509.1964142	132.3511995	64800	323	61.39	26	4.99	273	13	463	0	three	3414	-77.93041606	509.1964142	132.3511995	1	2147	2213	0.805265903	0.773280263	0.395628095	0.442980528	323.8826904	98	16	38	246.981781	277.3085022	228.3664551	283.815033	forest	forest
572	8/24/2015 12:00	three	34971	8/24/2015 19:00	8/24/2015	12	12:00	48.6843831	-113.7388231	2194.06	3D-V Fix	3.8	22	-172.5580373	284.6061062	319.7931622	3600	98	63.1	22	4.99	210	10	621.5	0	three	3420	-172.5580373	284.6061062	319.7931622	1	2213	2151	0.773280263	0.868128359	0.442980528	0.471058279	98.4885788	283	38	12	277.3085022	270.1851196	283.815033	210.9637604	forest	forest
573	8/24/2015 13:00	three	34971	8/24/2015 20:00	8/24/2015	13	13:00	48.6862769	-113.7414225	2139.34	3D-V Fix	2.2	29	1.581069604	332.1695457	321.3742318	3600	283	63.9	21	4	316	8.01	690.8	0	three	3426	1.581069604	332.1695457	321.3742318	1	2151	2173	0.868128359	0.805265903	0.471058279	0.395628095	283.1960449	202	12	18	270.1851196	219.3171234	210.9637604	231.0090027	forest	forest
574	8/24/2015 14:00	three	34971	8/24/2015 21:00	8/24/2015	14	14:00	48.6885417	-113.7443633	2161.56	3D-V Fix	3.8	29	162.7169808	179.6466502	124.0912126	3600	202	64.51	25	4.99	295	17	686.9	0	three	3432	162.7169808	179.6466502	124.0912126	1	2173	2177	0.805265903	0.678470194	0.395628095	0.28649646	202.4845734	271	18	14	219.3171234	188.6796265	231.0090027	216.8699036	forest	forest
575	8/24/2015 15:00	three	34971	8/24/2015 22:00	8/24/2015	15	15:00	48.687685	-113.742295	2160.13	3D-V Fix	4.8	26	-24.79421335	291.2974683	99.29699922	3600	271	65.1	22	4	287	12.01	681.4	0	three	3438	-24.79421335	291.2974683	99.29699922	1	2177	2179	0.678470194	0.840396345	0.28649646	0.383765787	271.6615601	70	14	8	188.6796265	243.5159149	216.8699036	170.537674	forest	meadow
576	8/24/2015 16:00	three	34971	8/24/2015 23:00	8/24/2015	16	16:00	48.687355	-113.7383706	2165.75	3D-V Fix	5	25	-160.6548614	151.5972639	298.6421378	3600	70	64.99	25	4.99	281	14.99	614.3	0	three	3444	-160.6548614	151.5972639	298.6421378	1	2179	2208	0.840396345	0.678470194	0.383765787	0.28649646	70	120	8	28	243.5159149	143.1782074	170.537674	176.0090942	meadow	forest
577	8/24/2015 17:00	three	34971	8/25/2015 00:00	8/24/2015	17	17:00	48.687965	-113.7402117	2186	3D-V Fix	2	24	-56.65023183	139.1566992	241.991906	3600	120	65.1	23	5.99	253	13	470.8	0	three	3450	-56.65023183	139.1566992	241.991906	1	2208	2174	0.678470194	0.678470194	0.28649646	0.28649646	120.415947	250	28	14	143.1782074	211.8961945	176.0090942	209.0546112	forest	forest
578	8/24/2015 18:00	three	34971	8/25/2015 01:00	8/24/2015	18	18:00	48.6873381	-113.7418472	2162.09	3D-V Fix	2.2	21	-83.32773323	1651.506828	158.6641727	64800	250	65.1	26	8.01	242	15.99	311	0	three	3456	-83.32773323	1651.506828	158.6641727	1	2174	2237	0.678470194	0.698656917	0.28649646	0.288386792	250	22	14	25	211.8961945	194.1648712	209.0546112	304.1144714	forest	meadow
579	8/25/2015 12:00	three	34971	8/25/2015 19:00	8/25/2015	12	12:00	48.6737089	-113.7329439	2226.04	3D-V Fix	1.6	32	-26.81734915	14.0054415	131.8468236	3600	22	60.6	41	7	275	14	698.7	0	three	3462	-26.81734915	14.0054415	131.8468236	1	2237	2243	0.698656917	0.698656917	0.288386792	0.288386792	22.36067963	22	25	27	194.1648712	182.4828796	304.1144714	313.0250549	meadow	meadow
580	8/25/2015 13:00	three	34971	8/25/2015 20:00	8/25/2015	13	13:00	48.6736283	-113.7327978	2215.29	3D-V Fix	2.2	32	-133.3230283	13.28192188	358.5237952	3600	22	62.1	40	8.01	278	17	760	0	three	3468	-133.3230283	13.28192188	358.5237952	1	2243	2237	0.698656917	0.698656917	0.288386792	0.288386792	22.36067963	14	27	21	182.4828796	184.3908844	313.0250549	309.8055725	meadow	meadow
581	8/25/2015 14:00	three	34971	8/25/2015 21:00	8/25/2015	14	14:00	48.6737475	-113.7328089	2227.6	3D-V Fix	3.4	35	-118.1852642	104.5518809	240.3385311	3600	14	63.61	35	8.01	231	17	794	0	three	3474	-118.1852642	104.5518809	240.3385311	1	2237	2214	0.698656917	0.698656917	0.288386792	0.288386792	14.14213562	53	21	25	184.3908844	131.5294647	309.8055725	323.4269714	meadow	meadow
582	8/25/2015 15:00	three	34971	8/25/2015 22:00	8/25/2015	15	15:00	48.6732533	-113.7340164	2174.72	3D-V Fix	2.2	33	-45.08012979	141.1709723	195.2584013	3600	53	65.3	33	8.01	232	17	750	0	three	3480	-45.08012979	141.1709723	195.2584013	1	2214	2247	0.698656917	0.698656917	0.288386792	0.288386792	53.85164642	10	25	19	131.5294647	104.4030685	323.4269714	18.43494797	meadow	meadow
583	8/25/2015 16:00	three	34971	8/25/2015 23:00	8/25/2015	16	16:00	48.6720175	-113.7344542	2238.36	3D-V Fix	5	24	-58.15194061	313.3563913	137.1064607	3600	10	66.51	31	8.01	315	21	679.2	0	three	3486	-58.15194061	313.3563913	137.1064607	1	2247	2347	0.698656917	0.73842448	0.288386792	0.258316427	10	20	19	23	104.4030685	164.9242249	18.43494797	315	meadow	meadow
584	8/25/2015 17:00	three	34971	8/26/2015 00:00	8/25/2015	17	17:00	48.6700233	-113.7314489	2334.91	3D-V Fix	1.6	29	53.01714452	435.4462884	190.1236052	3600	20	67.21	30	5.99	316	14	541.2	0	three	3492	53.01714452	435.4462884	190.1236052	1	2347	2324	0.73842448	0.566959441	0.258316427	0.204231262	20	14	23	32	164.9242249	90.55384827	315	141.3401947	meadow	forest
585	8/25/2015 18:00	three	34971	8/26/2015 01:00	8/25/2015	18	18:00	48.6661467	-113.7322789	2318.67	3D-V Fix	3.4	20	57.54533613	1706.226635	247.6689413	64800	14	67.41	30	7	309	18.99	403.1	0	three	3498	57.54533613	1706.226635	247.6689413	1	2324	2176	0.566959441	0.707671762	0.204231262	0.312749505	14.14213562	165	32	24	90.55384827	410.3656921	141.3401947	70.55996704	forest	meadow
586	8/26/2015 12:00	three	34971	8/26/2015 19:00	8/26/2015	12	12:00	48.6598111	-113.7533717	2168.85	3D-V Fix	3.4	31	80.39357826	439.6424363	328.0625196	7200	165	67.89	29	7	218	13	679	0	three	3504	80.39357826	439.6424363	328.0625196	1	2176	2185	0.707671762	0.48462373	0.312749505	0.153643459	165.5294495	30	24	29	410.3656921	297.3213806	70.55996704	78.69007111	meadow	meadow
587	8/26/2015 14:00	three	34971	8/26/2015 21:00	8/26/2015	14	14:00	48.6630881	-113.7567092	2173.14	3D-V Fix	2	25	31.48408473	337.2420203	359.5466043	3600	30	70.11	26	4	287	8.99	779	0	three	3510	31.48408473	337.2420203	359.5466043	1	2185	2187	0.48462373	0.510109484	0.153643459	0.169536948	30	22	29	23	297.3213806	196.4688263	78.69007111	128.1572266	meadow	aarock
588	8/26/2015 15:00	three	34971	8/26/2015 22:00	8/26/2015	15	15:00	48.6661175	-113.7569108	2185.68	3D-V Fix	3.6	32	4.397256532	36.2866224	3.943860834	3600	22	70.9	24	4	250	11.01	755	0	three	3516	4.397256532	36.2866224	3.943860834	1	2187	2202	0.510109484	0.510109484	0.169536948	0.169536948	22.36067963	0	23	32	196.4688263	206.1552887	128.1572266	139.7636414	aarock	meadow
589	8/26/2015 16:00	three	34971	8/26/2015 23:00	8/26/2015	16	16:00	48.6664436	-113.7568947	2189.73	3D-V Fix	4.8	25	69.56608609	221.4908333	73.50994693	3600	0	72	24	4.99	276	10	692.1	0	three	3522	69.56608609	221.4908333	73.50994693	1	2202	2175	0.510109484	0.583278835	0.169536948	0.260157496	0	28	32	31	206.1552887	248.3948517	139.7636414	141.5198059	meadow	meadow
590	8/26/2015 17:00	three	34971	8/27/2015 00:00	8/26/2015	17	17:00	48.6670775	-113.7540444	2172.98	3D-V Fix	1.8	22	-109.2328037	182.4921852	324.2771432	3600	28	71.71	21	7	322	14	589.5	0	three	3528	-109.2328037	182.4921852	324.2771432	1	2175	2286	0.583278835	0.457906693	0.260157496	0.192015514	28.28427124	28	31	35	248.3948517	404.9691467	141.5198059	153.8860931	meadow	meadow
591	8/26/2015 18:00	three	34971	8/27/2015 01:00	8/26/2015	18	18:00	48.6683742	-113.7555625	2279.17	3D-V Fix	1.6	21	-123.4389517	992.6053205	200.8381915	64800	28	72.19	20	4.99	314	14.99	403.5	0	three	3534	-123.4389517	992.6053205	200.8381915	1	2286	2284	0.457906693	0.430792809	0.192015514	0.196711585	28.28427124	158	35	38	404.9691467	41.23105621	153.8860931	226.2730255	meadow	aarock
592	8/27/2015 12:00	three	34971	8/27/2015 19:00	8/27/2015	12	12:00	48.6599236	-113.7598972	2362.94	3D-V Fix	3.2	23	-111.5649431	29.8303973	89.27324838	3600	158	63	31	5.99	262	11.01	410.5	0	three	3540	-111.5649431	29.8303973	89.27324838	1	2284	2298	0.430792809	0.430792809	0.196711585	0.196711585	158.1138763	134	38	13	41.23105621	56.56854248	226.2730255	225	aarock	aarock
593	8/27/2015 13:00	three	34971	8/27/2015 20:00	8/27/2015	13	13:00	48.6599367	-113.7594928	2301.73	3D-V Fix	2	25	15.89992022	93.76271279	105.1731686	3600	134	64.6	33	7	246	15.99	665.1	0	three	3546	15.89992022	93.76271279	105.1731686	1	2298	2292	0.430792809	0.54096967	0.196711585	0.259469241	134.5362396	98	13	6	56.56854248	130.3840485	225	6.340191841	aarock	aarock
594	8/27/2015 14:00	three	34971	8/27/2015 21:00	8/27/2015	14	14:00	48.6597456	-113.7582533	2291.12	3D-V Fix	1.6	26	160.5396494	63.9619221	265.712818	3600	98	65.19	30	7	313	17	676.9	0	three	3552	160.5396494	63.9619221	265.712818	1	2292	2300	0.54096967	0.489364505	0.259469241	0.253696144	98.4885788	136	6	9	130.3840485	70.7106781	6.340191841	32.47119141	aarock	aarock
595	8/27/2015 15:00	three	34971	8/27/2015 22:00	8/27/2015	15	15:00	48.6596819	-113.7591161	2297.34	3D-V Fix	2	22	101.8181224	77.83651473	7.530940436	3600	136	66	29	5.99	337	21	667.9	0	three	3558	101.8181224	77.83651473	7.530940436	1	2300	2300	0.489364505	0.430792809	0.253696144	0.196711585	136.0147095	72	9	21	70.7106781	107.7032928	32.47119141	116.5650482	aarock	meadow
596	8/27/2015 16:00	three	34971	8/27/2015 23:00	8/27/2015	16	16:00	48.6603786	-113.7590156	2294.45	3D-V Fix	1.8	25	116.7245261	21.11001815	124.2554666	3600	72	66.51	30	7	287	17	580.2	0	three	3564	116.7245261	21.11001815	124.2554666	1	2300	2292	0.430792809	0.430792809	0.196711585	0.196711585	72.11102295	64	21	17	107.7032928	122.0655594	116.5650482	83.15722656	meadow	meadow
597	8/27/2015 17:00	three	34971	8/28/2015 00:00	8/27/2015	17	17:00	48.6602775	-113.7587731	2283.01	3D-V Fix	1.6	22	163.1294621	561.7123366	287.3849287	3600	64	66.99	27	13	280	25.99	508.3	0	three	3570	163.1294621	561.7123366	287.3849287	1	2292	2211	0.430792809	0.51335156	0.196711585	0.403698593	64.03124237	398	17	44	122.0655594	31.62277603	83.15722656	191.0234528	meadow	meadow
598	8/27/2015 18:00	three	34971	8/28/2015 01:00	8/27/2015	18	18:00	48.6616111	-113.7661267	2151.17	3D-V Fix	8	23	50.74610344	582.4992978	338.1310321	64800	398	66.79	27	13	279	24	345.3	0	three	3576	50.74610344	582.4992978	338.1310321	1	2211	2370	0.51335156	0.741369843	0.403698593	0.438938141	398.120575	408	44	34	31.62277603	80.62257385	191.0234528	249.5671692	meadow	meadow
599	8/28/2015 12:00	three	34971	8/28/2015 19:00	8/28/2015	12	12:00	48.6663978	-113.7693361	2356.68	3D-V Fix	3.2	28	-172.7351638	5.619403171	165.3958683	3600	408	61.11	44	5.99	330	14	605.2	0	three	3582	-172.7351638	5.619403171	165.3958683	1	2370	2367	0.741369843	0.732972026	0.438938141	0.421515614	408.0441284	408	34	37	80.62257385	80.62257385	249.5671692	225	meadow	meadow
600	8/28/2015 13:00	three	34971	8/28/2015 20:00	8/28/2015	13	13:00	48.6663494	-113.7693142	2356.1	3D-V Fix	2	28	-31.82622928	274.5566414	133.5696391	3600	408	61.11	36	7	297	14.99	660.9	0	three	3588	-31.82622928	274.5566414	133.5696391	1	2367	2289	0.732972026	0.6490677	0.421515614	0.297075301	408.0441284	378	37	34	80.62257385	70.7106781	225	211.6754761	meadow	aarock
601	8/28/2015 14:00	three	34971	8/28/2015 21:00	8/28/2015	14	14:00	48.6647139	-113.7665225	2281.74	3D-V Fix	2.2	26	12.06111154	692.1964717	145.6307506	3600	378	63.3	34	5.99	298	17	719	0	three	3594	12.06111154	692.1964717	145.6307506	1	2289	2219	0.6490677	0.489364505	0.297075301	0.253696144	378.5498657	237	34	43	70.7106781	36.05551147	211.6754761	234.8193054	aarock	aarock
602	8/28/2015 15:00	three	34971	8/28/2015 22:00	8/28/2015	15	15:00	48.6597072	-113.7609411	2194.98	3D-V Fix	1.8	21	-84.17781019	257.2420563	61.45294042	3600	237	64.4	32	10	295	20	569	0	three	3600	-84.17781019	257.2420563	61.45294042	1	2219	2281	0.489364505	0.548202634	0.253696144	0.191514596	237.0653992	0	43	24	36.05551147	181.1076965	234.8193054	78.69007111	aarock	meadow
603	8/28/2015 16:00	three	34971	8/28/2015 23:00	8/28/2015	16	16:00	48.6608853	-113.7579364	2267.49	3D-V Fix	5.2	20	-38.64438784	167.141305	22.80855258	3600	0	64.2	32	11.01	269	23	275.6	0	three	3606	-38.64438784	167.141305	22.80855258	1	2281	2219	0.548202634	0.48462373	0.191514596	0.153643459	0	41	24	34	181.1076965	302.3243408	78.69007111	70.9065094	meadow	meadow
604	8/28/2015 17:00	three	34971	8/29/2015 00:00	8/28/2015	17	17:00	48.6622908	-113.7571331	2220.51	3D-V Fix	1.8	18	-55.95790822	176.4876902	326.8506444	3600	41	63.9	30	15.99	243	37	181.7	0	three	3612	-55.95790822	176.4876902	326.8506444	1	2219	2255	0.48462373	0.48462373	0.153643459	0.153643459	41.23105621	30	34	36	302.3243408	174.6424866	70.9065094	83.23382568	meadow	meadow
605	8/28/2015 18:00	three	34971	8/29/2015 01:00	8/28/2015	18	18:00	48.6635872	-113.7585147	2252.14	3D-V Fix	3.8	17	164.9662867	809.3580113	131.8169311	64800	30	63.39	32	18.01	220	34.99	141.8	0	three	3618	164.9662867	809.3580113	131.8169311	1	2255	2216	0.48462373	0.736580789	0.153643459	0.366850168	30	56	36	20	174.6424866	394.4616699	83.23382568	285.9454041	meadow	meadow
606	8/29/2015 12:00	three	34971	8/29/2015 19:00	8/29/2015	12	12:00	48.6589339	-113.7500683	2200.09	3D-V Fix	1.6	21	-101.0252487	119.3537355	30.79168234	3600	56	66.31	30	8.99	212	22.01	298.8	0	three	3624	-101.0252487	119.3537355	30.79168234	1	2216	2203	0.736580789	0.736580789	0.366850168	0.366850168	56.56854248	80	20	23	394.4616699	272.9468689	285.9454041	324.4623108	meadow	meadow
607	8/29/2015 13:00	three	34971	8/29/2015 20:00	8/29/2015	13	13:00	48.659875	-113.7492897	2193.22	3D-V Fix	3.2	20	11.60411037	3.005332061	42.39579271	3600	80	66.99	31	10	186	23	461.9	0	three	3630	11.60411037	3.005332061	42.39579271	1	2203	2203	0.736580789	0.736580789	0.366850168	0.366850168	80.62257385	72	23	23	272.9468689	272.9468689	324.4623108	324.4623108	meadow	meadow
608	8/29/2015 14:00	three	34971	8/29/2015 21:00	8/29/2015	14	14:00	48.6598956	-113.7492633	2191.21	3D-V Fix	3.4	23	-41.58722399	84.00950156	0.808568716	3600	72	66.09	34	8.99	172	22.01	130.5	0	three	3636	-41.58722399	84.00950156	0.808568716	1	2203	2177	0.736580789	0.756722927	0.366850168	0.365128815	72.11102295	133	23	23	272.9468689	198.494339	324.4623108	298.7398071	meadow	meadow
609	8/29/2015 15:00	three	34971	8/29/2015 22:00	8/29/2015	15	15:00	48.6606508	-113.7492883	2163.9	3D-V Fix	1.6	19	-125.8870283	406.2112889	234.9215404	3600	133	65.41	36	8.99	218	24.99	233	0	three	3642	-125.8870283	406.2112889	234.9215404	1	2177	2219	0.756722927	0.707671762	0.365128815	0.312749505	133.4166412	92	23	23	198.494339	290	298.7398071	47.38594437	meadow	meadow
610	8/29/2015 16:00	three	34971	8/29/2015 23:00	8/29/2015	16	16:00	48.6584453	-113.7536831	2206.62	3D-V Fix	8.2	17	95.73831836	694.8441668	330.6598587	3600	92	63.9	43	8.99	297	38.01	72.7	0	three	3648	95.73831836	694.8441668	330.6598587	1	2219	2262	0.707671762	0.414422154	0.312749505	0.175449803	92.1954422	31	23	39	290	156.524765	47.38594437	85.60129547	meadow	meadow
611	8/29/2015 17:00	three	34971	8/30/2015 00:00	8/29/2015	17	17:00	48.6637775	-113.7585983	2258.82	3D-V Fix	1.8	16	-4.560655206	101.3491565	326.0992035	3600	31	62.2	42	8.01	265	23	46.8	0	three	3654	-4.560655206	101.3491565	326.0992035	1	2262	2292	0.414422154	0.51166904	0.175449803	0.191712648	31.62277603	10	39	52	156.524765	60.82762527	85.60129547	66.09233856	meadow	meadow
612	8/29/2015 18:00	three	34971	8/30/2015 01:00	8/29/2015	18	18:00	48.664515	-113.7594064	2282.56	3D-V Fix	3.6	15	143.6021332	360.5491114	109.7013367	64800	10	61.11	42	10	245	20	23.8	0	three	3660	143.6021332	360.5491114	109.7013367	1	2292	2128	0.51166904	0.668414414	0.191712648	0.223773777	10	0	52	14	60.82762527	214.7091064	66.09233856	52.59464264	meadow	aarock
613	8/30/2015 12:00	three	34971	8/30/2015 19:00	8/30/2015	12	12:00	48.6635331	-113.7547422	2122.92	3D-V Fix	2.2	14	-72.90153	255.2377521	36.7998067	3600	0	48.4	58	12.01	254	28.99	730	0	three	3666	-72.90153	255.2377521	36.7998067	1	2128	2095	0.668414414	0.631749392	0.223773777	0.252147555	0	36	14	30	214.7091064	58.30952072	52.59464264	113.8387375	aarock	meadow
614	8/30/2015 13:00	three	34971	8/30/2015 20:00	8/30/2015	13	13:00	48.6654192	-113.7527683	2087.52	3D-V Fix	2.2	12	-86.47853432	348.6852735	310.3212724	3600	36	48	58	8.99	246	24	208.6	0	three	3672	-86.47853432	348.6852735	310.3212724	1	2095	2241	0.631749392	0.457906693	0.252147555	0.192015514	36.05551147	10	30	36	58.30952072	288.4440918	113.8387375	154.7468414	meadow	meadow
615	8/30/2015 14:00	three	34971	8/30/2015 21:00	8/30/2015	14	14:00	48.6673603	-113.7564853	2563.5	3D-V Fix	3.2	10	-99.85335465	427.5382319	210.4679177	3660	10	48.09	60	10	289	24	96.1	0	three	3678	-99.85335465	427.5382319	210.4679177	1	2241	2289	0.457906693	0.414422154	0.192015514	0.175449803	10	44	36	39	288.4440918	121.6552505	154.7468414	85.60129547	meadow	meadow
616	8/30/2015 15:00	three	34971	8/30/2015 22:01	8/30/2015	15	15:01	48.6639786	-113.7592453	2304.42	3D Fix	13	10	101.1741529	16.93505486	311.6420706	3540	44	47.41	74	10	248	28.99	94.7	0	three	3684	101.1741529	16.93505486	311.6420706	1	2289	2310	0.414422154	0.414422154	0.175449803	0.175449803	44.72135925	50	39	49	121.6552505	100.4987564	85.60129547	94.21417999	meadow	meadow
617	8/30/2015 16:00	three	34971	8/30/2015 23:00	8/30/2015	16	16:00	48.6640756	-113.7594225	2305.56	3D-V Fix	8	8	-128.3521088	226.4406036	183.2899618	3600	50	44.01	87	11.01	205	24.99	40.7	0	three	3690	-128.3521088	226.4406036	183.2899618	1	2310	2327	0.414422154	0.430792809	0.175449803	0.196711585	50	0	49	40	100.4987564	161.2451477	94.21417999	84.03551483	meadow	meadow
618	8/30/2015 17:00	three	34971	8/31/2015 00:00	8/30/2015	17	17:00	48.66204	-113.7594878	2320.97	3D-V Fix	5.2	7	76.58398069	650.5893733	259.8739425	3600	0	41	89	17	290	44	15	0	three	3696	76.58398069	650.5893733	259.8739425	1	2327	2100	0.430792809	0.51335156	0.196711585	0.403698593	0	567	40	43	161.2451477	58.30952072	84.03551483	194.588913	meadow	forest
619	8/30/2015 18:00	three	34971	8/31/2015 01:00	8/30/2015	18	18:00	48.6608036	-113.7681189	2089.03	3D-V Fix	2.2	7	-6.398526749	61.66932667	253.4754158	64800	567	38.8	96	13	309	31	18.2	0	three	3702	-6.398526749	61.66932667	253.4754158	1	2100	2077	0.51335156	0.477853328	0.403698593	0.473453283	567.9788818	630	43	18	58.30952072	60.82762527	194.588913	213.1113434	forest	forest
620	8/31/2015 12:00	three	34971	8/31/2015 19:00	8/31/2015	12	12:00	48.6606267	-113.7689122	2102.34	3D-V Fix	3.2	10	134.0572444	79.3712768	27.53266022	3600	630	37.99	86	13	285	28.01	45.3	0	three	3708	134.0572444	79.3712768	27.53266022	1	2077	2075	0.477853328	0.51335156	0.473453283	0.403698593	630.7138672	566	18	42	60.82762527	50	213.1113434	303.9062805	forest	forest
621	8/31/2015 13:00	three	34971	8/31/2015 20:00	8/31/2015	13	13:00	48.6612711	-113.7684492	2041.95	3D-V Fix	2.2	10	-68.15618675	23.29095792	319.3764735	3660	566	39.2	77	11.01	270	31.99	54.1	0	three	3714	-68.15618675	23.29095792	319.3764735	1	2075	2052	0.51335156	0.477853328	0.403698593	0.473453283	566.4803467	578	42	46	50	70	303.9062805	311.1214905	forest	forest
622	8/31/2015 14:00	three	34971	8/31/2015 21:01	8/31/2015	14	14:01	48.661425	-113.7686636	2093.47	3D-V Fix	3.2	11	166.0173704	142.4106287	125.3938438	3540	578	40.5	76	13	297	31	76.3	0	three	3720	166.0173704	142.4106287	125.3938438	1	2052	2101	0.477853328	0.51335156	0.473453283	0.403698593	578.7054443	502	46	57	70	76.1577301	311.1214905	186.0332489	forest	meadow
623	8/31/2015 15:00	three	34971	8/31/2015 22:00	8/31/2015	15	15:00	48.6607217	-113.7670483	2075.72	3D-V Fix	4.8	11	-44.06412369	119.2731637	81.32972016	3600	502	41.59	73	14	282	28.01	91.1	0	three	3726	-44.06412369	119.2731637	81.32972016	1	2101	2163	0.51335156	0.51335156	0.403698593	0.403698593	502.4937744	392	57	40	76.1577301	50.99019623	186.0332489	214.3803406	meadow	meadow
624	8/31/2015 16:00	three	34971	8/31/2015 23:00	8/31/2015	16	16:00	48.6609217	-113.7654578	2173.37	3D-V Fix	1.8	13	-30.85083021	28.84659539	50.47888995	3600	392	43	71	10	264	23	87.5	0	three	3732	-30.85083021	28.84659539	50.47888995	1	2163	2190	0.51335156	0.503224134	0.403698593	0.283378363	392.045929	370	40	45	50.99019623	30	214.3803406	226.0050812	meadow	meadow
625	8/31/2015 17:00	three	34971	9/1/2015 00:00	8/31/2015	17	17:00	48.6610939	-113.765165	2179.15	3D-V Fix	3.6	19	164.209024	9.651397428	214.687914	3600	370	44.01	71	10	281	24	65.5	0	three	3738	164.209024	9.651397428	214.687914	1	2190	2175	0.503224134	0.51335156	0.283378363	0.403698593	370.1351013	378	45	40	30	30	226.0050812	221.4964752	meadow	meadow
626	8/31/2015 18:00	three	34971	9/1/2015 01:00	8/31/2015	18	18:00	48.6610208	-113.7652356	2178.32	3D-V Fix	1.8	13	-140.9161836	2658.133398	73.7717304	64800	378	45.3	70	12.01	297	31.99	83.1	0	three	3744	-140.9161836	2658.133398	73.7717304	1	2175	2393	0.51335156	0.702239871	0.403698593	0.236513719	378.0211487	63	40	16	30	164.0121918	221.4964752	352.5686035	meadow	meadow
634	9/2/2015 12:00	three	34971	9/2/2015 19:01	9/2/2015	12	12:01	48.6776458	-113.7377117	2112.62	3D Fix	8.2	11	-0.675656365	158.9773059	152.8306337	3540	94	47.1	60	8.01	238	15.99	98.9	0	three	3792	-0.675656365	158.9773059	152.8306337	1	2171	2139	0.688476801	0.688476801	0.384103358	0.384103358	94.86833191	147	32	42	41.23105621	31.62277603	250.8663635	232.6668091	meadow	forest
635	9/2/2015 13:00	three	34971	9/2/2015 20:00	9/2/2015	13	13:00	48.6763983	-113.7366578	2128.1	3D-V Fix	2	10	-57.27021317	62.58124203	95.56042054	3600	147	47.19	54	10	293	24	110.5	0	three	3798	-57.27021317	62.58124203	95.56042054	1	2139	2197	0.688476801	0.688476801	0.384103358	0.384103358	147.6482239	140	42	15	31.62277603	56.56854248	232.6668091	236.3099365	forest	forest
636	9/2/2015 14:00	three	34971	9/2/2015 21:00	9/2/2015	14	14:00	48.6763639	-113.7358097	2184.72	3D-V Fix	2	10	38.6454582	44.09900866	134.2058787	3600	140	47.89	58	12.01	293	25.99	64.3	0	three	3804	38.6454582	44.09900866	134.2058787	1	2197	2200	0.688476801	0.605047941	0.384103358	0.303496897	140.3566895	170	15	15	56.56854248	67.08203888	236.3099365	248.1985931	forest	forest
637	9/2/2015 15:00	three	34971	9/2/2015 22:00	9/2/2015	15	15:00	48.6760978	-113.7353658	2192.13	3D-V Fix	1.8	10	-152.4816017	62.00566764	341.724277	3600	170	47.1	62	12.01	255	40.98	50.3	0	three	3810	-152.4816017	62.00566764	341.724277	1	2200	2201	0.605047941	0.688476801	0.303496897	0.384103358	170	110	15	11	67.08203888	90.55384827	248.1985931	251.5650482	forest	meadow
638	9/2/2015 16:00	three	34971	9/2/2015 23:00	9/2/2015	16	16:00	48.6766206	-113.7356583	2191.57	3D-V Fix	0.6	9	-132.2438159	83.47217048	209.4804611	3600	110	46.51	63	11.01	249	27	28.7	0	three	3816	-132.2438159	83.47217048	209.4804611	1	2201	2171	0.688476801	0.64813447	0.384103358	0.337002903	110	184	11	57	90.55384827	10	251.5650482	260.9806824	meadow	forest
639	9/2/2015 17:00	three	34971	9/3/2015 00:00	9/2/2015	17	17:00	48.6759544	-113.7361803	2132.9	3D-V Fix	3.4	8	137.0256294	263.3643497	346.5060905	3600	184	45.5	62	13	257	40.98	18.8	0	three	3822	137.0256294	263.3643497	346.5060905	1	2171	2171	0.64813447	0.688476801	0.337002903	0.384103358	184.3908844	31	57	14	10	94.33981323	260.9806824	323.1300964	forest	meadow
640	9/2/2015 18:00	three	34971	9/3/2015 01:00	9/2/2015	18	18:00	48.6782358	-113.7371389	2279.94	3D-V Fix	1.8	7	168.435942	1687.018068	154.9420325	64800	31	44.8	64	10	251	27	12.9	0	three	3828	168.435942	1687.018068	154.9420325	1	2171	2251	0.688476801	0.676270545	0.384103358	0.320732027	31.62277603	120	14	18	94.33981323	349.2849731	323.1300964	202.6198578	meadow	forest
641	9/3/2015 12:00	three	34971	9/3/2015 19:00	9/3/2015	12	12:00	48.6647333	-113.7267019	2238.54	3D-V Fix	2	11	30.96113017	10.95711122	185.9031627	3600	120	37.71	100	5.99	294	11.01	60.5	0	three	3834	30.96113017	10.95711122	185.9031627	1	2251	2247	0.676270545	0.676270545	0.320732027	0.320732027	120	108	18	16	349.2849731	347.1311035	202.6198578	204.4439545	forest	forest
642	9/3/2015 13:00	three	34971	9/3/2015 20:00	9/3/2015	13	13:00	48.664635	-113.7267119	2234.85	3D-V Fix	1.8	12	67.13520524	467.9819637	253.038368	3600	108	37.8	100	7	302	13	142.4	0	three	3840	67.13520524	467.9819637	253.038368	1	2247	2171	0.676270545	0.604614258	0.320732027	0.227895379	108.1665421	0	16	18	347.1311035	200.9975128	204.4439545	98.74616241	forest	meadow
643	9/3/2015 14:00	three	34971	9/3/2015 21:00	9/3/2015	14	14:00	48.6632642	-113.7327178	2162.55	3D-V Fix	2.2	12	-22.4061818	253.1434492	230.6321862	3600	0	38.1	100	7	302	11.01	118.3	0	three	3846	-22.4061818	253.1434492	230.6321862	1	2171	2215	0.604614258	0.581318617	0.227895379	0.233176395	0	31	18	33	200.9975128	156.524765	98.74616241	124.2868805	meadow	meadow
644	9/3/2015 15:00	three	34971	9/3/2015 22:00	9/3/2015	15	15:00	48.6617583	-113.7352944	2206.02	3D-V Fix	3.2	10	-24.32710649	42.0091168	206.3050797	3600	31	37.9	100	8.01	308	12.01	222.1	0	three	3852	-24.32710649	42.0091168	206.3050797	1	2215	2212	0.581318617	0.581318617	0.233176395	0.233176395	31.62277603	58	33	38	156.524765	120.8304596	124.2868805	112.9637756	meadow	meadow
645	9/3/2015 16:00	three	34971	9/3/2015 23:00	9/3/2015	16	16:00	48.6614139	-113.7355286	2197.11	3D-V Fix	1.6	10	-48.61656701	250.854609	157.6885127	3600	58	37.9	100	5.99	279	12.01	168.4	0	three	3858	-48.61656701	250.854609	157.6885127	1	2212	2130	0.581318617	0.657410026	0.233176395	0.233162552	58.30952072	0	38	22	120.8304596	155.241745	112.9637756	79.38034821	meadow	aarock
646	9/3/2015 17:00	three	34971	9/4/2015 00:00	9/3/2015	17	17:00	48.6593592	-113.7341239	2113.16	3D-V Fix	3.2	9	75.97622468	164.3669759	233.6647373	3600	0	38.8	100	7	309	11.01	203.8	0	three	3864	75.97622468	164.3669759	233.6647373	1	2130	2218	0.657410026	0.596521556	0.233162552	0.256022632	0	0	22	42	155.241745	76.1577301	79.38034821	86.82016754	aarock	aarock
647	9/3/2015 18:00	three	34971	9/4/2015 01:00	9/3/2015	18	18:00	48.6584414	-113.7358725	2200.32	3D-V Fix	3.4	10	126.8226821	409.9440362	0.48741948	64800	0	36.9	100	10	307	17	44.3	0	three	3870	126.8226821	409.9440362	0.48741948	1	2218	2259	0.596521556	0.581318617	0.256022632	0.233176395	0	41	42	43	76.1577301	116.6190414	86.82016754	106.9908218	aarock	meadow
648	9/4/2015 12:00	three	34971	9/4/2015 19:00	9/4/2015	12	12:00	48.6621261	-113.7360247	2255.28	3D Fix	5.2	7	179.5051101	310.3660985	179.9925296	7260	41	32.7	100	8.99	103	14.99	65.5	0	three	3876	179.5051101	310.3660985	179.9925296	1	2259	2224	0.581318617	0.596521556	0.233176395	0.256022632	41.23105621	10	43	42	116.6190414	98.99494934	106.9908218	101.00354	meadow	aarock
649	9/4/2015 14:00	three	34971	9/4/2015 21:01	9/4/2015	14	14:01	48.6593372	-113.7358731	2287.14	3D Fix	5.4	8	26.10466246	855.8896519	206.0971921	3540	10	30.2	100	8.01	101	15.99	97.5	0	three	3882	26.10466246	855.8896519	206.0971921	1	2224	2269	0.596521556	0.56112355	0.256022632	0.246603638	10	20	42	33	98.99494934	106.3014603	101.00354	111.8014069	aarock	forest
650	9/4/2015 15:00	three	34971	9/4/2015 22:00	9/4/2015	15	15:00	48.6523089	-113.7406053	2262.47	3D-V Fix	3.2	6	18.6789477	311.1125407	224.7761397	3600	20	27.5	0	8.99	105	12.01	116.3	0	three	3888	18.6789477	311.1125407	224.7761397	1	2269	2319	0.56112355	0.532253563	0.246603638	0.182352275	20	14	33	35	106.3014603	56.56854248	111.8014069	132.1375885	forest	aarock
651	9/4/2015 16:00	three	34971	9/4/2015 23:00	9/4/2015	16	16:00	48.6502536	-113.7434694	2325.13	3D-V Fix	8.4	5	58.17632848	302.0268974	282.9524682	3600	14	26.2	0	7	104	14	152.3	0	three	3894	58.17632848	302.0268974	282.9524682	1	2319	2401	0.532253563	0.56001848	0.182352275	0.201894894	14.14213562	134	35	42	56.56854248	130	132.1375885	240.9453888	aarock	meadow
652	9/4/2015 17:00	three	34971	9/5/2015 00:00	9/4/2015	17	17:00	48.6507667	-113.7474942	2384.13	3D-V Fix	2	3	37.2070243	1344.536295	320.1594925	3600	134	24.4	0	7	99	13	90.3	0	three	3900	37.2070243	1344.536295	320.1594925	1	2401	2294	0.56001848	0.489364505	0.201894894	0.253696144	134.1640778	155	42	16	130	36.05551147	240.9453888	272.489563	meadow	aarock
653	9/4/2015 18:00	three	34971	9/5/2015 01:00	9/4/2015	18	18:00	48.6597639	-113.7596825	2269.35	3D-V Fix	2	3	-24.61112807	1113.087846	295.5483645	64800	155	22.1	0	8.99	102	13	91.9	0	three	3906	-24.61112807	1113.087846	295.5483645	1	2294	2052	0.489364505	0.545144439	0.253696144	0.544411957	155.5634918	572	16	35	36.05551147	178.885437	272.489563	202.9320984	aarock	forest
654	9/5/2015 12:00	three	34971	9/5/2015 19:00	9/5/2015	12	12:00	48.66375	-113.7735408	2049.76	3D-V Fix	2.2	8	-38.99052652	90.95110145	256.5578379	3600	572	18.1	0	10	101	17	79	0	three	3912	-38.99052652	90.95110145	256.5578379	1	2052	2035	0.545144439	0.545144439	0.544411957	0.544411957	572.7128296	580	35	31	178.885437	206.1552887	202.9320984	183.5035248	forest	forest
655	9/5/2015 13:00	three	34971	9/5/2015 20:00	9/5/2015	13	13:00	48.6635311	-113.7747303	2032.56	3D-V Fix	3.8	8	0.55468776	132.3737137	257.1125257	3600	580	27.5	100	10	97	15.99	88.4	0	three	3918	0.55468776	132.3737137	257.1125257	1	2035	1993	0.545144439	0.476912439	0.544411957	0.587872267	580.7753296	612	31	40	206.1552887	161.2451477	183.5035248	226.1934967	forest	forest
656	9/5/2015 14:00	three	34971	9/5/2015 21:00	9/5/2015	14	14:00	48.6632236	-113.7764661	1974.74	3D-V Fix	2.2	9	-4.010305284	18.22302259	253.1022204	3600	612	28.09	97	10	103	15.99	89.9	0	three	3924	-4.010305284	18.22302259	253.1022204	1	1993	1981	0.476912439	0.476912439	0.587872267	0.587872267	612.9437256	615	40	39	161.2451477	155.241745	226.1934967	227.4366455	forest	forest
657	9/5/2015 15:00	three	34971	9/5/2015 22:00	9/5/2015	15	15:00	48.6631703	-113.7767	1961.31	3D-V Fix	2	8	31.04709854	65.18812131	284.149319	3600	615	28.4	96	7	100	11.01	149.4	0	three	3930	31.04709854	65.18812131	284.149319	1	1981	1937	0.476912439	0.476912439	0.587872267	0.587872267	615.2235107	618	39	42	155.241745	197.230835	227.4366455	211.7594757	forest	meadow
658	9/5/2015 16:00	three	34971	9/5/2015 23:00	9/5/2015	16	16:00	48.6632928	-113.7775653	1926.68	3D-V Fix	4.8	6	-6.912185986	83.62395145	277.237133	3600	618	28.71	97	4	125	8.01	118.2	0	three	3936	-6.912185986	83.62395145	277.237133	1	1937	1909	0.476912439	0.476912439	0.587872267	0.587872267	618.4658203	633	42	35	197.230835	261.7250366	211.7594757	229.2891541	meadow	meadow
659	9/5/2015 17:00	three	34971	9/6/2015 00:00	9/5/2015	17	17:00	48.6633603	-113.7786958	1908.08	3D-V Fix	3.4	9	10.36229989	94.233078	287.5994329	3660	633	28.9	100	3	303	8.01	127.7	0	three	3942	10.36229989	94.233078	287.5994329	1	1909	1843	0.476912439	0.519662201	0.587872267	0.604785621	633.2456055	644	35	45	261.7250366	250.5992889	229.2891541	255.9637604	meadow	meadow
660	9/5/2015 18:00	three	34971	9/6/2015 01:01	9/5/2015	18	18:01	48.6635869	-113.7799283	1808.68	3D Fix	11.8	8	-53.04238967	156.4366092	234.5570432	64740	644	25.3	0	4	263	11.01	126.1	0	three	3948	-53.04238967	156.4366092	234.5570432	1	1843	1728	0.519662201	0.519662201	0.604785621	0.604785621	644.9805908	790	45	40	250.5992889	130	255.9637604	258.0238647	meadow	meadow
661	9/6/2015 12:00	three	34971	9/6/2015 19:00	9/6/2015	12	12:00	48.66273	-113.7816122	1702.05	3D-V Fix	3.4	9	10.0665561	33.95179393	244.6235993	3660	790	23.11	0	23	281	34.99	60.5	0	three	3954	10.0665561	33.95179393	244.6235993	1	1728	1693	0.519662201	0.519662201	0.604785621	0.604785621	790.569397	816	40	48	130	111.8033981	258.0238647	278.3102722	meadow	avalancheshrub
662	9/6/2015 13:00	three	34971	9/6/2015 20:01	9/6/2015	13	13:01	48.6625892	-113.7820211	1674.56	3D Fix	6.6	9	-110.275125	194.5518037	134.3484743	3540	816	24.4	0	21	284	38.01	75.3	0	three	3960	-110.275125	194.5518037	134.3484743	1	1693	1713	0.519662201	0.433305651	0.604785621	0.62492317	816.0882568	869	48	36	111.8033981	67.08203888	278.3102722	212.6192474	avalancheshrub	forest
663	9/6/2015 14:00	three	34971	9/6/2015 21:00	9/6/2015	14	14:00	48.6614128	-113.7800667	1697.76	3D-V Fix	1.6	8	39.22757315	42.85645584	173.5760475	3600	869	27.5	100	20	281	32.99	98.7	0	three	3966	39.22757315	42.85645584	173.5760475	1	1713	1692	0.433305651	0.433305651	0.62492317	0.62492317	869.2525635	902	36	37	67.08203888	50	212.6192474	208.686142	forest	forest
664	9/6/2015 15:00	three	34971	9/6/2015 22:00	9/6/2015	15	15:00	48.6610317	-113.7799806	1675.12	3D-V Fix	3.8	8	-19.48619377	10.78196987	154.0898537	3600	902	30.7	100	18.01	282	32.99	89.4	0	three	3972	-19.48619377	10.78196987	154.0898537	1	1692	1686	0.433305651	0.433305651	0.62492317	0.62492317	902.496521	911	37	37	50	42.42640686	208.686142	208.686142	forest	forest
665	9/6/2015 16:00	three	34971	9/6/2015 23:00	9/6/2015	16	16:00	48.6609461	-113.7799119	1674.17	3D-V Fix	2.2	12	-47.37816975	268.9071849	106.711684	3600	911	30.09	100	18.99	284	32.99	100.3	0	three	3978	-47.37816975	268.9071849	106.711684	1	1686	1666	0.433305651	0.433642477	0.62492317	0.583821774	911.8114014	932	37	42	42.42640686	104.4030685	208.686142	167.4711914	forest	forest
666	9/6/2015 17:00	three	34971	9/7/2015 00:00	9/6/2015	17	17:00	48.6603356	-113.7763803	1650.02	3D-V Fix	2.2	12	-12.81267954	81.15104361	93.89900442	3660	932	32.31	100	18.99	277	34	107.1	0	three	3984	-12.81267954	81.15104361	93.89900442	1	1666	1662	0.433642477	0.464957923	0.583821774	0.540244102	932.6306763	940	42	46	104.4030685	63.24555206	167.4711914	180.6902771	forest	forest
667	9/6/2015 18:00	three	34971	9/7/2015 01:01	9/6/2015	18	18:01	48.6603125	-113.7752794	1644.28	3D Fix	6.6	11	-140.3630053	153.0189022	313.5359991	64740	940	34.2	100	20	287	37	106	0	three	3990	-140.3630053	153.0189022	313.5359991	1	1662	1751	0.464957923	0.433642477	0.540244102	0.583821774	940	836	46	45	63.24555206	84.85281372	180.6902771	182.7927094	forest	forest
668	9/7/2015 12:00	three	34971	9/7/2015 19:00	9/7/2015	12	12:00	48.6612233	-113.7768361	1748.28	3D Fix	5.2	10	138.20618	171.1355671	91.74217913	3600	836	30.6	100	13	275	18.99	187.7	0	three	3996	138.20618	171.1355671	91.74217913	1	1751	1776	0.433642477	0.464957923	0.583821774	0.540244102	836.0023804	840	45	43	84.85281372	106.3014603	182.7927094	192.7712402	forest	forest
669	9/7/2015 13:00	three	34971	9/7/2015 20:00	9/7/2015	13	13:00	48.6612325	-113.7745133	1759.36	3D-V Fix	3.8	12	-31.7929402	68.70662154	59.94923893	3600	840	29.61	100	12.01	274	20	218.6	0	three	4002	-31.7929402	68.70662154	59.94923893	1	1776	1816	0.464957923	0.464957923	0.540244102	0.540244102	840.9518433	806	43	50	106.3014603	111.8033981	192.7712402	185.3009338	forest	forest
670	9/7/2015 14:00	three	34971	9/7/2015 21:00	9/7/2015	14	14:00	48.6615611	-113.7737236	1801.8	3D-V Fix	5	12	16.5969373	32.17808107	76.54617623	3600	806	31.1	100	14	282	22.01	222	0	three	4008	16.5969373	32.17808107	76.54617623	1	1816	1830	0.464957923	0.464957923	0.540244102	0.540244102	806.225769	800	50	42	111.8033981	111.8033981	185.3009338	184.7636414	forest	forest
671	9/7/2015 15:00	three	34971	9/7/2015 22:00	9/7/2015	15	15:00	48.6616386	-113.7733028	1794.22	3D-V Fix	3.6	13	31.1042597	60.41944013	107.6504359	3600	800	32.7	100	14	273	22.01	156.3	0	three	4014	31.1042597	60.41944013	107.6504359	1	1830	1815	0.464957923	0.464957923	0.540244102	0.540244102	800.6247559	831	42	51	111.8033981	80.62257385	184.7636414	190.8640594	forest	forest
672	9/7/2015 16:00	three	34971	9/7/2015 23:00	9/7/2015	16	16:00	48.6614928	-113.7725128	1803.15	3D-V Fix	8	16	-117.8415204	72.39903094	349.8089155	3600	831	34	100	14	283	21	166.7	0	three	4020	-117.8415204	72.39903094	349.8089155	1	1815	1875	0.464957923	0.545144439	0.540244102	0.544411957	831.9855957	761	51	42	80.62257385	160	190.8640594	198.4349518	forest	forest
673	9/7/2015 17:00	three	34971	9/8/2015 00:00	9/7/2015	17	17:00	48.6621289	-113.7727217	1860.76	3D-V Fix	1.6	14	-39.79332889	67.8978014	310.0155866	3600	761	36.39	100	14	280	20	157.7	0	three	4026	-39.79332889	67.8978014	310.0155866	1	1875	1915	0.545144439	0.545144439	0.544411957	0.544411957	761.5773315	710	42	37	160	183.8477631	198.4349518	192.0305939	forest	forest
674	9/7/2015 18:00	three	34971	9/8/2015 01:00	9/7/2015	18	18:00	48.6625042	-113.7734486	1889.32	3D-V Fix	5.4	9	94.70475961	183.0489513	44.72034626	64800	710	37.2	93	13	277	24.99	125.9	0	three	4032	94.70475961	183.0489513	44.72034626	1	1915	2044	0.545144439	0.610149205	0.544411957	0.452522546	710.2112427	611	37	42	183.8477631	174.6424866	192.0305939	194.4207764	forest	meadow
675	9/8/2015 12:00	three	34971	9/8/2015 19:00	9/8/2015	12	12:00	48.663715	-113.7717656	2029.22	3D-V Fix	2	9	-113.3211769	109.2688686	291.3991694	3600	611	35.2	100	12.01	278	21	98.3	0	three	4038	-113.3211769	109.2688686	291.3991694	1	2044	2083	0.610149205	0.660354078	0.452522546	0.542734444	611.8823242	550	42	44	174.6424866	143.1782074	194.4207764	165.7841492	meadow	forest
676	9/8/2015 13:00	three	34971	9/8/2015 20:00	9/8/2015	13	13:00	48.66404	-113.7731653	2061.35	3D-V Fix	3.8	7	-24.12860647	167.5367745	267.2705629	3600	550	35.49	100	17	279	32.99	238	0	three	4044	-24.12860647	167.5367745	267.2705629	1	2083	2077	0.660354078	0.545144439	0.542734444	0.544411957	550.8175659	540	44	27	143.1782074	231.9482727	165.7841492	232.8533173	forest	forest
677	9/8/2015 14:00	three	34971	9/8/2015 21:00	9/8/2015	14	14:00	48.6639136	-113.7754314	2072.37	3D-V Fix	4.8	7	-21.36157027	51.33097295	245.9089926	3600	540	36	100	15.99	291	27	188.7	0	three	4050	-21.36157027	51.33097295	245.9089926	1	2077	2046	0.545144439	0.476912439	0.544411957	0.587872267	540	560	27	39	231.9482727	210	232.8533173	244.9831085	forest	forest
678	9/8/2015 15:00	three	34971	9/8/2015 22:00	9/8/2015	15	15:00	48.66371	-113.7760567	2031.03	3D-V Fix	2.2	7	17.19268399	93.58381374	263.1016766	3600	560	36.7	100	17	278	34	110.8	0	three	4056	17.19268399	93.58381374	263.1016766	1	2046	1976	0.476912439	0.476912439	0.587872267	0.587872267	560.8029785	584	39	39	210	215.4065857	244.9831085	212.7352295	forest	meadow
679	9/8/2015 16:00	three	34971	9/8/2015 23:00	9/8/2015	16	16:00	48.6635786	-113.7773114	1952	3D-V Fix	7	8	-48.32271999	53.08523102	214.7789566	3600	584	37.29	97	23	277	38.99	72.5	0	three	4062	-48.32271999	53.08523102	214.7789566	1	1976	1924	0.476912439	0.476912439	0.587872267	0.587872267	584.6366577	630	39	38	215.4065857	194.1648712	212.7352295	214.6951599	meadow	meadow
680	9/8/2015 17:00	three	34971	9/9/2015 00:00	9/8/2015	17	17:00	48.6631769	-113.7777006	1915.37	3D-V Fix	2.2	9	52.52962803	35.11638572	267.3085847	3660	630	38.41	94	24	277	35.99	58.9	0	three	4068	52.52962803	35.11638572	267.3085847	1	1924	1913	0.476912439	0.476912439	0.587872267	0.587872267	630.6345825	638	38	36	194.1648712	212.1320343	214.6951599	206.9958344	meadow	meadow
681	9/8/2015 18:00	three	34971	9/9/2015 01:01	9/8/2015	18	18:01	48.6631506	-113.7781756	1900.64	3D-V Fix	3.6	8	158.2220728	258.7256425	65.53065749	64740	638	39.09	98	24	276	42.99	47.5	0	three	4074	158.2220728	258.7256425	65.53065749	1	1913	2101	0.476912439	0.660354078	0.587872267	0.542734444	638.9053345	510	36	31	212.1320343	219.5449829	206.9958344	218.2901611	meadow	forest
682	9/9/2015 12:00	three	34971	9/9/2015 19:00	9/9/2015	12	12:00	48.6641906	-113.7750342	2087.88	3D-V Fix	2.2	17	-89.8566119	70.70580533	335.6740456	3600	510	44.1	79	13	285	30	151.7	0	three	4080	-89.8566119	70.70580533	335.6740456	1	2101	2119	0.660354078	0.660354078	0.542734444	0.542734444	510.0980225	440	31	36	219.5449829	223.6067963	218.2901611	241.6992493	forest	forest
683	9/9/2015 13:00	three	34971	9/9/2015 20:00	9/9/2015	13	13:00	48.66476	-113.7754611	2108.08	3D-V Fix	3.2	18	18.22095181	122.8226046	353.8949974	3600	440	44.91	78	14	284	25.99	232.7	0	three	4086	18.22095181	122.8226046	353.8949974	1	2119	2131	0.660354078	0.536889732	0.542734444	0.639452636	440	320	36	44	223.6067963	252.9822083	241.6992493	232.2531891	forest	forest
684	9/9/2015 14:00	three	34971	9/9/2015 21:00	9/9/2015	14	14:00	48.6658531	-113.7756986	2122.32	3D-V Fix	3.6	19	-36.19060171	71.96977499	317.7043957	3600	320	45.61	74	13	278	23	201.2	0	three	4092	-36.19060171	71.96977499	317.7043957	1	2131	2152	0.536889732	0.554628909	0.639452636	0.644887984	320	274	44	39	252.9822083	222.036026	232.2531891	210.0685883	forest	forest
685	9/9/2015 15:00	three	34971	9/9/2015 22:00	9/9/2015	15	15:00	48.6663156	-113.7763819	2131.67	3D-V Fix	1.8	20	4.393810103	96.55749606	322.0982058	3600	274	46.8	71	13	278	23	274.8	0	three	4098	4.393810103	96.55749606	322.0982058	1	2152	2143	0.554628909	0.554628909	0.644887984	0.644887984	274.5906067	219	39	49	222.036026	166.4331665	210.0685883	288.824707	forest	forest
686	9/9/2015 16:00	three	34971	9/9/2015 23:00	9/9/2015	16	16:00	48.6669808	-113.7772242	2126.5	3D-V Fix	3.2	18	-139.8770942	50.01393379	182.2211116	3600	219	48.31	69	11.01	269	24.99	236.3	0	three	4104	-139.8770942	50.01393379	182.2211116	1	2143	2139	0.554628909	0.554628909	0.644887984	0.644887984	219.5449829	264	49	39	166.4331665	210.2379608	288.824707	218.7965546	forest	forest
687	9/9/2015 17:00	three	34971	9/10/2015 00:00	9/9/2015	17	17:00	48.6665311	-113.7772258	2129.24	3D-V Fix	1.6	16	-79.20559725	32.55481498	103.0155143	3660	264	49.5	64	12.01	270	24	136.9	0	three	4110	-79.20559725	32.55481498	103.0155143	1	2139	2154	0.554628909	0.554628909	0.644887984	0.644887984	264.0075684	262	39	43	210.2379608	208.8061371	218.7965546	211.218399	forest	forest
688	9/9/2015 18:00	three	34971	9/10/2015 01:01	9/9/2015	18	18:01	48.6664756	-113.7767919	2130.68	3D-V Fix	3.8	14	-13.42352473	955.2721257	89.59198962	64740	262	50.2	64	12.01	292	22.01	142.7	0	three	4116	-13.42352473	955.2721257	89.59198962	1	2154	2639	0.554628909	0.650593221	0.644887984	0.222748458	262.4880981	210	43	28	208.8061371	40	211.218399	168.1785126	forest	meadow
745	9/19/2015 12:00	three	34971	9/19/2015 19:00	9/19/2015	12	12:00	48.6661783	-113.7807867	1945.33	3D-V Fix	1.6	11	41.64699994	94.8169355	342.1415982	7200	458	37.4	98	14	279	21	88.2	0	three	4458	41.64699994	94.8169355	342.1415982	1	1953	1896	0.52127707	0.52127707	0.663511217	0.663511217	458.0393066	438	31	46	325.72995	280.1785278	259.5922852	292.3062134	forest	forest
746	9/19/2015 14:00	three	34971	9/19/2015 21:00	9/19/2015	14	14:00	48.6669797	-113.7812258	1882.92	3D-V Fix	2	14	-76.9703571	20.22144241	265.1712411	7200	438	39.99	82	20	284	34	106.4	0	three	4464	-76.9703571	20.22144241	265.1712411	1	1896	1875	0.52127707	0.52127707	0.663511217	0.663511217	438.6342468	456	46	39	280.1785278	260.1922302	292.3062134	261.3843384	forest	forest
747	9/19/2015 16:00	three	34971	9/19/2015 23:00	9/19/2015	16	16:00	48.6669578	-113.7814983	1863.76	3D-V Fix	1.6	13	175.075683	1.354840608	80.24692414	7200	456	42.91	78	22.01	275	32.99	112.6	0	three	4470	175.075683	1.354840608	80.24692414	1	1875	1875	0.52127707	0.52127707	0.663511217	0.663511217	456.9463806	456	39	39	260.1922302	260.1922302	261.3843384	261.3843384	forest	forest
748	9/19/2015 18:00	three	34971	9/20/2015 01:00	9/19/2015	18	18:00	48.6669603	-113.7814803	1864.84	3D-V Fix	2	13	-132.8149082	41.91294274	307.4320159	64800	456	44.4	73	17	282	31.99	20.1	0	three	4476	-132.8149082	41.91294274	307.4320159	1	1875	1845	0.52127707	0.52127707	0.663511217	0.663511217	456.9463806	477	39	49	260.1922302	230.2172852	261.3843384	284.931427	forest	forest
749	9/20/2015 12:00	three	34971	9/20/2015 19:00	9/20/2015	12	12:00	48.6671783	-113.7819444	1827.53	3D-V Fix	3.8	15	92.55465258	39.50487133	39.98666847	7200	477	45.39	80	14.99	286	25.99	38.1	0	three	4482	92.55465258	39.50487133	39.98666847	1	1845	1866	0.52127707	0.52127707	0.663511217	0.663511217	477.5981445	446	49	44	230.2172852	263.0589294	284.931427	282.4499817	forest	forest
750	9/20/2015 14:00	three	34971	9/20/2015 21:00	9/20/2015	14	14:00	48.6674586	-113.781615	1860.03	3D-V Fix	3.2	15	62.9524894	45.61180787	102.9391579	7200	446	48.51	74	13	295	37	82.8	0	three	4488	62.9524894	45.61180787	102.9391579	1	1866	1909	0.52127707	0.52127707	0.663511217	0.663511217	446.4302979	401	44	32	263.0589294	282.8427124	282.4499817	280.0079651	forest	forest
751	9/20/2015 16:00	three	34971	9/20/2015 23:00	9/20/2015	16	16:00	48.6673814	-113.7810069	1891.54	3D-V Fix	2	20	105.0985197	169.621511	208.0376775	7200	401	50.4	68	13	275	30	88.9	0	three	4494	105.0985197	169.621511	208.0376775	1	1909	1872	0.52127707	0.493310571	0.663511217	0.653864205	401.6217041	538	32	41	282.8427124	250.5992889	280.0079651	270	forest	avalancheshrub
752	9/20/2015 18:00	three	34971	9/21/2015 01:00	9/20/2015	18	18:00	48.66601	-113.7820144	1868.57	3D-V Fix	2.2	16	4.707543719	166.8529277	212.7452213	64800	538	53.01	58	17	273	42.99	148.9	0	three	4500	4.707543719	166.8529277	212.7452213	1	1872	1721	0.493310571	0.504060149	0.653864205	0.635133028	538.5164795	698	41	36	250.5992889	152.9705811	270	216.6743469	avalancheshrub	meadow
778	9/27/2015 14:00	three	34971	9/27/2015 21:00	9/27/2015	14	14:00	48.6626858	-113.7721342	1922.16	3D-V Fix	2.2	25	-100.2125425	38.82924347	231.7213054	7200	714	41.11	36	14	283	24.99	743	0	three	4656	-100.2125425	38.82924347	231.7213054	1	1928	1906	0.545144439	0.545144439	0.544411957	0.544411957	714.7027588	725	47	45	212.1320343	190.26297	176.7107544	200.2248535	forest	forest
779	9/27/2015 16:00	three	34971	9/27/2015 23:00	9/27/2015	16	16:00	48.6624597	-113.7725358	1908.32	3D-V Fix	7	18	-81.70191123	79.10727068	150.0193942	7200	725	43.2	30	13	301	30	610.9	0	three	4662	-81.70191123	79.10727068	150.0193942	1	1906	1858	0.545144439	0.610149205	0.544411957	0.452522546	725.3275146	798	45	38	190.26297	130	200.2248535	204.1455383	forest	forest
780	9/27/2015 18:00	three	34971	9/28/2015 01:00	9/27/2015	18	18:00	48.6618569	-113.7719658	1848.77	3D-V Fix	5	17	100.6500502	164.7400302	250.6694444	64800	798	44.49	27	13	320	23	287.9	0	three	4668	100.6500502	164.7400302	250.6694444	1	1858	1792	0.610149205	0.464957923	0.452522546	0.540244102	798.31073	833	38	45	130	102.9562988	204.1455383	187.1250153	forest	forest
781	9/28/2015 12:00	three	34971	9/28/2015 19:00	9/28/2015	12	12:00	48.6613161	-113.7740475	1775.16	3D-V Fix	3.2	21	-153.8971036	160.5152208	96.77234089	7260	833	42.1	40	5.99	288	8.01	634.4	0	three	4674	-153.8971036	160.5152208	96.77234089	1	1792	1827	0.464957923	0.477853328	0.540244102	0.473453283	833.8464966	805	45	40	102.9562988	78.10249329	187.1250153	265.8553772	forest	forest
782	9/28/2015 14:00	three	34971	9/28/2015 21:01	9/28/2015	14	14:01	48.6611981	-113.7718761	1810.69	3D-V Fix	2.2	18	-142.2014019	55.0606064	314.570939	7140	805	43.9	39	7	310	11.01	728	0	three	4680	-142.2014019	55.0606064	314.570939	1	1827	1829	0.477853328	0.464957923	0.473453283	0.540244102	805.2329102	834	40	42	78.10249329	92.1954422	265.8553772	194.0362396	forest	forest
793	7/1/2016 12:00	three	34971	7/1/2016 19:01	7/1/2016	12	12:01	48.6740478	-113.7305381	2352.7	3D-V Fix	5.4	17	-86.54459075	1419.367257	350.5182188	7140	60	60.1	50	4	261	5.99	862	0	three	4746	-86.54459075	1419.367257	350.5182188	1	2370	2159	0.620341182	0.736634433	0.269295812	0.324958146	60.82762527	22	40	14	58.30952072	495.1767273	286.8583984	101.3099289	meadow	forest
794	7/1/2016 14:00	three	34971	7/1/2016 21:00	7/1/2016	14	14:00	48.6865525	-113.7343919	2140.37	3D-V Fix	3.2	26	36.49156546	1556.585117	27.00978424	7200	22	62.4	42	5.99	217	13	934	0	three	4752	36.49156546	1556.585117	27.00978424	1	2159	1997	0.736634433	0.741120517	0.324958146	0.432169348	22.36067963	133	14	11	495.1767273	114.01754	101.3099289	60.25511932	forest	meadow
795	7/1/2016 16:00	three	34971	7/1/2016 23:00	7/1/2016	16	16:00	48.6992417	-113.7254711	1990.27	3D-V Fix	2.4	30	42.31925095	134.8551537	69.32903519	7200	133	64.2	37	5.99	213	15.99	883	0	three	4758	42.31925095	134.8551537	69.32903519	1	1997	1967	0.741120517	0.741120517	0.432169348	0.432169348	133.4166412	272	11	36	114.01754	64.03124237	60.25511932	5.906141281	meadow	meadow
796	7/1/2016 18:00	three	34971	7/2/2016 01:00	7/1/2016	18	18:00	48.69971	-113.7237814	1955.14	3D-V Fix	4	23	-167.1531203	122.7342375	262.1759149	64800	272	65.5	37	5.99	253	12.01	623.9	0	three	4764	-167.1531203	122.7342375	262.1759149	1	1967	1994	0.741120517	0.741120517	0.432169348	0.432169348	272.0294189	152	36	9	64.03124237	86.02325439	5.906141281	63.43494797	meadow	meadow
797	7/2/2016 12:00	three	34971	7/2/2016 19:00	7/2/2016	12	12:00	48.6995208	-113.7254239	1973.64	3D-V Fix	3	32	-104.9732188	66.96548785	157.202696	7200	152	58.8	47	4.99	271	8.01	884	0	three	4770	-104.9732188	66.96548785	157.202696	1	1994	1995	0.741120517	0.741120517	0.432169348	0.432169348	152.3154602	158	9	10	86.02325439	139.2838898	63.43494797	61.69924545	meadow	humaninfrastrucure
798	7/2/2016 14:00	three	34971	7/2/2016 21:00	7/2/2016	14	14:00	48.6989744	-113.7250417	1975.11	3D-V Fix	2.2	29	127.3257968	49.19868733	284.5284929	7200	158	58.69	54	5.99	243	12.01	324.2	0	three	4776	127.3257968	49.19868733	284.5284929	1	1995	2004	0.741120517	0.741120517	0.432169348	0.432169348	158.1138763	120	10	37	139.2838898	106.3014603	61.69924545	63.85315704	humaninfrastrucure	meadow
799	7/2/2016 16:00	three	34971	7/2/2016 23:00	7/2/2016	16	16:00	48.69907	-113.7256942	1991.06	3D-V Fix	4	22	-70.27839385	1220.773636	214.250099	7200	120	58.6	54	7	230	15.99	272.5	0	three	4782	-70.27839385	1220.773636	214.250099	1	2004	2195	0.741120517	0.466250688	0.432169348	0.111357518	120.415947	28	37	5	106.3014603	308.7069702	63.85315704	165.9637604	meadow	aarock
800	7/2/2016 18:00	three	34971	7/3/2016 01:00	7/2/2016	18	18:00	48.6897814	-113.7345294	2186.8	3D-V Fix	2.2	16	31.37754156	562.6972713	245.6276406	64800	28	58.3	53	8.01	252	23	247.8	0	three	4788	31.37754156	562.6972713	245.6276406	1	2195	2184	0.466250688	0.678470194	0.111357518	0.28649646	28.28427124	206	5	16	308.7069702	182.4828796	165.9637604	207.6459808	aarock	forest
801	7/3/2016 12:00	three	34971	7/3/2016 19:00	7/3/2016	12	12:00	48.6875294	-113.7413725	2171.32	3D-V Fix	2	20	-138.7409993	255.3086696	106.8866412	7200	206	53.91	62	10	263	24	316.4	0	three	4794	-138.7409993	255.3086696	106.8866412	1	2184	2173	0.678470194	0.840396345	0.28649646	0.383765787	206.1552887	114	16	6	182.4828796	297.3213806	207.6459808	198.4349518	forest	meadow
802	7/3/2016 14:00	three	34971	7/3/2016 21:00	7/3/2016	14	14:00	48.6869419	-113.7380208	2160.86	3D-V Fix	3.4	20	-86.40488488	261.8425341	20.48175634	7200	114	57.2	46	10	229	24.99	623.6	0	three	4800	-86.40488488	261.8425341	20.48175634	1	2173	2200	0.840396345	0.611151636	0.383765787	0.186073184	114.01754	10	6	5	297.3213806	183.8477631	198.4349518	135	meadow	meadow
803	7/3/2016 16:00	three	34971	7/3/2016 23:00	7/3/2016	16	16:00	48.6891756	-113.7368969	2198.11	3D-V Fix	4	21	-141.8902943	407.3451426	238.591462	7200	10	58.8	37	13	246	24.99	681.7	0	three	4806	-141.8902943	407.3451426	238.591462	1	2200	2172	0.611151636	0.868128359	0.186073184	0.471058279	10	237	5	12	183.8477631	223.6067963	135	206.5650482	meadow	forest
804	7/3/2016 18:00	three	34971	7/4/2016 01:00	7/3/2016	18	18:00	48.6871558	-113.7415117	2163.93	3D-V Fix	2.2	19	-124.3679458	187.3391429	114.2235162	64800	237	59	39	13	262	27	511.6	0	three	4812	-124.3679458	187.3391429	114.2235162	1	2172	2166	0.868128359	0.840396345	0.471058279	0.383765787	237.6972809	167	12	6	223.6067963	317.8049622	206.5650482	186.3401947	forest	meadow
805	7/4/2016 12:00	three	34971	7/4/2016 19:00	7/4/2016	12	12:00	48.6865203	-113.7391556	2158.18	3D-V Fix	2.2	18	-66.09139951	312.4751118	48.13211665	7200	167	48	50	12.01	248	28.99	736	0	three	4818	-66.09139951	312.4751118	48.13211665	1	2166	2171	0.840396345	0.536024332	0.383765787	0.167368725	167.6305389	92	6	20	317.8049622	268.3281555	186.3401947	180	meadow	meadow
806	7/4/2016 14:00	three	34971	7/4/2016 21:00	7/4/2016	14	14:00	48.6884694	-113.7360992	2160.63	3D-V Fix	2.2	17	-10.27449759	188.7811554	37.85761906	7200	92	50.2	41	13	232	23	914	0	three	4824	-10.27449759	188.7811554	37.85761906	1	2171	2195	0.536024332	0.466250688	0.167368725	0.111357518	92.1954422	20	20	5	268.3281555	308.7069702	180	0	meadow	aarock
807	7/4/2016 16:00	three	34971	7/4/2016 23:00	7/4/2016	16	16:00	48.6898461	-113.7345994	2188.47	3D-V Fix	3.8	15	154.1726102	213.0492808	192.0302292	7200	20	50.7	43	13	283	32.99	713	0	three	4830	154.1726102	213.0492808	192.0302292	1	2195	2164	0.466250688	0.536024332	0.111357518	0.167368725	20	114	5	7	308.7069702	358.4689636	0	135	aarock	meadow
808	7/4/2016 18:00	three	34971	7/5/2016 01:00	7/4/2016	18	18:00	48.6879594	-113.7351006	2161.25	3D-V Fix	2.2	10	-143.7905156	161.0076076	48.23971366	64800	114	48.51	46	14.99	276	30	211.1	0	three	4836	-143.7905156	161.0076076	48.23971366	1	2164	2157	0.536024332	0.536024332	0.167368725	0.167368725	114.01754	40	7	15	358.4689636	416.2931519	135	103.3924942	meadow	forest
809	7/5/2016 12:00	three	34971	7/5/2016 19:00	7/5/2016	12	12:00	48.6889617	-113.7335228	2157.77	3D-V Fix	1.6	14	179.7720951	235.2598845	228.0118088	7200	40	44.1	70	7	261	18.01	212.4	0	three	4842	179.7720951	235.2598845	228.0118088	1	2157	2169	0.536024332	0.536024332	0.167368725	0.167368725	40	94	15	4	416.2931519	347.1311035	103.3924942	0	forest	meadow
810	7/5/2016 14:00	three	34971	7/5/2016 21:00	7/5/2016	14	14:00	48.6874911	-113.7358194	2160.42	3D-V Fix	2.2	16	40.80183701	245.1360242	268.8136458	7200	94	46.99	59	8.01	233	14.99	438.4	0	three	4848	40.80183701	245.1360242	268.8136458	1	2169	2182	0.536024332	0.611151636	0.167368725	0.186073184	94.33981323	86	4	11	347.1311035	230.8679352	0	180	meadow	meadow
811	7/5/2016 16:00	three	34971	7/5/2016 23:00	7/5/2016	16	16:00	48.6873664	-113.7391431	2181.94	3D-V Fix	3.6	15	2.533098187	178.9272465	271.346744	7200	86	49.3	54	8.01	244	21	698.8	0	three	4854	2.533098187	178.9272465	271.346744	1	2182	2177	0.611151636	0.678470194	0.186073184	0.28649646	86.02325439	230	11	15	230.8679352	196.4688263	180	206.5650482	meadow	forest
812	7/5/2016 18:00	three	34971	7/6/2016 01:00	7/5/2016	18	18:00	48.6873464	-113.7415728	2161.27	3D-V Fix	2.2	15	-103.8762132	1064.796962	167.4705308	64860	230	50.11	50	5.99	265	15.99	466.9	0	three	4860	-103.8762132	1064.796962	167.4705308	1	2177	2156	0.678470194	0.688476801	0.28649646	0.384103358	230.8679352	64	15	31	196.4688263	36.05551147	206.5650482	245.5560455	forest	meadow
813	7/6/2016 12:00	three	34971	7/6/2016 19:01	7/6/2016	12	12:01	48.6780808	-113.7379311	2100.69	3D-V Fix	3	11	0.755424565	781.2532316	168.2259554	14340	64	38.19	94	4.99	272	8.01	255.1	0	three	4866	0.755424565	781.2532316	168.2259554	1	2156	2197	0.688476801	0.956029534	0.384103358	0.349289089	64.03124237	120	31	49	36.05551147	10	245.5560455	260.1341858	meadow	meadow
814	7/6/2016 16:00	three	34971	7/6/2016 23:00	7/6/2016	16	16:00	48.6712597	-113.7353956	2140.7	3D-V Fix	5	9	13.9185655	61.13456217	182.1445209	7200	120	39.09	98	7	290	13	194.8	0	three	4872	13.9185655	61.13456217	182.1445209	1	2197	2168	0.956029534	0.956029534	0.349289089	0.349289089	120.415947	170	49	65	10	0	260.1341858	253.207489	meadow	meadow
815	7/6/2016 18:00	three	34971	7/7/2016 01:00	7/6/2016	18	18:00	48.67071	-113.7353969	2115.91	3D-V Fix	3.4	9	-171.5388266	390.7466583	10.60569426	64800	170	39.9	99	10	279	14	158.7	0	three	4878	-171.5388266	390.7466583	10.60569426	1	2168	2193	0.956029534	0.605047941	0.349289089	0.303496897	170	117	65	14	0	82.46211243	253.207489	253.3007507	meadow	forest
816	7/7/2016 12:00	three	34971	7/7/2016 19:00	7/7/2016	12	12:00	48.6741844	-113.7346081	2187.52	3D-V Fix	2.2	25	-5.120694443	1869.03861	5.484999821	7200	117	40.69	100	11.01	302	18.01	498.6	0	three	4884	-5.120694443	1869.03861	5.484999821	1	2193	2167	0.605047941	0.466250688	0.303496897	0.111357518	117.0469971	20	14	17	82.46211243	360.5551147	253.3007507	83.15722656	forest	aarock
817	7/7/2016 14:00	three	34971	7/7/2016 21:00	7/7/2016	14	14:00	48.69096	-113.7330892	2159.44	3D-V Fix	1.8	22	28.09372648	1163.91075	33.57872631	7260	20	45	96	8.99	286	14	895	0	three	4890	28.09372648	1163.91075	33.57872631	1	2167	1983	0.466250688	0.741120517	0.111357518	0.432169348	20	205	17	14	360.5551147	40	83.15722656	36.86989594	aarock	meadow
818	7/7/2016 16:00	three	34971	7/7/2016 23:01	7/7/2016	16	16:01	48.6998806	-113.7248225	1979.76	3D-V Fix	2	19	34.29052955	6.028025529	67.86925586	7140	205	49.5	86	8.01	279	23	396.6	0	three	4896	34.29052955	6.028025529	67.86925586	1	1983	1981	0.741120517	0.741120517	0.432169348	0.432169348	205.9125977	214	14	14	40	30	36.86989594	36.86989594	meadow	meadow
819	7/7/2016 18:00	three	34971	7/8/2016 01:00	7/7/2016	18	18:00	48.6999028	-113.7247478	1978.92	3D-V Fix	1.8	14	-164.0713431	857.3312235	263.7979128	64800	214	51.01	77	11.01	285	21	389.9	0	three	4902	-164.0713431	857.3312235	263.7979128	1	1981	2194	0.741120517	0.646585763	0.432169348	0.312428325	214.7091064	31	14	50	30	58.30952072	36.86989594	147.4395599	meadow	meadow
820	7/8/2016 12:00	three	34971	7/8/2016 19:00	7/8/2016	12	12:00	48.6987961	-113.7362728	2185.57	3D-V Fix	2.4	10	-69.01240591	49.91665689	194.7855069	7260	31	45	89	8.01	280	21	51.3	0	three	4908	-69.01240591	49.91665689	194.7855069	1	2194	2174	0.646585763	0.67657721	0.312428325	0.282771111	31.62277603	14	50	32	58.30952072	41.23105621	147.4395599	133.4088593	meadow	meadow
821	7/8/2016 14:00	three	34971	7/8/2016 21:01	7/8/2016	14	14:01	48.6983583	-113.7364222	2261.62	3D Fix	21.2	10	-139.3966368	609.0823647	55.38887004	7140	14	45.5	90	11.01	284	27	77.4	0	three	4914	-139.3966368	609.0823647	55.38887004	1	2174	2146	0.67657721	0.636559606	0.282771111	0.371440798	14.14213562	221	32	18	41.23105621	164.9242249	133.4088593	128.9909973	meadow	meadow
822	7/8/2016 16:00	three	34971	7/8/2016 23:00	7/8/2016	16	16:00	48.7016286	-113.7297856	2135.02	3D-V Fix	2.2	11	69.40664506	386.3127816	124.7955151	7200	221	45.9	85	10	290	31	115.5	0	three	4920	69.40664506	386.3127816	124.7955151	1	2146	1991	0.636559606	0.741120517	0.371440798	0.432169348	221.359436	161	18	12	164.9242249	70.7106781	128.9909973	73.61045837	meadow	meadow
823	7/8/2016 18:00	three	34971	7/9/2016 01:00	7/8/2016	18	18:00	48.6997497	-113.7253719	1981.88	3D-V Fix	2	15	-71.94053971	33.3501327	52.85497539	64800	161	48.31	75	8.99	308	25.99	57.1	0	three	4926	-71.94053971	33.3501327	52.85497539	1	1991	1982	0.741120517	0.741120517	0.432169348	0.432169348	161.2451477	197	12	16	70.7106781	36.05551147	73.61045837	30.96375656	meadow	meadow
824	7/9/2016 12:00	three	34971	7/9/2016 19:00	7/9/2016	12	12:00	48.6999392	-113.7250208	1982.02	3D-V Fix	2	14	-148.410163	80.60560321	264.4448124	7260	197	46.8	96	10	277	15.99	250.1	0	three	4932	-148.410163	80.60560321	264.4448124	1	1982	2005	0.741120517	0.741120517	0.432169348	0.432169348	197.230835	134	16	31	36.05551147	40	30.96375656	94.76364136	meadow	meadow
825	7/9/2016 14:00	three	34971	7/9/2016 21:01	7/9/2016	14	14:01	48.6998433	-113.7261061	2044.62	3D Fix	23	15	-0.562695371	779.0220384	263.882117	7140	134	47.41	82	8.99	278	20	280.9	0	three	4938	-0.562695371	779.0220384	263.882117	1	2005	2226	0.741120517	0.646585763	0.432169348	0.312428325	134.5362396	30	31	37	40	50	94.76364136	132.3974304	meadow	meadow
826	7/9/2016 16:00	three	34971	7/9/2016 23:00	7/9/2016	16	16:00	48.6988478	-113.7365806	2159.22	3D-V Fix	8.6	9	-95.62926008	18.26630932	168.2528569	7200	30	48.09	95	10	280	23	279.1	0	three	4944	-95.62926008	18.26630932	168.2528569	1	2226	2200	0.646585763	0.646585763	0.312428325	0.312428325	30	36	37	54	50	36.05551147	132.3974304	142.829071	meadow	meadow
827	7/9/2016 18:00	three	34971	7/10/2016 01:00	7/9/2016	18	18:00	48.6986883	-113.7365214	2184.12	3D-V Fix	5	11	-78.44903185	1184.458618	89.80382509	64800	36	46.29	90	8.01	299	21	61.9	0	three	4950	-78.44903185	1184.458618	89.80382509	1	2200	1979	0.646585763	0.754533291	0.312428325	0.469468027	36.05551147	492	54	11	36.05551147	139.2838898	142.829071	325.3048401	meadow	meadow
828	7/10/2016 12:00	three	34971	7/10/2016 19:00	7/10/2016	12	12:00	48.6991058	-113.7204447	1964.95	3D-V Fix	2.4	23	128.0715952	159.6158002	217.8754203	7200	492	47.3	60	8.99	320	11.01	895	0	three	4956	128.0715952	159.6158002	217.8754203	1	1979	1995	0.754533291	0.821511567	0.469468027	0.460353166	492.5444031	390	11	10	139.2838898	284.253418	325.3048401	3.814074755	meadow	humaninfrastrucure
829	7/10/2016 14:00	three	34971	7/10/2016 21:00	7/10/2016	14	14:00	48.6979422	-113.7217139	1977.49	3D-V Fix	3.4	16	157.1053086	139.4081982	14.98072888	7260	390	50.5	52	7	314	10	651.5	0	three	4962	157.1053086	139.4081982	14.98072888	1	1995	1969	0.821511567	0.754533291	0.460353166	0.469468027	390	434	10	12	284.253418	194.1648712	3.814074755	339.4439697	humaninfrastrucure	humaninfrastrucure
830	7/10/2016 16:00	three	34971	7/10/2016 23:01	7/10/2016	16	16:01	48.6991639	-113.72129	2300.04	3D Fix	8.4	14	-149.3232437	1318.012089	225.6574852	7140	434	51.49	58	7	9	18.99	292	0	three	4968	-149.3232437	1318.012089	225.6574852	1	1969	2172	0.754533291	0.466250688	0.469468027	0.111357518	434.165863	14	12	11	194.1648712	336.1547241	339.4439697	108.4349518	humaninfrastrucure	aarock
831	7/10/2016 18:00	three	34971	7/11/2016 01:00	7/10/2016	18	18:00	48.6905828	-113.7336372	2168.36	3D-V Fix	2.2	13	-37.56607652	3126.767345	188.0914086	64800	14	47.5	74	4.99	309	10	144.3	0	three	4974	-37.56607652	3126.767345	188.0914086	1	2172	2438	0.466250688	0.581318617	0.111357518	0.233176395	14.14213562	60	11	62	336.1547241	0	108.4349518	96.42346954	aarock	meadow
832	7/11/2016 12:00	three	34971	7/11/2016 19:00	7/11/2016	12	12:00	48.6626239	-113.7381014	2438.3	3D-V Fix	3.6	9	10.4067995	246.3478178	198.4982081	7200	60	41.7	100	13	271	24	68.6	0	three	4980	10.4067995	246.3478178	198.4982081	1	2438	2502	0.581318617	0.651511967	0.233176395	0.252839506	60	130	62	52	0	50	96.42346954	108.7780304	meadow	meadow
833	7/11/2016 14:00	three	34971	7/11/2016 21:00	7/11/2016	14	14:00	48.6604994	-113.7390478	2482.38	3D-V Fix	4.2	8	-104.1503628	5.286733986	94.34784538	7200	130	41.5	100	14	286	21	74.9	0	three	4986	-104.1503628	5.286733986	94.34784538	1	2502	2502	0.651511967	0.651511967	0.252839506	0.252839506	130.3840485	130	52	52	50	44.72135925	108.7780304	108.7780304	meadow	meadow
834	7/11/2016 16:00	three	34971	7/11/2016 23:00	7/11/2016	16	16:00	48.6604975	-113.7389761	2485.24	3D-V Fix	4.6	9	-33.46743124	12.41732281	60.88041414	7200	130	43	100	14	273	22.01	92.1	0	three	4992	-33.46743124	12.41732281	60.88041414	1	2502	2479	0.651511967	0.651511967	0.252839506	0.252839506	130.3840485	110	52	58	44.72135925	31.62277603	108.7780304	108.1527023	meadow	meadow
835	7/11/2016 18:00	three	34971	7/12/2016 01:00	7/11/2016	18	18:00	48.6605553	-113.7388319	2468.93	3D-V Fix	4.2	8	-41.8016622	329.9586337	19.07875194	64800	110	43.39	99	13	274	28.01	34.3	0	three	4998	-41.8016622	329.9586337	19.07875194	1	2479	2423	0.651511967	0.609232008	0.252839506	0.201995686	110.4536133	41	58	57	31.62277603	20	108.1527023	108.7257843	meadow	meadow
836	7/12/2016 12:00	three	34971	7/12/2016 19:00	7/12/2016	12	12:00	48.6633922	-113.7375208	2404.42	3D-V Fix	2.6	19	33.92005911	184.9428359	52.99881105	7200	41	42.1	100	7	293	11.01	490	0	three	5004	33.92005911	184.9428359	52.99881105	1	2423	2348	0.609232008	0.609232008	0.201995686	0.201995686	41.23105621	58	57	52	20	50	108.7257843	132.7093964	meadow	meadow
837	7/12/2016 14:00	three	34971	7/12/2016 21:00	7/12/2016	14	14:00	48.66444	-113.7355714	2429.73	3D Fix	13.2	12	-179.9635472	186.1655083	233.0352639	7200	58	46.51	97	8.01	293	13	687.4	0	three	5010	-179.9635472	186.1655083	233.0352639	1	2348	2423	0.609232008	0.609232008	0.201995686	0.201995686	58.30952072	41	52	57	50	10	132.7093964	108.7257843	meadow	meadow
838	7/12/2016 16:00	three	34971	7/12/2016 23:00	7/12/2016	16	16:00	48.6633861	-113.7375347	2407.66	3D-V Fix	6.8	13	-39.16709865	117.6877553	193.8681652	7200	41	45.61	90	10	270	20	264.5	0	three	5016	-39.16709865	117.6877553	193.8681652	1	2423	2415	0.609232008	0.581318617	0.201995686	0.233176395	41.23105621	58	57	51	10	22.36067963	108.7257843	101.3099289	meadow	meadow
839	7/12/2016 18:00	three	34971	7/13/2016 01:00	7/12/2016	18	18:00	48.6623503	-113.7378617	2411.8	3D-V Fix	8.6	14	10.71707877	181.711135	204.585244	64800	58	48.9	79	11.01	293	18.01	507	0	three	5022	10.71707877	181.711135	204.585244	1	2415	2495	0.581318617	0.651511967	0.233176395	0.252839506	58.30952072	110	51	55	22.36067963	10	101.3099289	109.3589935	meadow	meadow
840	7/13/2016 12:00	three	34971	7/13/2016 19:00	7/13/2016	12	12:00	48.6608411	-113.7388067	2488.93	3D-V Fix	3	15	175.9192136	236.8928375	20.50445762	7200	110	42.4	100	8.01	282	13	146.9	0	three	5028	175.9192136	236.8928375	20.50445762	1	2495	2414	0.651511967	0.609232008	0.252839506	0.201995686	110.4536133	40	55	55	10	10	109.3589935	109.3589935	meadow	meadow
841	7/13/2016 14:00	three	34971	7/13/2016 21:00	7/13/2016	14	14:00	48.6628617	-113.7377892	2408.39	3D-V Fix	3.8	22	-165.7177261	232.2831027	214.7867315	7200	40	44.6	100	7	296	13	478	0	three	5034	-165.7177261	232.2831027	214.7867315	1	2414	2546	0.609232008	0.651511967	0.201995686	0.252839506	40	164	55	37	10	63.24555206	109.3589935	137.6025696	meadow	meadow
842	7/13/2016 16:00	three	34971	7/13/2016 23:00	7/13/2016	16	16:00	48.6611047	-113.7394939	2551.02	3D-V Fix	1.8	12	160.8150228	286.9504779	15.60175427	7200	164	48.4	100	8.99	284	28.99	427.7	0	three	5040	160.8150228	286.9504779	15.60175427	1	2546	2568	0.651511967	0.677626073	0.252839506	0.236155704	164.9242249	108	37	27	63.24555206	14.14213562	137.6025696	125.2175903	meadow	meadow
843	7/13/2016 18:00	three	34971	7/14/2016 01:00	7/13/2016	18	18:00	48.6636131	-113.7385817	2550.59	3D-V Fix	8.6	10	-164.0765589	356.2263019	211.5251953	64860	108	46.4	91	10	281	18.01	224.4	0	three	5046	-164.0765589	356.2263019	211.5251953	1	2568	2467	0.677626073	0.651511967	0.236155704	0.252839506	108.1665421	270	27	46	14.14213562	44.72135925	125.2175903	269.3259583	meadow	meadow
844	7/14/2016 12:00	three	34971	7/14/2016 19:01	7/14/2016	12	12:01	48.6608244	-113.7409603	2451.92	3D-V Fix	4.4	20	21.18504217	64.46189121	232.7102375	7140	270	50.5	57	5.99	318	10	913	0	three	5052	21.18504217	64.46189121	232.7102375	1	2467	2485	0.651511967	0.620472848	0.252839506	0.288293034	270.1851196	320	46	55	44.72135925	20	269.3259583	304.5085144	meadow	meadow
845	7/14/2016 14:00	three	34971	7/14/2016 21:00	7/14/2016	14	14:00	48.6604569	-113.7416369	2451.91	3D-V Fix	3.4	26	-1.815263593	68.56468274	230.8949739	7200	320	53.71	54	5.99	314	12.01	1058	0	three	5058	-1.815263593	68.56468274	230.8949739	1	2485	2446	0.620472848	0.632344663	0.288293034	0.267451853	320.1562195	292	55	51	20	28.28427124	304.5085144	303.5304565	meadow	meadow
846	7/14/2016 16:00	three	34971	7/14/2016 23:00	7/14/2016	16	16:00	48.6600511	-113.7423375	2418.4	3D-V Fix	1.6	30	153.035017	87.85428429	23.92999094	7200	292	55.6	57	5.99	307	13	642.9	0	three	5064	153.035017	87.85428429	23.92999094	1	2446	2426	0.632344663	0.620472848	0.267451853	0.288293034	292.0616455	286	51	45	28.28427124	22.36067963	303.5304565	310.9858093	meadow	meadow
847	7/14/2016 18:00	three	34971	7/15/2016 01:00	7/14/2016	18	18:00	48.6607842	-113.7418933	2413.24	3D-V Fix	2.2	28	-10.9801592	3425.426754	12.94983174	64800	286	57.6	41	5.99	315	10	581.9	0	three	5070	-10.9801592	3425.426754	12.94983174	1	2426	2167	0.620472848	0.466250688	0.288293034	0.111357518	286.3564148	14	45	16	22.36067963	357.3513794	310.9858093	90	meadow	aarock
848	7/15/2016 12:00	three	34971	7/15/2016 19:00	7/15/2016	12	12:00	48.6910294	-113.7331042	2160.66	3D-V Fix	3.4	28	24.63309041	1138.826075	37.58292214	7200	14	55.9	55	7	94	8.99	836	0	three	5076	24.63309041	1138.826075	37.58292214	1	2167	1982	0.466250688	0.741120517	0.111357518	0.432169348	14.14213562	233	16	9	357.3513794	92.1954422	90	57.52880859	aarock	meadow
849	7/15/2016 14:00	three	34971	7/15/2016 21:00	7/15/2016	14	14:00	48.6993625	-113.7241147	1977.13	3D-V Fix	4.4	29	84.83589195	537.9001039	122.4188141	7200	233	59.59	51	4	23	10	482.6	0	three	5082	84.83589195	537.9001039	122.4188141	1	1982	2028	0.741120517	0.842253745	0.432169348	0.463481486	233.4523468	412	9	6	92.1954422	304.1381226	57.52880859	198.4349518	meadow	meadow
850	7/15/2016 16:00	three	34971	7/15/2016 23:00	7/15/2016	16	16:00	48.6969169	-113.7178111	2013.81	3D-V Fix	2.8	29	174.1060415	634.9957151	296.5248556	7260	412	60.01	39	7	272	17	514.3	0	three	5088	174.1060415	634.9957151	296.5248556	1	2028	1998	0.842253745	0.741120517	0.463481486	0.432169348	412.3105774	123	6	15	304.1381226	92.1954422	198.4349518	63.43494797	meadow	meadow
851	7/15/2016 18:00	three	34971	7/16/2016 01:01	7/15/2016	18	18:01	48.6992828	-113.7256611	1984.92	3D-V Fix	3.4	18	-82.93559209	1389.079706	213.5892635	64740	123	61	35	5.99	226	12.01	368.6	0	three	5094	-82.93559209	1389.079706	213.5892635	1	1998	2182	0.741120517	0.536024332	0.432169348	0.167368725	123.6931686	64	15	16	92.1954422	300.8321838	63.43494797	170.537674	meadow	meadow
852	7/16/2016 12:00	three	34971	7/16/2016 19:00	7/16/2016	12	12:00	48.6886375	-113.7355294	2172.15	3D-V Fix	2.8	12	5.023746475	422.5834714	218.61301	7200	64	39.7	95	4.99	266	13	415.4	0	three	5100	5.023746475	422.5834714	218.61301	1	2182	2172	0.536024332	0.840396345	0.167368725	0.383765787	64.03124237	220	16	26	300.8321838	348.2814941	170.537674	325.1246643	meadow	forest
853	7/16/2016 14:00	three	34971	7/16/2016 21:00	7/16/2016	14	14:00	48.6855853	-113.7389475	2160.38	3D-V Fix	3	8	-57.62639467	640.4175437	160.9866153	7200	220	41.4	99	7	306	12.01	557.3	0	three	5106	-57.62639467	640.4175437	160.9866153	1	2172	2240	0.840396345	0.692181647	0.383765787	0.400789559	220	42	26	37	348.2814941	36.05551147	325.1246643	230.1944275	forest	meadow
854	7/16/2016 16:00	three	34971	7/16/2016 23:00	7/16/2016	16	16:00	48.6802119	-113.7358211	2217.17	3D-V Fix	3.2	8	9.808153643	1299.775652	170.794769	7200	42	40.8	100	10	305	21	459.6	0	three	5112	9.808153643	1299.775652	170.794769	1	2240	2337	0.692181647	0.659422278	0.400789559	0.259347349	42.42640686	40	37	42	36.05551147	123.6931686	230.1944275	304.9920349	meadow	meadow
855	7/16/2016 18:00	three	34971	7/17/2016 01:00	7/16/2016	18	18:00	48.6687497	-113.7323756	2344.98	3D-V Fix	8.8	14	173.2110528	2151.97791	344.0058218	64800	40	42.01	97	5.99	272	25.99	181.9	0	three	5118	173.2110528	2151.97791	344.0058218	1	2337	2173	0.659422278	0.868128359	0.259347349	0.471058279	40	228	42	12	123.6931686	223.6067963	304.9920349	206.5650482	meadow	forest
856	7/17/2016 12:00	three	34971	7/17/2016 19:00	7/17/2016	12	12:00	48.6871472	-113.7414292	2168.75	3D-V Fix	2.4	21	91.05966531	470.4109065	75.06548708	7200	228	50.9	54	5.99	77	11.01	943	0	three	5124	91.05966531	470.4109065	75.06548708	1	2173	2173	0.868128359	0.536024332	0.471058279	0.167368725	228.4731903	82	12	12	223.6067963	331.0588989	206.5650482	157.6198578	forest	meadow
857	7/17/2016 14:00	three	34971	7/17/2016 21:00	7/17/2016	14	14:00	48.6883833	-113.7353197	2174.37	3D-V Fix	5.8	25	179.12131	434.6853516	254.1867971	7200	82	50.31	63	5.99	321	11.01	359.3	0	three	5130	179.12131	434.6853516	254.1867971	1	2173	2175	0.536024332	0.868128359	0.167368725	0.471058279	82.46211243	192	12	13	331.0588989	210	157.6198578	188.9726257	meadow	forest
858	7/17/2016 16:00	three	34971	7/17/2016 23:00	7/17/2016	16	16:00	48.6871839	-113.7409381	2162.51	3D-V Fix	1.4	27	121.0619146	198.4711762	15.24871173	7200	192	56.5	43	4	44	11.01	858	0	three	5136	121.0619146	198.4711762	15.24871173	1	2175	2282	0.868128359	0.678470194	0.471058279	0.28649646	192.3538361	125	13	55	210	53.85164642	188.9726257	190.9228058	forest	forest
859	7/17/2016 18:00	three	34971	7/18/2016 01:00	7/17/2016	18	18:00	48.6889214	-113.7403231	2256.25	3D-V Fix	2.8	21	147.3738344	1955.987927	162.6225461	64800	125	57.99	40	4.99	68	11.01	373.9	0	three	5142	147.3738344	1955.987927	162.6225461	1	2282	2313	0.678470194	0.620341182	0.28649646	0.269295812	125.2996445	120	55	30	53.85164642	125.2996445	190.9228058	283.7362671	forest	aarock
860	7/18/2016 12:00	three	34971	7/18/2016 19:00	7/18/2016	12	12:00	48.6723358	-113.7314867	2301.77	3D-V Fix	3.2	29	-178.0621847	1773.024836	344.5603615	7200	120	52.9	81	8.99	96	13	839	0	three	5148	-178.0621847	1773.024836	344.5603615	1	2313	2185	0.620341182	0.611151636	0.269295812	0.186073184	120	53	30	10	125.2996445	215.8703308	283.7362671	164.0546112	aarock	meadow
861	7/18/2016 14:00	three	34971	7/18/2016 21:00	7/18/2016	14	14:00	48.6875408	-113.7387239	2163.57	3D-V Fix	4.6	29	82.46170878	334.8061822	67.02207025	7200	53	59.4	62	7	98	12.01	951	0	three	5154	82.46170878	334.8061822	67.02207025	1	2185	2176	0.611151636	0.536024332	0.186073184	0.167368725	53.85164642	40	10	12	215.8703308	349.8571167	164.0546112	102.5288086	meadow	forest
862	7/18/2016 16:00	three	34971	7/18/2016 23:00	7/18/2016	16	16:00	48.6888147	-113.7346042	2150.84	3D-V Fix	9.6	28	177.3140358	276.9432212	244.336106	7200	40	64.2	58	8.01	106	13	883	0	three	5160	177.3140358	276.9432212	244.336106	1	2176	2182	0.536024332	0.611151636	0.167368725	0.186073184	40	36	12	11	349.8571167	228.2542419	102.5288086	104.0362473	forest	meadow
863	7/18/2016 18:00	three	34971	7/19/2016 01:00	7/18/2016	18	18:00	48.6876564	-113.7379336	2164.25	3D-V Fix	1.6	23	-175.4313343	198.3207213	68.90477174	64800	36	65.19	60	4	101	10	307.5	0	three	5166	-175.4313343	198.3207213	68.90477174	1	2182	2174	0.611151636	0.536024332	0.186073184	0.167368725	36.05551147	85	11	14	228.2542419	322.0248413	104.0362473	177.2736816	meadow	meadow
864	7/19/2016 12:00	three	34971	7/19/2016 19:00	7/19/2016	12	12:00	48.6883575	-113.7354572	2166.26	3D-V Fix	2.4	27	-170.7351065	343.6788955	258.1696652	7200	85	55.9	49	8.99	285	17	849	0	three	5172	-170.7351065	343.6788955	258.1696652	1	2174	2190	0.536024332	0.678470194	0.167368725	0.28649646	85.44004059	111	14	12	322.0248413	183.8477631	177.2736816	173.6598053	meadow	forest
865	7/19/2016 14:00	three	34971	7/19/2016 21:00	7/19/2016	14	14:00	48.6876158	-113.7399881	2172.21	3D-V Fix	1.6	23	2.71741874	92.75685804	260.887084	7200	111	58.3	48	11.01	272	24.99	959	0	three	5178	2.71741874	92.75685804	260.887084	1	2190	2182	0.678470194	0.678470194	0.28649646	0.28649646	111.8033981	199	12	17	183.8477631	181.1076965	173.6598053	198.4349518	forest	forest
866	7/19/2016 16:00	three	34971	7/19/2016 23:00	7/19/2016	16	16:00	48.6874542	-113.7412239	2169.37	3D-V Fix	3.2	19	-8.381706183	22.5286009	252.5053778	7200	199	59.5	50	12.01	281	25.99	718	0	three	5184	-8.381706183	22.5286009	252.5053778	1	2182	2180	0.678470194	0.678470194	0.28649646	0.28649646	199.2485809	221	17	13	181.1076965	194.1648712	198.4349518	203.9624939	forest	forest
867	7/19/2016 18:00	three	34971	7/20/2016 01:00	7/19/2016	18	18:00	48.6873864	-113.7415122	2166.67	3D-V Fix	1.8	22	44.80952607	12.66864778	297.3149039	64800	221	60.01	47	14	292	27	517.2	0	three	5190	44.80952607	12.66864778	297.3149039	1	2180	2178	0.678470194	0.678470194	0.28649646	0.28649646	221.359436	237	13	15	194.1648712	186.8154144	203.9624939	213.6900635	forest	forest
868	7/20/2016 12:00	three	34971	7/20/2016 19:00	7/20/2016	12	12:00	48.687435	-113.7416678	2167.24	3D-V Fix	3	17	110.7565409	70.1065862	48.07144471	7200	237	52.9	53	8.99	309	27	871	0	three	5196	110.7565409	70.1065862	48.07144471	1	2178	2200	0.678470194	0.678470194	0.28649646	0.28649646	237.6972809	170	15	23	186.8154144	140	213.6900635	201.5014343	forest	forest
869	7/20/2016 14:00	three	34971	7/20/2016 21:00	7/20/2016	14	14:00	48.6878728	-113.7409828	2185.69	3D-V Fix	1.6	25	-178.7535759	86.66821031	229.3178688	7200	170	55.2	50	14	287	34.99	941	0	three	5202	-178.7535759	86.66821031	229.3178688	1	2200	2174	0.678470194	0.678470194	0.28649646	0.28649646	170.293869	250	23	14	140	202.4845734	201.5014343	209.0546112	forest	forest
870	7/20/2016 16:00	three	34971	7/20/2016 23:00	7/20/2016	16	16:00	48.6873439	-113.7418472	2162.84	3D-V Fix	3.2	23	138.2670535	18.27965999	7.584922243	7200	250	58.21	40	13	259	25.99	881	0	three	5208	138.2670535	18.27965999	7.584922243	1	2174	2178	0.678470194	0.678470194	0.28649646	0.28649646	250	245	14	13	202.4845734	189.7366638	209.0546112	216.2538452	forest	forest
871	7/20/2016 18:00	three	34971	7/21/2016 01:00	7/20/2016	18	18:00	48.6875075	-113.7418233	2170.8	3D-V Fix	1.4	19	55.95118679	159.1423263	63.53610904	64800	245	59.5	37	12.01	279	30	473.9	0	three	5214	55.95118679	159.1423263	63.53610904	1	2178	2215	0.678470194	0.678470194	0.28649646	0.28649646	245.1530151	90	13	29	189.7366638	136.0147095	216.2538452	164.7448883	forest	forest
872	7/21/2016 12:00	three	34971	7/21/2016 19:00	7/21/2016	12	12:00	48.6881908	-113.7399244	2197.19	3D-V Fix	1.4	29	174.837796	154.0591242	238.373905	7200	90	56.5	38	8.01	279	18.99	863	0	three	5220	174.837796	154.0591242	238.373905	1	2215	2178	0.678470194	0.678470194	0.28649646	0.28649646	90	237	29	15	136.0147095	196.4688263	164.7448883	213.6900635	forest	forest
873	7/21/2016 14:00	three	34971	7/21/2016 21:00	7/21/2016	14	14:00	48.6874225	-113.7416653	2173.79	3D-V Fix	3.4	27	-131.0750855	391.2126741	107.2988195	7200	237	60.8	35	10	315	24.99	965	0	three	5226	-131.0750855	391.2126741	107.2988195	1	2178	2183	0.678470194	0.840396345	0.28649646	0.383765787	237.6972809	64	15	10	196.4688263	391.1521301	213.6900635	23.19859123	forest	meadow
874	7/21/2016 16:00	three	34971	7/21/2016 23:00	7/21/2016	16	16:00	48.6864978	-113.7365394	2164.35	3D-V Fix	3.8	27	175.1602295	362.5884263	282.459049	7200	64	64.2	34	10	292	24	869	0	three	5232	175.1602295	362.5884263	282.459049	1	2183	2171	0.840396345	0.868128359	0.383765787	0.471058279	64.03124237	232	10	12	391.1521301	222.036026	23.19859123	202.3801422	meadow	forest
875	7/21/2016 18:00	three	34971	7/22/2016 01:00	7/21/2016	18	18:00	48.6870864	-113.7413825	2165.38	3D-V Fix	3.8	24	176.3172099	340.432815	98.7762589	64800	232	65.61	30	11.01	281	20	615.4	0	three	5238	176.3172099	340.432815	98.7762589	1	2171	2179	0.868128359	0.840396345	0.471058279	0.383765787	232.5940704	98	12	5	222.036026	363.5931702	202.3801422	0	forest	meadow
876	7/22/2016 12:00	three	34971	7/22/2016 19:00	7/22/2016	12	12:00	48.6867283	-113.7367911	2171.1	3D-V Fix	2.4	31	-80.83718885	218.989835	17.93907005	7200	98	62.01	40	10	105	17	847	0	three	5244	-80.83718885	218.989835	17.93907005	1	2179	2180	0.840396345	0.536024332	0.383765787	0.167368725	98.99494934	80	5	27	363.5931702	273.1300049	0	198.4349518	meadow	meadow
877	7/22/2016 14:00	three	34971	7/22/2016 21:00	7/22/2016	14	14:00	48.6886222	-113.7359772	2165.68	3D-V Fix	3.6	21	-127.8412823	420.9081897	250.0977878	7200	80	63.7	45	8.99	277	18.01	739	0	three	5250	-127.8412823	420.9081897	250.0977878	1	2180	2176	0.536024332	0.868128359	0.167368725	0.471058279	80	219	27	13	273.1300049	212.1320343	198.4349518	198.4349518	meadow	forest
878	7/22/2016 16:00	three	34971	7/22/2016 23:00	7/22/2016	16	16:00	48.6872069	-113.7412786	2165.59	3D-V Fix	1.6	14	25.74620798	143.7640603	275.8439957	7200	219	58.6	65	13	278	24.99	94	0	three	5256	25.74620798	143.7640603	275.8439957	1	2176	2156	0.868128359	0.805265903	0.471058279	0.395628095	219.3171234	330	13	13	212.1320343	262.4880981	198.4349518	220.9143829	forest	forest
879	7/22/2016 18:00	three	34971	7/23/2016 01:00	7/22/2016	18	18:00	48.6872922	-113.7432267	2141.26	3D-V Fix	2.4	11	165.4310721	587.1835709	81.27506782	64800	330	51.3	60	17	280	28.99	71.2	0	three	5262	165.4310721	587.1835709	81.27506782	1	2156	2171	0.805265903	0.536024332	0.395628095	0.167368725	330	94	13	12	262.4880981	326.4965515	220.9143829	167.4711914	forest	meadow
880	7/23/2016 12:00	three	34971	7/23/2016 19:00	7/23/2016	12	12:00	48.68828	-113.7353933	2176.49	3D-V Fix	3.8	12	178.0120156	456.5890992	259.2870834	7200	94	45.19	88	10	292	14.99	411.6	0	three	5268	178.0120156	456.5890992	259.2870834	1	2171	2178	0.536024332	0.678470194	0.167368725	0.28649646	94.86833191	221	12	14	326.4965515	194.1648712	167.4711914	196.6992493	meadow	forest
881	7/23/2016 14:00	three	34971	7/23/2016 21:00	7/23/2016	14	14:00	48.6873725	-113.7414406	2168.03	3D-V Fix	1.6	19	-168.026845	53.41339134	91.26023836	7200	221	49.21	64	11.01	287	21	307.7	0	three	5274	-168.026845	53.41339134	91.26023836	1	2178	2181	0.678470194	0.678470194	0.28649646	0.28649646	221.359436	174	14	15	194.1648712	191.0497284	196.6992493	190.3048401	forest	forest
882	7/23/2016 16:00	three	34971	7/23/2016 23:00	7/23/2016	16	16:00	48.6873792	-113.7407153	2164.72	3D-V Fix	2	21	-171.4596692	53.66896645	279.8005692	7200	174	52.3	70	12.01	285	23	348.9	0	three	5280	-171.4596692	53.66896645	279.8005692	1	2181	2180	0.678470194	0.678470194	0.28649646	0.28649646	174.6424866	218	15	13	191.0497284	184.3908844	190.3048401	203.9624939	forest	forest
883	7/23/2016 18:00	three	34971	7/24/2016 01:00	7/23/2016	18	18:00	48.6874442	-113.7414375	2170.34	3D-V Fix	2	14	148.1140818	320.2176512	67.91465099	64800	218	53.6	67	8.99	292	18.99	260	0	three	5286	148.1140818	320.2176512	67.91465099	1	2180	2189	0.678470194	0.611151636	0.28649646	0.186073184	218.4032898	14	13	16	184.3908844	172.0465088	203.9624939	175.2363586	forest	meadow
884	7/24/2016 12:00	three	34971	7/24/2016 19:00	7/24/2016	12	12:00	48.6886219	-113.7374692	2171.01	3D-V Fix	2	27	26.2171695	148.3080217	94.13182049	7200	14	50.9	68	10	310	15.99	812	0	three	5292	26.2171695	148.3080217	94.13182049	1	2189	2179	0.611151636	0.536024332	0.186073184	0.167368725	14.14213562	67	16	14	172.0465088	310.1612549	175.2363586	163.3007507	meadow	meadow
885	7/24/2016 14:00	three	34971	7/24/2016 21:00	7/24/2016	14	14:00	48.6885736	-113.7354564	2163.77	3D-V Fix	6	23	154.2670405	97.31211035	248.398861	7200	67	55.4	58	10	304	18.01	960	0	three	5298	154.2670405	97.31211035	248.398861	1	2179	2167	0.536024332	0.611151636	0.167368725	0.186073184	67.08203888	42	14	6	310.1612549	250	163.3007507	144.4623261	meadow	meadow
886	7/24/2016 16:00	three	34971	7/24/2016 23:00	7/24/2016	16	16:00	48.6882225	-113.7366669	2162.16	3D-V Fix	2.4	24	9.742542577	396.2359148	258.1414035	7200	42	58.5	59	8.99	293	18.99	948	0	three	5304	9.742542577	396.2359148	258.1414035	1	2167	2174	0.611151636	0.678470194	0.186073184	0.28649646	42.42640686	250	6	14	250	202.4845734	144.4623261	209.0546112	meadow	forest
887	7/24/2016 18:00	three	34971	7/25/2016 01:00	7/24/2016	18	18:00	48.6873656	-113.74189	2166.04	3D-V Fix	2.2	24	177.3431074	249.2829478	75.4845109	64800	250	59.59	54	13	276	20	552.2	0	three	5310	177.3431074	249.2829478	75.4845109	1	2174	2192	0.678470194	0.611151636	0.28649646	0.186073184	250	10	14	10	202.4845734	170.8800812	209.0546112	146.3099365	forest	meadow
888	7/25/2016 12:00	three	34971	7/25/2016 19:00	7/25/2016	12	12:00	48.688005	-113.7386453	2182.08	3D-V Fix	3	29	68.9395533	18.69186705	144.4240642	7200	10	60.1	56	7	88	13	836	0	three	5316	68.9395533	18.69186705	144.4240642	1	2192	2188	0.611151636	0.611151636	0.186073184	0.186073184	10	10	10	10	170.8800812	183.8477631	146.3099365	140.7105865	meadow	meadow
889	7/25/2016 14:00	three	34971	7/25/2016 21:00	7/25/2016	14	14:00	48.6878719	-113.7384903	2185.76	3D-V Fix	4.4	28	160.911215	25.90371291	305.3352792	7200	10	63.1	53	5.99	95	11.01	670.3	0	three	5322	160.911215	25.90371291	305.3352792	1	2188	2193	0.611151636	0.611151636	0.186073184	0.186073184	10	14	10	12	183.8477631	167.6305389	140.7105865	153.4349518	meadow	meadow
890	7/25/2016 16:00	three	34971	7/25/2016 23:00	7/25/2016	16	16:00	48.6879997	-113.7387844	2179.95	3D-V Fix	2.4	35	-56.60984426	232.4353795	248.725435	7200	14	66.51	42	4.99	19	11.01	685.1	0	three	5328	-56.60984426	232.4353795	248.725435	1	2193	2171	0.611151636	0.868128359	0.186073184	0.471058279	14.14213562	246	12	13	167.6305389	218.4032898	153.4349518	207.8972778	meadow	forest
891	7/25/2016 18:00	three	34971	7/26/2016 01:00	7/25/2016	18	18:00	48.6871719	-113.7416828	2126.39	3D-V Fix	2.2	29	-179.4641032	233.923717	69.26133172	64800	246	69.01	39	4.99	271	12.01	635.8	0	three	5334	-179.4641032	233.923717	69.26133172	1	2171	2193	0.868128359	0.611151636	0.471058279	0.186073184	246.981781	14	13	12	218.4032898	167.6305389	207.8972778	153.4349518	forest	meadow
892	7/26/2016 12:00	three	34971	7/26/2016 19:00	7/26/2016	12	12:00	48.6879869	-113.7387542	2178.51	3D-V Fix	2.6	19	-139.5947337	209.7833246	289.666598	7200	14	63.19	55	5.99	311	8.99	553.9	0	three	5340	-139.5947337	209.7833246	289.666598	1	2193	2224	0.611151636	0.678470194	0.186073184	0.28649646	14.14213562	213	12	31	167.6305389	67.08203888	153.4349518	199.8851624	meadow	forest
893	7/26/2016 14:00	three	34971	7/26/2016 21:00	7/26/2016	14	14:00	48.6885575	-113.7414697	2205.27	3D-V Fix	1.8	25	-106.1255491	159.2460898	183.5410489	7200	213	56.8	81	11.01	301	21	194.9	0	three	5346	-106.1255491	159.2460898	183.5410489	1	2224	2172	0.678470194	0.868128359	0.28649646	0.471058279	213.775589	241	31	12	67.08203888	223.6067963	199.8851624	206.5650482	forest	forest
894	7/26/2016 16:00	three	34971	7/26/2016 23:00	7/26/2016	16	16:00	48.6871261	-113.7415256	2164.17	3D-V Fix	4.8	28	85.22565564	30.58752943	268.7667045	7200	241	59.11	59	4	324	8.99	454.3	0	three	5352	85.22565564	30.58752943	268.7667045	1	2172	2168	0.868128359	0.868128359	0.471058279	0.471058279	241.6609192	269	12	15	223.6067963	234.0939941	206.5650482	213.6900635	forest	forest
895	7/26/2016 18:00	three	34971	7/27/2016 01:00	7/26/2016	18	18:00	48.6871103	-113.7419403	2151.07	3D-V Fix	2.4	26	158.5725489	422.0466109	67.33925339	64800	269	58.6	62	4	86	8.99	424.6	0	three	5358	158.5725489	422.0466109	67.33925339	1	2168	2189	0.868128359	0.611151636	0.471058279	0.186073184	269.2582397	60	15	23	234.0939941	214.7091064	213.6900635	169.9920197	forest	meadow
896	7/27/2016 12:00	three	34971	7/27/2016 19:00	7/27/2016	12	12:00	48.6886972	-113.7367339	2167.64	3D-V Fix	3.2	37	-162.8872037	140.2548737	264.4520497	7200	60	59.31	55	7	84	10	809	0	three	5364	-162.8872037	140.2548737	264.4520497	1	2189	2209	0.611151636	0.611151636	0.186073184	0.186073184	60	22	23	25	214.7091064	116.6190414	169.9920197	128.6598053	meadow	meadow
897	7/27/2016 14:00	three	34971	7/27/2016 21:00	7/27/2016	14	14:00	48.6885303	-113.7386219	2167.99	3D-V Fix	5.2	25	-66.99888674	77.8293028	197.4531629	7200	22	66.4	45	4	71	8.99	1040	0	three	5370	-66.99888674	77.8293028	197.4531629	1	2209	2191	0.611151636	0.611151636	0.186073184	0.186073184	22.36067963	28	25	8	116.6190414	184.3908844	128.6598053	161.5650482	meadow	meadow
898	7/27/2016 16:00	three	34971	7/27/2016 23:00	7/27/2016	16	16:00	48.6878556	-113.7389025	2180.72	3D-V Fix	2.4	27	-58.01173289	240.0468154	139.44143	7200	28	63.39	50	5.99	60	11.01	289	0	three	5376	-58.01173289	240.0468154	139.44143	1	2191	2187	0.611151636	0.840396345	0.186073184	0.383765787	28.28427124	58	8	10	184.3908844	411.8251953	161.5650482	15.94539547	meadow	meadow
899	7/27/2016 18:00	three	34971	7/28/2016 01:00	7/27/2016	18	18:00	48.6862672	-113.7366953	2170.92	3D-V Fix	2	18	153.6953881	414.0306707	293.1368181	64800	58	60.6	64	7	84	12.01	406.5	0	three	5382	153.6953881	414.0306707	293.1368181	1	2187	2179	0.840396345	0.678470194	0.383765787	0.28649646	58.30952072	253	10	12	411.8251953	174.6424866	15.94539547	220.6012878	meadow	forest
900	7/28/2016 12:00	three	34971	7/28/2016 19:00	7/28/2016	12	12:00	48.6876061	-113.7419417	2175.82	3D-V Fix	2.8	29	-154.5490802	11.92290058	138.587738	7200	253	60.1	55	5.99	319	8.99	838	0	three	5388	-154.5490802	11.92290058	138.587738	1	2179	2178	0.678470194	0.678470194	0.28649646	0.28649646	253.1797791	245	12	13	174.6424866	183.8477631	220.6012878	216.2538452	forest	forest
901	7/28/2016 14:00	three	34971	7/28/2016 21:00	7/28/2016	14	14:00	48.6875283	-113.7418303	2175.43	3D-V Fix	1.8	26	163.5802821	18.11350427	302.1680201	7200	245	62.91	49	5.99	310	10	962	0	three	5394	163.5802821	18.11350427	302.1680201	1	2178	2179	0.678470194	0.678470194	0.28649646	0.28649646	245.1530151	253	13	12	183.8477631	178.885437	216.2538452	220.6012878	forest	forest
902	7/28/2016 16:00	three	34971	7/28/2016 23:00	7/28/2016	16	16:00	48.68761	-113.7420431	2158.13	3D-V Fix	4.2	21	-2.209942786	487.1615158	299.9580773	7200	253	65.7	37	5.99	202	14	748	0	three	5400	-2.209942786	487.1615158	299.9580773	1	2179	2160	0.678470194	0.510771513	0.28649646	0.204700246	253.1797791	150	12	22	178.885437	200	220.6012878	212.7352295	forest	aarock
903	7/28/2016 18:00	three	34971	7/29/2016 01:00	7/28/2016	18	18:00	48.6896594	-113.7478903	2153.45	3D-V Fix	2	28	156.4539855	1061.501952	96.41206282	64860	150	62.29	54	4.99	320	11.01	255.1	0	three	5406	156.4539855	1061.501952	96.41206282	1	2160	2157	0.510771513	0.536024332	0.204700246	0.167368725	150.332962	40	22	15	200	416.2931519	212.7352295	103.3924942	aarock	forest
904	7/29/2016 12:00	three	34971	7/29/2016 19:01	7/29/2016	12	12:01	48.688935	-113.7335158	2152.4	3D-V Fix	3.2	31	159.6863651	186.3380207	256.098428	7140	40	63.19	51	4.99	76	8.01	817	0	three	5412	159.6863651	186.3380207	256.098428	1	2157	2174	0.536024332	0.536024332	0.167368725	0.167368725	40	98	15	21	416.2931519	277.3085022	103.3924942	217.2348328	forest	meadow
905	7/29/2016 14:00	three	34971	7/29/2016 21:00	7/29/2016	14	14:00	48.6884744	-113.7359489	2165.47	3D-V Fix	5	35	-0.541081648	403.3188618	255.5573463	7200	98	64.9	48	7	324	13	948	0	three	5418	-0.541081648	403.3188618	255.5573463	1	2174	2182	0.536024332	0.678470194	0.167368725	0.28649646	98.99494934	199	21	17	277.3085022	181.1076965	217.2348328	198.4349518	meadow	forest
906	7/29/2016 16:00	three	34971	7/29/2016 23:00	7/29/2016	16	16:00	48.6874444	-113.7412006	2170.31	3D-V Fix	4.2	28	45.5849239	549.0587768	301.1422702	7200	199	68.4	35	5.99	313	15.99	822	0	three	5424	45.5849239	549.0587768	301.1422702	1	2182	2169	0.678470194	0.510771513	0.28649646	0.204700246	199.2485809	131	17	21	181.1076965	180.2775574	198.4349518	209.7448883	forest	aarock
907	7/29/2016 18:00	three	34971	7/30/2016 01:00	7/29/2016	18	18:00	48.6898439	-113.7477172	2156.72	3D-V Fix	2.6	22	-170.6347812	911.5621637	130.507489	64920	131	70.2	36	4.99	251	14	656.4	0	three	5430	-170.6347812	911.5621637	130.507489	1	2169	2270	0.510771513	0.773280263	0.204700246	0.442980528	131.5294647	113	21	27	180.2775574	348.8552856	209.7448883	322.853302	aarock	forest
908	7/30/2016 12:00	three	34971	7/30/2016 19:02	7/30/2016	12	12:02	48.6847475	-113.7380219	2228.99	2D Fix	2.8	23	-171.6415243	494.9235059	318.8659647	7080	113	66.09	41	4.99	286	14.99	790	0	three	5436	-171.6415243	494.9235059	318.8659647	1	2270	2183	0.773280263	0.678470194	0.442980528	0.28649646	113.137085	264	27	19	348.8552856	169.7056274	322.853302	213.6900635	forest	forest
909	7/30/2016 14:00	three	34971	7/30/2016 21:00	7/30/2016	14	14:00	48.6879919	-113.7426222	2168.71	3D-V Fix	2.8	29	134.5118787	233.4851902	93.37784343	7200	264	66.99	41	8.01	286	20	942	0	three	5442	134.5118787	233.4851902	93.37784343	1	2183	2194	0.678470194	0.611151636	0.28649646	0.186073184	264.7640381	60	19	20	169.7056274	160	213.6900635	164.0546112	forest	meadow
910	7/30/2016 16:00	three	34971	7/30/2016 23:00	7/30/2016	16	16:00	48.6879436	-113.7394522	2184.09	3D-V Fix	2.4	28	147.3418817	156.8666343	240.7197252	7200	60	68.9	31	11.01	308	28.01	735	0	three	5448	147.3418817	156.8666343	240.7197252	1	2194	2176	0.611151636	0.868128359	0.186073184	0.471058279	60.82762527	219	20	13	160	212.1320343	164.0546112	198.4349518	meadow	forest
911	7/30/2016 18:00	three	34971	7/31/2016 01:00	7/30/2016	18	18:00	48.68721	-113.7412717	2163.96	3D-V Fix	1.6	24	-13.97435864	121.3228568	226.7453665	64800	219	70.11	22	13	289	31.99	600.2	0	three	5454	-13.97435864	121.3228568	226.7453665	1	2176	2143	0.868128359	0.868128359	0.471058279	0.471058279	219.3171234	336	13	14	212.1320343	240.4163055	198.4349518	216.8699036	forest	forest
912	7/31/2016 12:00	three	34971	7/31/2016 19:00	7/31/2016	12	12:00	48.6864344	-113.7424303	2129.29	3D-V Fix	3.4	24	111.6394958	64.64029817	338.3848623	7200	336	56.41	35	7	248	17	848	0	three	5460	111.6394958	64.64029817	338.3848623	1	2143	2153	0.868128359	0.868128359	0.471058279	0.471058279	336.1547241	328	14	15	240.4163055	264.0075684	216.8699036	217.8749847	forest	forest
913	7/31/2016 14:00	three	34971	7/31/2016 21:00	7/31/2016	14	14:00	48.6869667	-113.7427828	2141.15	3D-V Fix	1.8	27	102.3529178	96.92162019	80.73778017	7200	328	57.9	33	8.01	239	22.01	747	0	three	5466	102.3529178	96.92162019	80.73778017	1	2153	2173	0.868128359	0.868128359	0.471058279	0.471058279	328.9376831	228	15	12	264.0075684	223.6067963	217.8749847	206.5650482	forest	forest
914	7/31/2016 16:00	three	34971	7/31/2016 23:00	7/31/2016	16	16:00	48.6871378	-113.7414922	2159.04	3D-V Fix	2.4	20	-119.3644203	153.8388951	321.3733599	7200	228	59.4	31	8.99	248	21	617.9	0	three	5472	-119.3644203	153.8388951	321.3733599	1	2173	2184	0.868128359	0.678470194	0.471058279	0.28649646	228.4731903	231	12	20	223.6067963	172.0465088	206.5650482	219.5596619	forest	forest
915	7/31/2016 18:00	three	34971	8/1/2016 01:00	7/31/2016	18	18:00	48.6881867	-113.7428542	2168.32	3D-V Fix	2.2	20	176.6724003	99.49886335	138.0457602	64800	231	58.8	30	8.99	269	18.99	215.4	0	three	5478	176.6724003	99.49886335	138.0457602	1	2184	2178	0.678470194	0.678470194	0.28649646	0.28649646	231.9482727	245	20	13	172.0465088	183.8477631	219.5596619	216.2538452	forest	forest
916	8/1/2016 12:00	three	34971	8/1/2016 19:00	8/1/2016	12	12:00	48.6875433	-113.7419153	2163.3	3D-V Fix	2.2	26	-56.76622923	301.6683352	81.27953093	7200	245	53.91	44	8.01	297	18.99	838	0	three	5484	-56.76622923	301.6683352	81.27953093	1	2178	2184	0.678470194	0.611151636	0.28649646	0.186073184	245.1530151	0	13	15	183.8477631	200	216.2538452	116.5650482	forest	meadow
917	8/1/2016 14:00	three	34971	8/1/2016 21:00	8/1/2016	14	14:00	48.6880506	-113.7378908	2172.31	3D-V Fix	1.6	26	-5.071377266	337.7864621	76.20815366	7200	0	57.09	39	8.01	290	18.99	914	0	three	5490	-5.071377266	337.7864621	76.20815366	1	2184	2157	0.611151636	0.536024332	0.186073184	0.167368725	0	40	15	15	200	420.4759216	116.5650482	105.2551193	meadow	forest
918	8/1/2016 16:00	three	34971	8/1/2016 23:00	8/1/2016	16	16:00	48.68888	-113.7334778	2155.12	3D-V Fix	4.4	20	-177.0510404	315.674858	259.1571133	7200	40	59.9	37	8.01	307	21	853	0	three	5496	-177.0510404	315.674858	259.1571133	1	2157	2182	0.536024332	0.611151636	0.167368725	0.186073184	40	10	15	14	420.4759216	191.0497284	105.2551193	127.4053574	forest	meadow
919	8/1/2016 18:00	three	34971	8/2/2016 01:00	8/1/2016	18	18:00	48.6882464	-113.7376567	2162.47	3D-V Fix	4	24	134.9116963	1369.637995	34.06880963	64800	10	60.91	32	10	291	18.99	574.7	0	three	5502	134.9116963	1369.637995	34.06880963	1	2182	2082	0.611151636	0.761095345	0.186073184	0.414558768	10	30	14	23	191.0497284	150	127.4053574	96.70983887	meadow	meadow
920	8/2/2016 12:00	three	34971	8/2/2016 19:00	8/2/2016	12	12:00	48.6986886	-113.7277947	2072.26	3D-V Fix	1.8	29	74.84948979	316.0527452	108.9182994	7200	30	63.61	30	7	359	12.01	811	0	three	5508	74.84948979	316.0527452	108.9182994	1	2082	1999	0.761095345	0.761640787	0.414558768	0.43333903	30	250	23	15	150	253.1797791	96.70983887	13.39249802	meadow	humaninfrastrucure
921	8/2/2016 14:00	three	34971	8/2/2016 21:00	8/2/2016	14	14:00	48.6978639	-113.7236864	1986.49	3D-V Fix	2.4	30	45.30997574	364.3104038	154.2282752	7200	250	64.71	24	5.99	315	8.99	892	0	three	5514	45.30997574	364.3104038	154.2282752	1	1999	2042	0.761640787	0.899574041	0.43333903	0.478505939	250	164	15	5	253.1797791	551.5432739	13.39249802	56.30993271	humaninfrastrucure	meadow
922	8/2/2016 16:00	three	34971	8/2/2016 23:00	8/2/2016	16	16:00	48.6949667	-113.7213772	2032.71	3D-V Fix	2.2	30	99.74838365	199.5040651	253.9766588	7200	164	69.49	26	5.99	284	14.99	743	0	three	5520	99.74838365	199.5040651	253.9766588	1	2042	2062	0.899574041	0.824828804	0.478505939	0.377238303	164.9242249	41	5	9	551.5432739	636.0031738	56.30993271	57.52880859	meadow	meadow
923	8/2/2016 18:00	three	34971	8/3/2016 01:00	8/2/2016	18	18:00	48.6944103	-113.7239533	2053.82	3D-V Fix	4	22	-56.46442668	3526.096972	197.5122321	64860	41	68.7	22	5.99	222	17	388.1	0	three	5526	-56.46442668	3526.096972	197.5122321	1	2062	2376	0.824828804	0.609232008	0.377238303	0.201995686	41.23105621	0	9	55	636.0031738	36.05551147	57.52880859	125.8821335	meadow	meadow
924	8/3/2016 12:00	three	34971	8/3/2016 19:01	8/3/2016	12	12:01	48.6638522	-113.7367167	2403.33	3D Fix	19.4	7	38.0851815	91.79883858	235.5974136	7200	0	37.51	89	17	280	30	93.6	0	three	5532	38.0851815	91.79883858	235.5974136	1	2376	2438	0.609232008	0.609232008	0.201995686	0.201995686	0	42	55	60	36.05551147	0	125.8821335	105.6109848	meadow	meadow
925	8/3/2016 14:00	three	34971	8/3/2016 21:01	8/3/2016	14	14:01	48.6633617	-113.7377189	2395.41	3D-V Fix	9.8	10	-174.098832	525.6276327	61.4985816	7140	42	38.61	98	15.99	276	27	190.9	0	three	5538	-174.098832	525.6276327	61.4985816	1	2438	2285	0.609232008	0.566959441	0.201995686	0.204231262	42.42640686	42	60	25	0	78.10249329	105.6109848	130.7636108	meadow	forest
926	8/3/2016 16:00	three	34971	8/3/2016 23:00	8/3/2016	16	16:00	48.6657644	-113.7315747	2272.17	3D-V Fix	4.2	8	73.68905765	106.9790289	135.1876393	7200	42	39.51	98	14	281	22.01	93.9	0	three	5544	73.68905765	106.9790289	135.1876393	1	2285	2226	0.566959441	0.580964386	0.204231262	0.215617791	42.42640686	31	25	42	78.10249329	141.4213562	130.7636108	201.9487	forest	forest
927	8/3/2016 18:00	three	34971	8/4/2016 01:00	8/3/2016	18	18:00	48.6651067	-113.730515	2224.66	3D-V Fix	4.8	9	-151.7311764	2631.705888	343.4564629	64800	31	40.89	97	12.01	286	18.01	52.5	0	three	5550	-151.7311764	2631.705888	343.4564629	1	2226	2178	0.580964386	0.678470194	0.215617791	0.28649646	31.62277603	245	42	13	141.4213562	183.8477631	201.9487	216.2538452	forest	forest
928	8/4/2016 12:00	three	34971	8/4/2016 19:00	8/4/2016	12	12:00	48.6875342	-113.7419114	2166.88	3D-V Fix	3.2	24	110.0801771	274.2593689	93.53663997	7200	245	47.1	81	11.01	313	14.99	844	0	three	5556	110.0801771	274.2593689	93.53663997	1	2178	2182	0.678470194	0.611151636	0.28649646	0.186073184	245.1530151	60	13	8	183.8477631	237.6972809	216.2538452	155.5560455	forest	meadow
929	8/4/2016 14:00	three	34971	8/4/2016 21:00	8/4/2016	14	14:00	48.6874706	-113.7381881	2166.45	3D-V Fix	2.2	31	-41.23891013	1085.741276	52.29772985	7200	60	52.2	68	10	308	14	955	0	three	5562	-41.23891013	1085.741276	52.29772985	1	2182	2099	0.611151636	0.815251946	0.186073184	0.303525716	60.82762527	30	8	10	237.6972809	681.1754761	155.5560455	74.05460358	meadow	meadow
930	8/4/2016 16:00	three	34971	8/4/2016 23:00	8/4/2016	16	16:00	48.6937139	-113.7268519	2084.62	3D-V Fix	2.4	27	22.4690414	565.6666861	74.76677124	7200	30	56.8	49	8.01	318	13	851	0	three	5568	22.4690414	565.6666861	74.76677124	1	2099	2033	0.815251946	0.966968596	0.303525716	0.491674155	30	214	10	3	681.1754761	494.974762	74.05460358	63.43494797	meadow	forest
931	8/4/2016 18:00	three	34971	8/5/2016 01:00	8/4/2016	18	18:00	48.6952247	-113.7195156	2022.12	3D-V Fix	1.6	24	-169.2335872	148.4857554	265.533184	64800	214	59.59	42	7	305	12.01	589.4	0	three	5574	-169.2335872	148.4857554	265.533184	1	2033	2042	0.966968596	0.899574041	0.491674155	0.478505939	214.7091064	177	3	4	494.974762	546.2600098	63.43494797	45	forest	meadow
932	8/5/2016 12:00	three	34971	8/5/2016 19:00	8/5/2016	12	12:00	48.6950733	-113.7215194	2051.56	3D-V Fix	3.2	31	109.7673864	44.66356651	15.30057044	7200	177	62.71	32	10	97	14.99	814	0	three	5580	109.7673864	44.66356651	15.30057044	1	2042	2040	0.899574041	0.899574041	0.478505939	0.478505939	177.2004547	223	4	5	546.2600098	505.6678772	45	45	meadow	meadow
933	8/5/2016 14:00	three	34971	8/5/2016 21:00	8/5/2016	14	14:00	48.6954642	-113.7213803	2034.65	3D-V Fix	2.4	34	-119.0082928	501.662868	256.2922776	7200	223	66	31	8.99	94	18.01	933	0	three	5586	-119.0082928	501.662868	256.2922776	1	2040	2114	0.899574041	0.815251946	0.478505939	0.303525716	223.6067963	20	5	10	505.6678772	621.6912231	45	113.1985931	meadow	meadow
934	8/5/2016 16:00	three	34971	8/5/2016 23:00	8/5/2016	16	16:00	48.6942394	-113.7279381	2105.13	3D-V Fix	6	22	-27.38725463	978.1937325	228.905023	7200	20	68.79	25	8.01	108	17	845	0	three	5592	-27.38725463	978.1937325	228.905023	1	2114	2182	0.815251946	0.611151636	0.303525716	0.186073184	20	10	10	14	621.6912231	197.9898987	113.1985931	127.4053574	meadow	meadow
935	8/5/2016 18:00	three	34971	8/6/2016 01:00	8/5/2016	18	18:00	48.6882242	-113.7376308	2169.97	3D-V Fix	1.8	23	-145.8199028	620.7913666	83.08512019	64800	10	69.49	28	5.99	97	13	537.4	0	three	5598	-145.8199028	620.7913666	83.08512019	1	2182	2075	0.611151636	0.813503683	0.186073184	0.367272258	10	218	14	13	197.9898987	688.7670288	127.4053574	130.9143829	meadow	meadow
936	8/6/2016 12:00	three	34971	8/6/2016 19:00	8/6/2016	12	12:00	48.6890944	-113.7293031	2063.58	3D-V Fix	2.4	26	-177.2354688	499.9694695	265.8496514	7200	218	54.61	73	8.01	100	14	495.9	0	three	5604	-177.2354688	499.9694695	265.8496514	1	2075	2180	0.813503683	0.536024332	0.367272258	0.167368725	218.4032898	90	13	25	688.7670288	264.0075684	130.9143829	173.9909973	meadow	meadow
937	8/6/2016 14:00	three	34971	8/6/2016 21:00	8/6/2016	14	14:00	48.6886086	-113.7360533	2171	3D-V Fix	3	24	140.2051566	322.138468	46.05480795	7200	90	61.3	47	12.01	115	18.01	734	0	three	5610	140.2051566	322.138468	46.05480795	1	2180	2166	0.536024332	0.466250688	0.167368725	0.111357518	90.55384827	14	25	26	264.0075684	379.4733276	173.9909973	116.5650482	meadow	aarock
938	8/6/2016 16:00	three	34971	8/6/2016 23:00	8/6/2016	16	16:00	48.6906922	-113.7330142	2148.34	3D-V Fix	5	20	124.0518921	1299.884445	170.1067	7200	14	63.19	49	7	75	14	457.7	0	three	5616	124.0518921	1299.884445	170.1067	1	2166	2215	0.466250688	0.666713357	0.111357518	0.29850924	14.14213562	28	26	19	379.4733276	273.1300049	116.5650482	42.13759613	aarock	meadow
939	8/6/2016 18:00	three	34971	8/7/2016 01:00	8/6/2016	18	18:00	48.6792572	-113.7293606	2208	3D-V Fix	1.8	13	-94.58620343	897.3139312	75.5204966	64800	28	55.4	80	10	125	24	39.4	0	three	5622	-94.58620343	897.3139312	75.5204966	1	2215	2040	0.666713357	0.8698138	0.29850924	0.480467677	28.28427124	240	19	32	273.1300049	710.0704346	42.13759613	108.4349518	meadow	meadow
940	8/7/2016 12:00	three	34971	8/7/2016 19:00	8/7/2016	12	12:00	48.6815522	-113.7176797	2038.16	3D-V Fix	2.4	21	-28.3878759	398.4342292	47.1326207	7200	240	48.9	99	8.99	99	15.99	145.2	0	three	5628	-28.3878759	398.4342292	47.1326207	1	2040	1976	0.8698138	0.782909632	0.480467677	0.457160532	240.2082367	92	32	40	710.0704346	789.1767578	108.4349518	125.5376816	meadow	forest
941	8/7/2016 14:00	three	34971	8/7/2016 21:00	8/7/2016	14	14:00	48.6840814	-113.7138478	1971.91	3D-V Fix	2	28	-99.06000365	24.84192168	308.072617	7200	92	52	95	12.01	110	17	629.5	0	three	5634	-99.06000365	24.84192168	308.072617	1	1976	1996	0.782909632	0.782909632	0.457160532	0.457160532	92.1954422	70	40	33	789.1767578	810.4320068	125.5376816	122.4711914	forest	forest
942	8/7/2016 16:00	three	34971	8/7/2016 23:00	8/7/2016	16	16:00	48.6842128	-113.7141206	1987.02	3D-V Fix	2.4	14	-78.53889681	1052.49076	229.5337202	7200	70	55.29	79	11.01	101	14.99	497.2	0	three	5640	-78.53889681	1052.49076	229.5337202	1	1996	2136	0.782909632	0.701230764	0.457160532	0.360216945	70	76	33	53	810.4320068	228.03508	122.4711914	149.4000244	forest	meadow
943	8/7/2016 18:00	three	34971	8/8/2016 01:00	8/7/2016	18	18:00	48.6778181	-113.7246558	2121.07	3D-V Fix	5.2	16	90.63020194	1347.082093	320.1639222	64800	76	52.5	87	7	160	12.01	14.6	0	three	5646	90.63020194	1347.082093	320.1639222	1	2136	2178	0.701230764	0.840396345	0.360216945	0.383765787	76.1577301	106	53	2	228.03508	346.6987305	149.4000244	0	meadow	meadow
944	8/8/2016 12:00	three	34971	8/8/2016 19:00	8/8/2016	12	12:00	48.6868353	-113.7368689	2168.62	3D-V Fix	1.8	28	92.98264148	509.2813182	53.14656366	7200	106	49.69	82	5.99	282	10	812	0	three	5652	92.98264148	509.2813182	53.14656366	1	2178	2126	0.840396345	0.673776269	0.383765787	0.271692276	106.3014603	50	2	10	346.6987305	514.2956543	0	123.6900711	meadow	aarock
945	8/8/2016 14:00	three	34971	8/8/2016 21:00	8/8/2016	14	14:00	48.6897114	-113.7314869	2103.13	3D-V Fix	2.2	26	-20.72463096	1002.701761	32.4219327	7200	50	52.59	70	8.01	298	14	945	0	three	5658	-20.72463096	1002.701761	32.4219327	1	2126	2026	0.673776269	0.761640787	0.271692276	0.43333903	50.99019623	181	10	14	514.2956543	291.5476074	123.6900711	37.40535736	aarock	humaninfrastrucure
946	8/8/2016 16:00	three	34971	8/8/2016 23:00	8/8/2016	16	16:00	48.69749	-113.7246011	2027.02	3D-V Fix	3.2	25	-23.80281523	235.4977857	8.619117475	7200	181	56.61	48	5.99	269	14	829	0	three	5664	-23.80281523	235.4977857	8.619117475	1	2026	1979	0.761640787	0.741120517	0.43333903	0.432169348	181.1076965	237	14	13	291.5476074	60.82762527	37.40535736	57.99461746	humaninfrastrucure	meadow
947	8/8/2016 18:00	three	34971	8/9/2016 01:00	8/8/2016	18	18:00	48.6995936	-113.724235	1975.85	3D-V Fix	2.2	17	-124.8577469	966.6143568	243.7613706	64800	237	58.41	49	4.99	276	14.99	504.1	0	three	5670	-124.8577469	966.6143568	243.7613706	1	1979	2214	0.741120517	0.515189648	0.432169348	0.172504053	237.6972809	28	13	37	60.82762527	151.3274536	57.99461746	33.17851257	meadow	aarock
948	8/9/2016 12:00	three	34971	8/9/2016 19:00	8/9/2016	12	12:00	48.6954744	-113.7357964	2213.36	3D-V Fix	2.8	9	-54.90211222	1436.843862	188.8592583	7200	28	44.8	77	11.01	271	21	112.4	0	three	5676	-54.90211222	1436.843862	188.8592583	1	2214	2231	0.515189648	0.765249193	0.172504053	0.401360482	28.28427124	10	37	27	151.3274536	280	33.17851257	253.3007507	aarock	meadow
949	8/9/2016 14:00	three	34971	8/9/2016 21:00	8/9/2016	14	14:00	48.6826458	-113.7381078	2212.14	3D-V Fix	2.6	27	-17.00943109	135.9765496	171.8498272	7200	10	45	96	7	321	23	386.3	0	three	5682	-17.00943109	135.9765496	171.8498272	1	2231	2217	0.765249193	0.765249193	0.401360482	0.401360482	10	53	27	21	280	197.230835	253.3007507	248.1985931	meadow	meadow
950	8/9/2016 16:00	three	34971	8/9/2016 23:00	8/9/2016	16	16:00	48.6814425	-113.7377806	2199.34	3D-V Fix	3	22	-26.46677952	185.0722387	145.3830477	7200	53	49.21	70	10	317	14	831	0	three	5688	-26.46677952	185.0722387	145.3830477	1	2217	2214	0.765249193	0.692181647	0.401360482	0.400789559	53.85164642	10	21	27	197.230835	76.1577301	248.1985931	221.0548096	meadow	meadow
951	8/9/2016 18:00	three	34971	8/10/2016 01:00	8/9/2016	18	18:00	48.6801078	-113.7362797	2196.72	3D-V Fix	2	21	47.62399786	2076.644338	193.0070456	72000	10	49.69	68	7	303	14	199.6	0	three	5694	47.62399786	2076.644338	193.0070456	1	2214	2368	0.692181647	0.620472848	0.400789559	0.288293034	10	201	27	42	76.1577301	76.1577301	221.0548096	297.2553406	meadow	meadow
952	8/10/2016 14:00	three	34971	8/10/2016 21:00	8/10/2016	14	14:00	48.6617753	-113.7416347	2352.21	3D-V Fix	4	10	15.40496537	815.3447848	208.4120109	7320	201	39.31	98	10	283	14.99	137	0	three	5700	15.40496537	815.3447848	208.4120109	1	2368	2349	0.620472848	0.539107084	0.288293034	0.182166278	201.2461243	31	42	31	76.1577301	190	297.2553406	326.6336365	meadow	aarock
953	8/10/2016 16:00	three	34971	8/10/2016 23:02	8/10/2016	16	16:02	48.6552058	-113.7465467	2339.85	2D Fix	3.4	9	-33.1090179	332.8652061	175.302993	7080	31	40.69	100	10	299	15.99	132.7	0	three	5706	-33.1090179	332.8652061	175.302993	1	2349	2517	0.539107084	0.515302777	0.182166278	0.185089216	31.62277603	89	31	50	190	319.0611267	326.6336365	239.4440308	aarock	aarock
954	8/10/2016 18:00	three	34971	8/11/2016 01:00	8/10/2016	18	18:00	48.6522336	-113.746015	2493.63	3D-V Fix	2.2	7	5.702304638	125.4489109	181.0052977	64800	89	42.1	100	12.01	291	24.99	47.1	0	three	5712	5.702304638	125.4489109	181.0052977	1	2517	2490	0.515302777	0.56001848	0.185089216	0.201894894	89.44271851	76	50	23	319.0611267	219.3171234	239.4440308	123.2317123	aarock	aarock
955	8/11/2016 12:00	three	34971	8/11/2016 19:00	8/11/2016	12	12:00	48.6511058	-113.7459836	2486.81	3D-V Fix	3	25	176.1680066	452.0073394	357.1733043	7200	76	37.2	0	8.01	297	10	419.2	0	three	5718	176.1680066	452.0073394	357.1733043	1	2490	2349	0.56001848	0.539107084	0.201894894	0.182166278	76.1577301	41	23	31	219.3171234	190.26297	123.2317123	326.6336365	aarock	aarock
956	8/11/2016 14:00	three	34971	8/11/2016 21:00	8/11/2016	14	14:00	48.6551553	-113.7465064	2324.84	3D-V Fix	3.8	18	13.63465573	238.4243669	10.80796002	7200	41	38.8	0	8.99	298	13	400.2	0	three	5724	13.63465573	238.4243669	10.80796002	1	2349	2271	0.539107084	0.668667734	0.182166278	0.245066285	41.23105621	30	31	12	190.26297	200	326.6336365	282.5288086	aarock	meadow
957	8/11/2016 16:00	three	34971	8/11/2016 23:00	8/11/2016	16	16:00	48.6572742	-113.7460144	2262.63	3D-V Fix	2.8	23	-3.407470085	266.8040996	7.400489937	7200	30	46.71	100	7	286	10	386.2	0	three	5730	-3.407470085	266.8040996	7.400489937	1	2271	2231	0.668667734	0.744682252	0.245066285	0.338245481	30	98	12	20	200	193.1320801	282.5288086	262.405365	meadow	meadow
958	8/11/2016 18:00	three	34971	8/12/2016 01:00	8/11/2016	18	18:00	48.6596628	-113.7456775	2214	3D-V Fix	2.2	18	42.41257946	1558.05327	49.8130694	64800	98	50.2	100	8.01	289	13	283.3	0	three	5736	42.41257946	1558.05327	49.8130694	1	2231	2393	0.744682252	0.702239871	0.338245481	0.236513719	98.4885788	28	20	23	193.1320801	156.524765	262.405365	244.1790009	meadow	meadow
959	8/12/2016 12:00	three	34971	8/12/2016 19:00	8/12/2016	12	12:00	48.6690811	-113.7300208	2393.8	3D-V Fix	3.2	28	-97.8287454	240.9369155	311.984324	7200	28	53.71	71	8.01	311	12.01	689.8	0	three	5742	-97.8287454	240.9369155	311.984324	1	2393	2311	0.702239871	0.703742564	0.236513719	0.278803051	28.28427124	70	23	20	156.524765	147.6482239	244.1790009	293.1985779	meadow	aarock
960	8/12/2016 14:00	three	34971	8/12/2016 21:00	8/12/2016	14	14:00	48.6704717	-113.7325289	2305.68	3D-V Fix	2.6	30	-162.9084872	244.0511484	149.0758368	7200	70	57.31	59	5.99	293	13	807	0	three	5748	-162.9084872	244.0511484	149.0758368	1	2311	2392	0.703742564	0.702239871	0.278803051	0.236513719	70.7106781	50	20	13	147.6482239	186.0107574	293.1985779	332.1027222	aarock	meadow
961	8/12/2016 16:00	three	34971	8/12/2016 23:00	8/12/2016	16	16:00	48.6686308	-113.7307256	2391.25	3D-V Fix	1.6	18	-124.4676326	91.5968176	24.60820416	7200	50	57.99	72	4.99	271	14	341.1	0	three	5754	-124.4676326	91.5968176	24.60820416	1	2392	2386	0.702239871	0.702239871	0.236513719	0.236513719	50.99019623	0	13	20	186.0107574	134.5362396	332.1027222	281.3099365	meadow	meadow
962	8/12/2016 18:00	three	34971	8/13/2016 01:00	8/12/2016	18	18:00	48.6693914	-113.7302486	2371.44	3D-V Fix	4.2	20	-40.37803431	1233.556708	344.2301699	64800	0	51.6	89	5.99	98	10	222.7	0	three	5760	-40.37803431	1233.556708	344.2301699	1	2386	2249	0.702239871	0.672882378	0.236513719	0.328297198	0	60	20	37	134.5362396	22.36067963	281.3099365	227.6629944	meadow	meadow
963	8/13/2016 12:00	three	34971	8/13/2016 19:00	8/13/2016	12	12:00	48.6799508	-113.7353747	2233.38	3D-V Fix	3.2	28	-11.07835451	982.5305504	333.1518153	7200	60	58.6	54	8.99	293	14	779	0	three	5766	-11.07835451	982.5305504	333.1518153	1	2249	2182	0.672882378	0.678470194	0.328297198	0.28649646	60	241	37	14	22.36067963	170.8800812	227.6629944	217.4053497	meadow	forest
964	8/13/2016 14:00	three	34971	8/13/2016 21:00	8/13/2016	14	14:00	48.6876847	-113.7418239	2166.78	3D-V Fix	3.4	26	104.5874927	630.8640274	77.73930809	7260	241	60.69	56	5.99	291	13	862	0	three	5772	104.5874927	630.8640274	77.73930809	1	2182	2158	0.678470194	0.536024332	0.28649646	0.167368725	241.8677368	40	14	15	170.8800812	408.166626	217.4053497	113.1985931	forest	forest
965	8/13/2016 16:00	three	34971	8/13/2016 23:01	8/13/2016	16	16:01	48.6890875	-113.7335225	2158.78	3D-V Fix	2.2	24	62.47047116	91.8569307	140.2097793	7140	40	62.29	51	8.99	305	18.99	729	0	three	5778	62.47047116	91.8569307	140.2097793	1	2158	2146	0.536024332	0.673776269	0.167368725	0.271692276	40	10	15	17	408.166626	491.934967	113.1985931	96.84277344	forest	forest
966	8/13/2016 18:00	three	34971	8/14/2016 01:00	8/13/2016	18	18:00	48.6884722	-113.7326903	2137.72	3D-V Fix	1.8	18	132.8566351	866.7651006	273.0664144	64800	10	63	45	8.01	297	18.01	519.6	0	three	5784	132.8566351	866.7651006	273.0664144	1	2146	2172	0.673776269	0.805265903	0.271692276	0.395628095	10	196	17	19	491.934967	219.3171234	96.84277344	227.8624115	forest	meadow
967	8/14/2016 12:00	three	34971	8/14/2016 19:00	8/14/2016	12	12:00	48.6886094	-113.7444597	2168.25	3D-V Fix	5.6	20	-179.6728195	668.368244	93.39359491	7200	196	61.2	55	4	297	8.01	770	0	three	5790	-179.6728195	668.368244	93.39359491	1	2172	2176	0.805265903	0.536024332	0.395628095	0.167368725	196.9771576	76	19	14	219.3171234	317.8049622	227.8624115	163.3007507	meadow	meadow
968	8/14/2016 14:00	three	34971	8/14/2016 21:00	8/14/2016	14	14:00	48.6884694	-113.7353853	2168.62	3D-V Fix	3.2	30	153.2624192	585.8546872	246.6560141	7200	76	63.19	48	7	298	14.99	888	0	three	5796	153.2624192	585.8546872	246.6560141	1	2176	2138	0.536024332	0.868128359	0.167368725	0.471058279	76.1577301	355	14	14	317.8049622	205.1828461	163.3007507	216.8699036	meadow	forest
969	8/14/2016 16:00	three	34971	8/14/2016 23:00	8/14/2016	16	16:00	48.6862097	-113.7425722	2132.62	3D-V Fix	1.6	13	-137.8658486	32.95607666	108.7901654	7200	355	64.9	44	7	335	17	393	0	three	5802	-137.8658486	32.95607666	108.7901654	1	2138	2141	0.868128359	0.868128359	0.471058279	0.471058279	355.1056213	342	14	13	205.1828461	224.7220459	216.8699036	220.9143829	forest	forest
970	8/14/2016 18:00	three	34971	8/15/2016 01:00	8/14/2016	18	18:00	48.6861244	-113.7421436	2128.96	3D-V Fix	2.2	21	-56.15642734	1112.827172	52.6337381	64800	342	60.4	29	5.99	244	14.99	197.4	0	three	5808	-56.15642734	1112.827172	52.6337381	1	2141	2141	0.868128359	0.56838274	0.471058279	0.186660245	342.0526123	10	13	9	224.7220459	540.8327026	220.9143829	102.9946136	forest	aarock
971	8/15/2016 12:00	three	34971	8/15/2016 19:00	8/15/2016	12	12:00	48.6924786	-113.7304689	2132.13	3D-V Fix	2	35	-32.82366765	414.5076255	19.81007045	7200	10	62.4	48	4.99	299	7	762	0	three	5814	-32.82366765	414.5076255	19.81007045	1	2141	2118	0.56838274	0.837981462	0.186660245	0.371810108	10	64	9	17	540.8327026	443.8468323	102.9946136	71.56504822	aarock	meadow
972	8/15/2016 14:00	three	34971	8/15/2016 21:00	8/15/2016	14	14:00	48.6960281	-113.7287517	2110	3D-V Fix	3.6	22	17.90357372	417.6183501	37.71364417	7200	64	65.61	38	5.99	270	13	954	0	three	5820	17.90357372	417.6183501	37.71364417	1	2118	1999	0.837981462	0.741120517	0.371810108	0.432169348	64.03124237	130	17	22	443.8468323	120.415947	71.56504822	62.6501236	meadow	humaninfrastrucure
973	8/15/2016 16:00	three	34971	8/15/2016 23:00	8/15/2016	16	16:00	48.6990789	-113.7254444	1991.53	3D-V Fix	2.6	25	73.39332035	346.0397902	111.1069645	7200	130	67.5	37	4.99	233	12.01	713	0	three	5826	73.39332035	346.0397902	111.1069645	1	1999	1991	0.741120517	0.821511567	0.432169348	0.460353166	130.3840485	450	22	8	120.415947	240.4163055	62.6501236	0	humaninfrastrucure	humaninfrastrucure
974	8/15/2016 18:00	three	34971	8/16/2016 01:00	8/15/2016	18	18:00	48.6980628	-113.7210017	1977.7	3D-V Fix	4.6	26	99.74265336	1787.649679	210.8496179	64800	450	68.7	31	4	329	12.01	504.9	0	three	5832	99.74265336	1787.649679	210.8496179	1	1991	2177	0.821511567	0.742396057	0.460353166	0.383230805	450	121	8	11	240.4163055	425.4409485	0	55.30484772	humaninfrastrucure	forest
975	8/16/2016 12:00	three	34971	8/16/2016 19:00	8/16/2016	12	12:00	48.6839772	-113.7326983	2176.48	3D-V Fix	2	32	104.6860981	325.4404584	315.535716	7200	121	65.19	36	4.99	295	10	766	0	three	5838	104.6860981	325.4404584	315.535716	1	2177	2185	0.742396057	0.736634433	0.383230805	0.324958146	121.6552505	0	11	15	425.4409485	463.2493896	55.30484772	68.19859314	forest	forest
976	8/16/2016 14:00	three	34971	8/16/2016 21:00	8/16/2016	14	14:00	48.6859908	-113.735905	2163.34	3D-V Fix	3.2	28	148.4946637	62.23076718	104.0303796	7200	0	65.89	37	4.99	296	11.01	875	0	three	5844	148.4946637	62.23076718	104.0303796	1	2185	2170	0.736634433	0.736634433	0.324958146	0.324958146	0	0	15	12	463.2493896	520.0961304	68.19859314	100.0079803	forest	forest
977	8/16/2016 16:00	three	34971	8/16/2016 23:00	8/16/2016	16	16:00	48.6858747	-113.7350783	2162.71	3D-V Fix	2.8	24	-175.6862963	493.9650999	288.3440834	7200	0	68.7	30	5.99	312	14.99	782	0	three	5850	-175.6862963	493.9650999	288.3440834	1	2170	2172	0.736634433	0.868128359	0.324958146	0.471058279	0	241	12	12	520.0961304	223.6067963	100.0079803	206.5650482	forest	forest
978	8/16/2016 18:00	three	34971	8/17/2016 01:00	8/16/2016	18	18:00	48.6871203	-113.7415172	2158.07	3D-V Fix	1.8	26	-178.1430794	443.3665623	110.2010039	64800	241	69.01	33	7	305	14	517.5	0	three	5856	-178.1430794	443.3665623	110.2010039	1	2172	2184	0.868128359	0.736634433	0.471058279	0.324958146	241.6609192	0	12	16	223.6067963	477.0744324	206.5650482	70.01689148	forest	forest
979	8/17/2016 12:00	three	34971	8/17/2016 19:00	8/17/2016	12	12:00	48.6858789	-113.7357956	2176.93	3D-V Fix	3	25	11.04947293	491.7618879	121.2504769	7200	0	56.61	71	10	103	13	745	0	three	5862	11.04947293	491.7618879	121.2504769	1	2184	2136	0.736634433	0.798263907	0.324958146	0.38444975	0	190	16	25	477.0744324	526.3079224	70.01689148	64.0934906	forest	forest
980	8/17/2016 14:00	three	34971	8/17/2016 21:00	8/17/2016	14	14:00	48.6837219	-113.7299661	2137.55	3D-V Fix	2.2	31	-151.8982569	486.7613698	329.3522199	7200	190	60.1	67	8.99	97	12.01	798	0	three	5868	-151.8982569	486.7613698	329.3522199	1	2136	2139	0.798263907	0.736634433	0.38444975	0.324958146	190	0	25	26	526.3079224	488.7739868	64.0934906	109.3589935	forest	forest
981	8/17/2016 16:00	three	34971	8/17/2016 23:00	8/17/2016	16	16:00	48.687405	-113.7335372	2130.23	3D-V Fix	1.8	25	31.43399409	188.7104657	0.786214006	7200	0	61.39	62	8.99	102	13	805	0	three	5874	31.43399409	188.7104657	0.786214006	1	2139	2162	0.736634433	0.536024332	0.324958146	0.167368725	0	40	26	13	488.7739868	408.166626	109.3589935	126.2538376	forest	forest
982	8/17/2016 18:00	three	34971	8/18/2016 01:00	8/17/2016	18	18:00	48.6891014	-113.7335939	2157.43	3D-V Fix	5.4	19	-104.969737	650.4126292	255.816477	64800	40	61	67	10	117	18.99	283.6	0	three	5880	-104.969737	650.4126292	255.816477	1	2162	2175	0.536024332	0.678470194	0.167368725	0.28649646	40	266	13	15	408.166626	196.9771576	126.2538376	225	forest	forest
983	8/18/2016 12:00	three	34971	8/18/2016 19:00	8/18/2016	12	12:00	48.6874658	-113.7420744	2169.56	3D-V Fix	5.4	14	-103.9806794	581.4723622	151.8357977	7200	266	46.29	84	8.01	99	13	230.4	0	three	5886	-103.9806794	581.4723622	151.8357977	1	2175	2235	0.678470194	0.773280263	0.28649646	0.442980528	266.8332825	0	15	29	196.9771576	280	225	255.6506653	forest	forest
984	8/18/2016 14:00	three	34971	8/18/2016 21:00	8/18/2016	14	14:00	48.6829481	-113.7380997	2218.55	3D-V Fix	2	11	13.6528939	1381.450662	165.4886916	7200	0	47.3	84	8.01	52	15.99	107.4	0	three	5892	13.6528939	1381.450662	165.4886916	1	2235	2291	0.773280263	0.703742564	0.442980528	0.278803051	0	82	29	16	280	172.0465088	255.6506653	335.5560303	forest	aarock
985	8/18/2016 16:00	three	34971	8/18/2016 23:00	8/18/2016	16	16:00	48.6710422	-113.7327517	2291.16	3D-V Fix	2.2	7	37.9188404	1279.582576	203.407532	7260	82	45.3	90	10	103	17	48.9	0	three	5898	37.9188404	1279.582576	203.407532	1	2291	2492	0.703742564	0.589105904	0.278803051	0.246745422	82.46211243	133	16	55	172.0465088	58.30952072	335.5560303	112.8097076	aarock	meadow
986	8/18/2016 18:00	three	34971	8/19/2016 01:01	8/18/2016	18	18:01	48.6603264	-113.7390761	2483.36	3D-V Fix	4.4	4	91.63250094	1341.745671	295.0400329	64740	133	40.5	90	11.01	104	22.01	31.5	0	three	5904	91.63250094	1341.745671	295.0400329	1	2492	2154	0.589105904	0.510109484	0.246745422	0.169536948	133.4166412	0	55	16	58.30952072	250.7987213	112.8097076	99.46231842	meadow	aarock
987	8/19/2016 12:00	three	34971	8/19/2016 19:00	8/19/2016	12	12:00	48.6650358	-113.7558436	2150.33	3D-V Fix	3.2	31	-137.9017011	180.1511456	157.1383318	7200	0	47.7	58	5.99	75	11.01	804	0	three	5910	-137.9017011	180.1511456	157.1383318	1	2154	2130	0.510109484	0.668414414	0.169536948	0.223773777	0	0	16	16	250.7987213	219.3171234	99.46231842	62.35402298	aarock	aarock
988	8/19/2016 14:00	three	34971	8/19/2016 21:00	8/19/2016	14	14:00	48.6635669	-113.7548128	2135.6	3D-V Fix	2.4	30	25.4886163	264.8486361	182.6269481	7200	0	47.89	60	10	321	13	894	0	three	5916	25.4886163	264.8486361	182.6269481	1	2130	2196	0.668414414	0.596754253	0.223773777	0.26652956	0	0	16	35	219.3171234	411.9465942	62.35402298	39.28940582	aarock	meadow
989	8/19/2016 16:00	three	34971	8/19/2016 23:00	8/19/2016	16	16:00	48.6611856	-113.7548478	2190.17	3D-V Fix	9.6	14	132.9070194	380.2438835	315.5339674	7200	0	50.59	59	8.99	308	14	811	0	three	5922	132.9070194	380.2438835	315.5339674	1	2196	2263	0.596754253	0.414422154	0.26652956	0.175449803	0	40	35	35	411.9465942	180.2775574	39.28940582	85.91438293	meadow	meadow
990	8/19/2016 18:00	three	34971	8/20/2016 01:00	8/19/2016	18	18:00	48.6635375	-113.7585939	2259.67	3D-V Fix	3.2	12	78.33501413	4347.32318	33.86898157	64800	40	52.39	44	8.99	297	14	512.6	0	three	5928	78.33501413	4347.32318	33.86898157	1	2263	2071	0.414422154	0.761095345	0.175449803	0.414558768	40	20	35	17	180.2775574	347.1311035	85.91438293	75.96375275	meadow	meadow
991	8/20/2016 12:00	three	34971	8/20/2016 19:00	8/20/2016	12	12:00	48.6967564	-113.7274808	2065.43	3D-V Fix	1.8	30	-2.472377329	380.5729424	31.39660424	7200	20	52.59	53	10	315	17	762	0	three	5934	-2.472377329	380.5729424	31.39660424	1	2071	1986	0.761095345	0.741120517	0.414558768	0.432169348	20	187	17	11	347.1311035	50.99019623	75.96375275	45	meadow	meadow
992	8/20/2016 14:00	three	34971	8/20/2016 21:00	8/20/2016	14	14:00	48.6997392	-113.7249472	1982.91	3D-V Fix	3.8	27	113.1889841	174.0875272	144.5855883	7200	187	54.61	48	11.01	296	14.99	878	0	three	5940	113.1889841	174.0875272	144.5855883	1	1986	1992	0.741120517	0.761640787	0.432169348	0.43333903	187.8829498	260	11	5	50.99019623	189.7366638	45	33.69006729	meadow	humaninfrastrucure
993	8/20/2016 16:00	three	34971	8/20/2016 23:00	8/20/2016	16	16:00	48.6984967	-113.7235089	1968.56	3D-V Fix	3.2	27	99.65966667	257.6571905	244.245255	7200	260	58.41	41	10	289	15.99	766	0	three	5946	99.65966667	257.6571905	244.245255	1	1992	2048	0.761640787	0.761095345	0.43333903	0.414558768	260	36	5	17	189.7366638	270.1851196	33.69006729	68.62937927	humaninfrastrucure	meadow
994	8/20/2016 18:00	three	34971	8/21/2016 01:00	8/20/2016	18	18:00	48.6974161	-113.7266047	2024.91	3D-V Fix	6.2	17	20.06551845	143.8703143	264.3107735	64800	36	60.69	38	14	289	21	506.1	0	three	5952	20.06551845	143.8703143	264.3107735	1	2048	2094	0.761095345	0.761095345	0.414558768	0.414558768	36.05551147	22	17	21	270.1851196	317.6476135	68.62937927	88.15238953	meadow	meadow
995	8/21/2016 12:00	three	34971	8/21/2016 19:00	8/21/2016	12	12:00	48.6972419	-113.7285411	2091.19	3D-V Fix	3.2	20	-147.5107249	380.6474876	116.8000486	7200	22	60.21	44	4.99	286	14	762	0	three	5958	-147.5107249	380.6474876	116.8000486	1	2094	2052	0.761095345	0.867670774	0.414558768	0.435548693	22.36067963	191	21	8	317.6476135	480.4164734	88.15238953	90	meadow	meadow
996	8/21/2016 14:00	three	34971	8/21/2016 21:00	8/21/2016	14	14:00	48.6958089	-113.7238458	2043.58	3D-V Fix	4	31	-106.9625684	204.6997131	9.837480181	7200	191	62.6	31	7	305	25.99	866	0	three	5964	-106.9625684	204.6997131	9.837480181	1	2052	2004	0.867670774	0.761640787	0.435548693	0.43333903	191.0497284	260	8	24	480.4164734	286.3564148	90	24.44395447	meadow	humaninfrastrucure
997	8/21/2016 16:00	three	34971	8/21/2016 23:00	8/21/2016	16	16:00	48.6976325	-113.7234689	2001.12	3D-V Fix	3.4	20	-88.51572713	295.5837159	281.321753	7200	260	65.19	31	8.99	298	21	766	0	three	5970	-88.51572713	295.5837159	281.321753	1	2004	2071	0.761640787	0.761095345	0.43333903	0.414558768	260.1922302	10	24	23	286.3564148	199.2485809	24.44395447	96.70983887	humaninfrastrucure	meadow
998	8/21/2016 18:00	three	34971	8/22/2016 01:00	8/21/2016	18	18:00	48.6980608	-113.7274314	2051.09	3D-V Fix	1.6	19	-78.55504376	1021.827751	202.7667093	64800	10	66.99	24	11.01	244	27	497.4	0	three	5976	-78.55504376	1021.827751	202.7667093	1	2071	2128	0.761095345	0.673776269	0.414558768	0.271692276	10	0	23	28	199.2485809	470.1063843	96.70983887	131.308609	meadow	aarock
999	8/22/2016 12:00	three	34971	8/22/2016 19:00	8/22/2016	12	12:00	48.6894669	-113.7323406	2119.04	3D-V Fix	4	11	-178.4253801	540.2780304	24.34132916	7200	0	45.9	43	12.01	232	27	315.7	0	three	5982	-178.4253801	540.2780304	24.34132916	1	2128	2139	0.673776269	0.815251946	0.271692276	0.303525716	0	0	28	11	470.1063843	601.3318481	131.308609	90	aarock	meadow
1000	8/22/2016 14:00	three	34971	8/22/2016 21:00	8/22/2016	14	14:00	48.6939619	-113.7295575	2129.57	3D-V Fix	2.4	12	35.03507303	568.8513194	59.37640219	7200	0	46.29	37	14.99	276	31	155.9	0	three	5988	35.03507303	568.8513194	59.37640219	1	2139	2036	0.815251946	0.761640787	0.303525716	0.43333903	0	300	11	11	601.3318481	388.3297424	90	25.01689339	meadow	humaninfrastrucure
1001	8/22/2016 16:00	three	34971	8/22/2016 23:00	8/22/2016	16	16:00	48.6967231	-113.7230536	2032.77	3D-V Fix	1.8	15	-88.38189963	366.4380189	330.9945026	7200	300	47.3	37	21	279	38.99	190.3	0	three	5994	-88.38189963	366.4380189	330.9945026	1	2036	1996	0.761640787	0.741120517	0.43333903	0.432169348	300.8321838	134	11	8	388.3297424	85.44004059	25.01689339	71.56504822	humaninfrastrucure	meadow
1002	8/22/2016 18:00	three	34971	8/23/2016 01:00	8/22/2016	18	18:00	48.6995458	-113.7256211	1983.18	3D-V Fix	5	13	-135.9277596	689.4762212	195.066743	64800	134	48.7	36	20	285	38.01	393.7	0	three	6000	-135.9277596	689.4762212	195.066743	1	1996	2114	0.741120517	0.815251946	0.432169348	0.303525716	134.1640778	10	8	13	85.44004059	707.1068115	71.56504822	81.02737427	meadow	meadow
1003	8/23/2016 12:00	three	34971	8/23/2016 19:00	8/23/2016	12	12:00	48.6935056	-113.7277306	2106.3	3D-V Fix	2.2	14	82.56248088	167.372965	277.6292238	7200	10	42.6	68	8.01	293	11.01	258.8	0	three	6006	82.56248088	167.372965	277.6292238	1	2114	2143	0.815251946	0.56838274	0.303525716	0.186660245	10	0	13	10	707.1068115	570.0877075	81.02737427	105.9453964	meadow	meadow
1004	8/23/2016 14:00	three	34971	8/23/2016 21:00	8/23/2016	14	14:00	48.6936519	-113.7299931	2126.59	3D-V Fix	4.2	18	95.40669341	281.0955285	13.03591725	7200	0	44.1	65	5.99	287	8.01	203.9	0	three	6012	95.40669341	281.0955285	13.03591725	1	2143	2125	0.56838274	0.837981462	0.186660245	0.371810108	0	94	10	8	570.0877075	451.774292	105.9453964	65.55604553	meadow	meadow
1005	8/23/2016 16:00	three	34971	8/23/2016 23:00	8/23/2016	16	16:00	48.6961331	-113.7292656	2117.05	3D-V Fix	2	15	-162.5066047	983.6420234	210.5293126	7200	94	46.4	61	4.99	292	8.99	261.1	0	three	6018	-162.5066047	983.6420234	210.5293126	1	2125	2174	0.837981462	0.536024332	0.371810108	0.167368725	94.86833191	94	8	16	451.774292	304.1381226	65.55604553	192.2647705	meadow	meadow
1006	8/23/2016 18:00	three	34971	8/24/2016 01:00	8/23/2016	18	18:00	48.6883586	-113.7356353	2170.15	3D-V Fix	2.6	13	141.6082224	855.2346877	352.137535	64860	94	46	72	4.99	283	8.01	107.7	0	three	6024	141.6082224	855.2346877	352.137535	1	2174	2286	0.536024332	0.633971035	0.167368725	0.229845598	94.33981323	36	16	46	304.1381226	36.05551147	192.2647705	65.55604553	meadow	meadow
1007	8/24/2016 12:00	three	34971	8/24/2016 19:01	8/24/2016	12	12:01	48.6959336	-113.7376361	2278.98	3D Fix	12.8	17	179.2281729	852.6801228	171.3657079	7140	36	46.6	60	8.99	99	14.99	636.3	0	three	6030	179.2281729	852.6801228	171.3657079	1	2286	2174	0.633971035	0.536024332	0.229845598	0.167368725	36.05551147	89	46	14	36.05551147	308.7069702	65.55604553	177.2736816	meadow	meadow
1008	8/24/2016 14:00	three	34971	8/24/2016 21:00	8/24/2016	14	14:00	48.6883997	-113.7354878	2171.44	3D-V Fix	4.8	28	82.87117341	462.2075593	254.2368813	7200	89	49.1	47	7	113	13	677.6	0	three	6036	82.87117341	462.2075593	254.2368813	1	2174	2173	0.536024332	0.868128359	0.167368725	0.471058279	89.44271851	232	14	12	308.7069702	223.6067963	177.2736816	206.5650482	meadow	forest
1009	8/24/2016 16:00	three	34971	8/24/2016 23:00	8/24/2016	16	16:00	48.6871278	-113.7414636	2161.34	3D-V Fix	2	16	-177.7289452	157.9665794	76.50793608	7200	232	49.3	47	7	107	12.01	377.5	0	three	6042	-177.7289452	157.9665794	76.50793608	1	2173	2184	0.868128359	0.611151636	0.471058279	0.186073184	232.5940704	84	12	12	223.6067963	210	206.5650482	169.9920197	forest	meadow
1010	8/24/2016 18:00	three	34971	8/25/2016 01:00	8/24/2016	18	18:00	48.6875086	-113.7393969	2169.37	3D-V Fix	2.4	16	-23.71706134	826.9692859	52.79087474	64800	84	49.3	44	4.99	103	10	368	0	three	6048	-23.71706134	826.9692859	52.79087474	1	2184	2143	0.611151636	0.56838274	0.186073184	0.186660245	84.85281372	0	12	12	210	520	169.9920197	116.5650482	meadow	aarock
1011	8/25/2016 12:00	three	34971	8/25/2016 19:00	8/25/2016	12	12:00	48.6922147	-113.7307014	2129.98	3D-V Fix	5.6	27	-10.93327259	657.3576094	41.85760215	7200	0	49.5	45	4.99	71	8.01	486.1	0	three	6054	-10.93327259	657.3576094	41.85760215	1	2143	2042	0.56838274	0.761640787	0.186660245	0.43333903	0	180	12	7	520	357.3513794	116.5650482	11.30993271	aarock	humaninfrastrucure
1012	8/25/2016 14:00	three	34971	8/25/2016 21:00	8/25/2016	14	14:00	48.6967553	-113.7249853	2032.27	3D-V Fix	4.2	19	-135.3552835	267.1666514	266.5023187	7200	180	50.79	54	5.99	66	14	361.2	0	three	6060	-135.3552835	267.1666514	266.5023187	1	2042	2108	0.761640787	0.837981462	0.43333903	0.371810108	180.2775574	40	7	19	357.3513794	393.9543152	11.30993271	68.96248627	humaninfrastrucure	meadow
1013	8/25/2016 16:00	three	34971	8/25/2016 23:00	8/25/2016	16	16:00	48.6965231	-113.7285972	2098.9	3D-V Fix	2	11	-7.301124659	549.4397858	259.201194	7200	40	48	87	8.01	343	14.99	150.4	0	three	6066	-7.301124659	549.4397858	259.201194	1	2108	2225	0.837981462	0.515189648	0.371810108	0.172504053	40	22	19	42	393.9543152	141.4213562	68.96248627	46.12330246	meadow	aarock
1014	8/25/2016 18:00	three	34971	8/26/2016 01:00	8/25/2016	18	18:00	48.6954242	-113.7358731	2228.94	3D-V Fix	8.8	12	-141.6961677	490.6431473	117.5050264	64800	22	43.2	73	4.99	289	8.99	76.6	0	three	6072	-141.6961677	490.6431473	117.5050264	1	2225	2141	0.515189648	0.56838274	0.172504053	0.186660245	22.36067963	0	42	8	141.4213562	580.0861816	46.12330246	108.4349518	aarock	meadow
1015	8/26/2016 12:00	three	34971	8/26/2016 19:00	8/26/2016	12	12:00	48.6935283	-113.7298558	2130.69	3D-V Fix	9.2	24	-71.06424303	469.6773896	46.44078334	7200	0	47.61	61	7	326	10	761	0	three	6078	-71.06424303	469.6773896	46.44078334	1	2141	2045	0.56838274	0.867670774	0.186660245	0.435548693	0	160	8	5	580.0861816	378.5498657	108.4349518	0	meadow	humaninfrastrucure
1016	8/26/2016 14:00	three	34971	8/26/2016 21:00	8/26/2016	14	14:00	48.6965461	-113.7253931	2034.07	3D-V Fix	4.2	22	-44.7233086	279.3972991	1.717474732	7200	160	50.31	50	7	303	11.01	818	0	three	6084	-44.7233086	279.3972991	1.717474732	1	2045	1997	0.867670774	0.741120517	0.435548693	0.432169348	160	140	5	11	378.5498657	127.2792206	0	60.25511932	humaninfrastrucure	humaninfrastrucure
1017	8/26/2016 16:00	three	34971	8/26/2016 23:00	8/26/2016	16	16:00	48.6990583	-113.725415	1977.56	3D-V Fix	4.6	14	176.453337	157.5398057	178.1708117	7200	140	53.2	46	8.01	304	14.99	786	0	three	6090	176.453337	157.5398057	178.1708117	1	1997	2030	0.741120517	0.761640787	0.432169348	0.43333903	140.3566895	130	11	9	127.2792206	256.3200989	60.25511932	57.52880859	humaninfrastrucure	humaninfrastrucure
1018	8/26/2016 18:00	three	34971	8/27/2016 01:00	8/26/2016	18	18:00	48.697645	-113.7252703	2019.87	3D-V Fix	2	14	-15.23863707	220.1425788	162.9321747	64800	130	54.7	47	8.99	302	21	402.9	0	three	6096	-15.23863707	220.1425788	162.9321747	1	2030	2055	0.761640787	0.867670774	0.43333903	0.435548693	130	190	9	6	256.3200989	477.5981445	57.52880859	63.43494797	humaninfrastrucure	meadow
1019	8/27/2016 12:00	three	34971	8/27/2016 19:00	8/27/2016	12	12:00	48.6957747	-113.7242911	2042.91	3D-V Fix	1.8	23	68.85703719	319.6104763	231.7892118	7200	190	52.59	51	12.01	265	31.99	205.3	0	three	6102	68.85703719	319.6104763	231.7892118	1	2055	2110	0.867670774	0.815251946	0.435548693	0.303525716	190	0	6	14	477.5981445	656.2011719	63.43494797	84.28940582	meadow	meadow
1020	8/27/2016 14:00	three	34971	8/27/2016 21:00	8/27/2016	14	14:00	48.6939175	-113.7276039	2092.67	3D-V Fix	4.2	26	1.436868484	228.8375466	233.2260803	7200	0	55.9	42	14	276	31	642.8	0	three	6108	1.436868484	228.8375466	233.2260803	1	2110	2138	0.815251946	0.56838274	0.303525716	0.186660245	0	0	14	8	656.2011719	570.7012939	84.28940582	120.9637527	meadow	meadow
1021	8/27/2016 16:00	three	34971	8/27/2016 23:00	8/27/2016	16	16:00	48.6926275	-113.7300253	2124.24	3D-V Fix	2	22	-17.50264152	651.9789912	215.7234388	7200	0	60.49	39	13	240	28.01	634.9	0	three	6114	-17.50264152	651.9789912	215.7234388	1	2138	2162	0.56838274	0.536024332	0.186660245	0.167368725	0	94	8	5	570.7012939	382.7531738	120.9637527	90	meadow	meadow
1022	8/27/2016 18:00	three	34971	8/28/2016 01:00	8/27/2016	18	18:00	48.6877486	-113.7349344	2157.88	3D-V Fix	2.2	16	100.4805264	107.0756106	316.2039652	64800	94	59	43	12.01	267	30	191	0	three	6120	100.4805264	107.0756106	316.2039652	1	2162	2174	0.536024332	0.536024332	0.167368725	0.167368725	94.33981323	94	5	21	382.7531738	281.7800598	90	217.2348328	meadow	meadow
1023	8/28/2016 12:00	three	34971	8/28/2016 19:00	8/28/2016	12	12:00	48.6884192	-113.7359778	2154.91	3D-V Fix	5	16	92.17993995	136.0464762	48.38390519	7200	94	48.4	81	5.99	85	13	676.2	0	three	6126	92.17993995	136.0464762	48.38390519	1	2174	2181	0.536024332	0.536024332	0.167368725	0.167368725	94.33981323	0	21	26	281.7800598	326.955658	217.2348328	130.9143829	meadow	forest
1024	8/28/2016 14:00	three	34971	8/28/2016 21:00	8/28/2016	14	14:00	48.6892639	-113.7346414	2168.16	3D-V Fix	2.4	25	166.2502586	113.6101684	214.6341638	7200	0	54.19	67	5.99	174	14.99	909	0	three	6132	166.2502586	113.6101684	214.6341638	1	2181	2174	0.536024332	0.536024332	0.167368725	0.167368725	0	89	26	14	326.955658	317.8049622	130.9143829	177.2736816	forest	meadow
1025	8/28/2016 16:00	three	34971	8/28/2016 23:00	8/28/2016	16	16:00	48.6884031	-113.7354722	2164.47	3D-V Fix	2.8	19	-6.399852671	277.1240087	208.2343111	7200	89	55.8	41	4	243	13	288.1	0	three	6138	-6.399852671	277.1240087	208.2343111	1	2174	2187	0.536024332	0.840396345	0.167368725	0.383765787	89.44271851	92	14	19	317.8049622	407.1854553	177.2736816	317.8623962	meadow	meadow
1026	8/28/2016 18:00	three	34971	8/29/2016 01:00	8/28/2016	18	18:00	48.6861669	-113.7371325	2171.41	3D-V Fix	4	16	-169.96291	1354.93428	38.27140109	64800	92	56.8	40	7	231	15.99	288.9	0	three	6144	-169.96291	1354.93428	38.27140109	1	2187	2067	0.840396345	0.867670774	0.383765787	0.435548693	92.1954422	102	19	20	407.1854553	420.1190186	317.8623962	47.72631073	meadow	meadow
1027	8/29/2016 12:00	three	34971	8/29/2016 19:00	8/29/2016	12	12:00	48.6959958	-113.7262594	2053.24	3D-V Fix	4	26	12.67144261	272.2170645	50.94284371	7200	102	59.2	42	7	302	11.01	602.2	0	three	6150	12.67144261	272.2170645	50.94284371	1	2067	2011	0.867670774	0.761640787	0.435548693	0.43333903	102.9562988	260	20	35	420.1190186	286.3564148	47.72631073	11.30993271	meadow	humaninfrastrucure
1028	8/29/2016 14:00	three	34971	8/29/2016 21:00	8/29/2016	14	14:00	48.697605	-113.7234733	2007.8	3D-V Fix	3	21	156.1434484	145.0544971	207.0862921	7200	260	62.6	43	7	306	15.99	678.7	0	three	6156	156.1434484	145.0544971	207.0862921	1	2011	2046	0.761640787	0.867670774	0.43333903	0.435548693	260.1922302	240	35	10	286.3564148	410.1219482	11.30993271	356.1859131	humaninfrastrucure	humaninfrastrucure
1029	8/29/2016 16:00	three	34971	8/29/2016 23:00	8/29/2016	16	16:00	48.6964233	-113.7243072	2038.09	3D-V Fix	2.8	27	14.95488454	1067.158182	222.0411767	7200	240	66.4	31	7	316	13	717	0	three	6162	14.95488454	1067.158182	222.0411767	1	2046	2160	0.867670774	0.536024332	0.435548693	0.167368725	240.2082367	31	10	13	410.1219482	399.2492981	356.1859131	122.0053864	humaninfrastrucure	forest
1030	8/29/2016 18:00	three	34971	8/30/2016 01:00	8/29/2016	18	18:00	48.6890717	-113.7336219	2161.66	3D-V Fix	6	21	24.30482079	399.5703707	246.3459974	64800	31	70	25	4.99	87	14.99	429.5	0	three	6168	24.30482079	399.5703707	246.3459974	1	2160	2183	0.536024332	0.611151636	0.167368725	0.186073184	31.62277603	50	13	9	399.2492981	221.359436	122.0053864	167.0053864	forest	meadow
1031	8/30/2016 12:00	three	34971	8/30/2016 19:00	8/30/2016	12	12:00	48.6875131	-113.7385111	2146.31	3D-V Fix	4.4	28	-112.0473417	267.7862566	134.2986557	7200	50	68.7	26	7	90	13	671.7	0	three	6174	-112.0473417	267.7862566	134.2986557	1	2183	2183	0.611151636	0.736634433	0.186073184	0.324958146	50	0	9	16	221.359436	477.0744324	167.0053864	73.07248688	meadow	forest
1032	8/30/2016 14:00	three	34971	8/30/2016 21:00	8/30/2016	14	14:00	48.6858944	-113.7358189	2176.74	3D-V Fix	2.8	36	-125.8793143	289.1826289	8.419341416	7200	0	71.29	19	7	79	17	806	0	three	6180	-125.8793143	289.1826289	8.419341416	1	2183	2176	0.736634433	0.536024332	0.324958146	0.167368725	0	76	16	14	477.0744324	317.8049622	73.07248688	163.3007507	forest	meadow
1033	8/30/2016 16:00	three	34971	8/30/2016 23:00	8/30/2016	16	16:00	48.6884786	-113.7353836	2166.4	3D-V Fix	2.2	27	-112.513144	478.5181383	255.9061974	7200	76	69.91	22	5.99	294	8.99	471.3	0	three	6186	-112.513144	478.5181383	255.9061974	1	2176	2174	0.536024332	0.868128359	0.167368725	0.471058279	76.1577301	234	14	14	317.8049622	206.1552887	163.3007507	205.3461761	meadow	forest
1034	8/30/2016 18:00	three	34971	8/31/2016 01:00	8/30/2016	18	18:00	48.6872817	-113.7416256	2162.28	3D-V Fix	2.4	21	-144.0073024	454.5731446	111.898895	64800	234	69.3	24	4.99	108	10	143	0	three	6192	-144.0073024	454.5731446	111.898895	1	2174	2183	0.868128359	0.736634433	0.471058279	0.324958146	234.0939941	0	14	16	206.1552887	477.0744324	205.3461761	73.07248688	forest	forest
1035	8/31/2016 12:00	three	34971	8/31/2016 19:00	8/31/2016	12	12:00	48.6858944	-113.7358189	2176.74	3D-V Fix	2.2	26	-3.345111356	539.0194551	108.5537837	7200	0	63.61	29	10	304	18.01	612.5	0	three	6198	-3.345111356	539.0194551	108.5537837	1	2183	2101	0.736634433	0.848919034	0.324958146	0.436769545	0	128	16	12	477.0744324	652.993103	73.07248688	26.56505203	forest	meadow
1036	8/31/2016 14:00	three	34971	8/31/2016 21:00	8/31/2016	14	14:00	48.6845178	-113.7288006	2105	3D-V Fix	4.6	24	50.08107802	793.6818949	158.6348617	7200	128	64.99	26	5.99	289	11.01	387	0	three	6204	50.08107802	793.6818949	158.6348617	1	2101	2140	0.848919034	0.701230764	0.436769545	0.360216945	128.0624847	89	12	51	652.993103	245.1530151	26.56505203	147.0947571	meadow	meadow
1037	8/31/2016 16:00	three	34971	8/31/2016 23:00	8/31/2016	16	16:00	48.6779689	-113.7245181	2103.64	3D-V Fix	3.8	16	64.47161965	113.7758829	223.1064814	7200	89	64.2	33	10	210	40	130	0	three	6210	64.47161965	113.7758829	223.1064814	1	2140	2101	0.701230764	0.689919651	0.360216945	0.307616293	89.44271851	0	51	14	245.1530151	198.494339	147.0947571	119.0546036	meadow	meadow
1038	8/31/2016 18:00	three	34971	9/1/2016 01:00	8/31/2016	18	18:00	48.6771975	-113.7255328	2087.22	3D-V Fix	3.4	18	179.8726985	1082.884115	42.97917985	64800	0	64.29	34	4.99	180	12.01	341.4	0	three	6216	179.8726985	1082.884115	42.97917985	1	2101	2034	0.689919651	0.839886367	0.307616293	0.446433604	0	130	14	12	198.494339	925.7429199	119.0546036	116.5650482	meadow	meadow
1099	8/13/2014 14:00	four	34972	8/13/2014 21:00	8/13/2014	14	14:00	48.6663867	-113.7346439	2474.97	3D-V Fix	1.6	20	-999	727.6566247	211.8478719	7200	64	74.3	26	5.99	257	13	785	0	four	6582	114.7561562	727.6566247	211.8478719	1	2475	2540	0.566959441	0.651511967	0.204231262	0.252839506	64.03124237	170	48	23	31.62277603	60.82762527	128.6598053	110.5560455	meadow	meadow
1100	8/13/2014 16:00	four	34972	8/13/2014 23:00	8/13/2014	16	16:00	48.6607086	-113.7395514	2535.19	3D-V Fix	3.4	30	130.9024583	3341.120535	342.7503302	72120	170	75.79	23	7	251	14	710	0	four	6588	130.9024583	3341.120535	342.7503302	1	2540	2119	0.651511967	0.742641211	0.252839506	0.398645937	170	141	23	27	60.82762527	70	110.5560455	160.7099609	meadow	meadow
1101	8/14/2014 12:00	four	34972	8/14/2014 19:02	8/14/2014	12	12:02	48.68906	-113.7545542	2148.18	3D-V Fix	3.6	26	-95.73046072	63.61742952	247.0198694	7080	141	61.59	42	5.99	123	11.01	421.6	0	four	6594	-95.73046072	63.61742952	247.0198694	1	2119	2126	0.742641211	0.742641211	0.398645937	0.398645937	141.4213562	180	27	36	70	92.1954422	160.7099609	133.6360779	meadow	meadow
1102	8/14/2014 14:00	four	34972	8/14/2014 21:00	8/14/2014	14	14:00	48.6888178	-113.7553369	2114.6	3D-V Fix	1.8	31	23.10067047	474.3635382	270.1205399	7200	180	65.8	42	10	90	25.99	228	0	four	6600	23.10067047	474.3635382	270.1205399	1	2126	2243	0.742641211	0.520567238	0.398645937	0.308462024	180.2775574	272	36	37	92.1954422	138.9244385	133.6360779	166.8659821	meadow	meadow
1103	8/14/2014 16:00	four	34972	8/14/2014 23:00	8/14/2014	16	16:00	48.6886725	-113.7617753	2235.31	3D-V Fix	2.2	18	134.7955548	1520.721865	44.91609476	72120	272	67.5	34	8.01	328	18.99	750	0	four	6606	134.7955548	1520.721865	44.91609476	1	2243	1936	0.520567238	0.880314767	0.308462024	0.539627314	272.0294189	0	37	12	138.9244385	256.3200989	166.8659821	30.96375656	meadow	meadow
1104	8/15/2014 12:00	four	34972	8/15/2014 19:02	8/15/2014	12	12:02	48.6986978	-113.7477297	1927.62	3D-V Fix	3.6	23	84.28535814	400.1420051	129.2014529	14280	0	43.2	91	18.99	302	48	14.2	0	four	6612	84.28535814	400.1420051	129.2014529	1	1936	2035	0.880314767	0.764244974	0.539627314	0.351578921	0	0	12	22	256.3200989	143.1782074	30.96375656	315	meadow	meadow
1105	8/15/2014 16:00	four	34972	8/15/2014 23:00	8/15/2014	16	16:00	48.6965256	-113.7433969	2044.08	3D-V Fix	6.6	22	117.1132577	2176.136011	246.3147106	72060	0	45.61	76	15.99	275	23	150.4	0	four	6618	117.1132577	2176.136011	246.3147106	1	2035	2216	0.764244974	0.638789594	0.351578921	0.245715007	0	199	22	42	143.1782074	114.01754	315	82.97160339	meadow	aarock
1106	8/16/2014 12:00	four	34972	8/16/2014 19:01	8/16/2014	12	12:01	48.6880228	-113.7700158	2091.15	2D Fix	5.4	11	16.95496426	50.81953186	263.2696749	7260	199	19	0	4	78	8.01	280.2	0	four	6624	16.95496426	50.81953186	263.2696749	1	2216	2258	0.638789594	0.523883641	0.245715007	0.212911621	199.2485809	156	42	43	114.01754	63.24555206	82.97160339	72.05059814	aarock	aarock
1107	8/16/2014 14:00	four	34972	8/16/2014 21:02	8/16/2014	14	14:02	48.6879528	-113.7706978	2153.89	3D-V Fix	3.6	10	-158.4937236	194.2817514	104.7759512	7080	156	35.4	0	4.99	265	10	628.4	0	four	6630	-158.4937236	194.2817514	104.7759512	1	2258	2078	0.523883641	0.638789594	0.212911621	0.245715007	156.524765	351	43	39	63.24555206	80.62257385	72.05059814	120.0685806	aarock	meadow
1108	8/16/2014 16:00	four	34972	8/16/2014 23:00	8/16/2014	16	16:00	48.6875689	-113.7681239	2058.29	3D-V Fix	5.2	11	-175.7836126	286.5218134	288.9923386	72000	351	48.09	100	5.99	293	13	708	0	four	6636	-175.7836126	286.5218134	288.9923386	1	2078	2310	0.638789594	0.523883641	0.245715007	0.212911621	351.1409912	63	39	45	80.62257385	50	120.0685806	81.46923065	meadow	aarock
1109	8/17/2014 12:00	four	34972	8/17/2014 19:00	8/17/2014	12	12:00	48.6883183	-113.7718467	2311.22	3D-V Fix	2.2	13	-12.11293549	380.4058442	276.8794031	7200	63	47.5	89	5.99	80	10	584.8	0	four	6642	-12.11293549	380.4058442	276.8794031	1	2310	2491	0.523883641	0.569912732	0.212911621	0.215201437	63.24555206	94	45	65	50	0	81.46923065	159.3312378	aarock	meadow
1110	8/17/2014 14:00	four	34972	8/17/2014 21:00	8/17/2014	14	14:00	48.6886042	-113.7769947	2415.05	3D-V Fix	3.8	11	-30.99703123	442.8975225	245.8823719	7200	94	52	63	4	77	10	688.6	0	four	6648	-30.99703123	442.8975225	245.8823719	1	2491	2370	0.569912732	0.63245368	0.215201437	0.216885984	94.33981323	206	65	63	0	0	159.3312378	134.5017853	meadow	aarock
1111	8/17/2014 16:00	four	34972	8/17/2014 23:00	8/17/2014	16	16:00	48.6868456	-113.7823911	2370.01	3D-V Fix	5.4	16	173.7631864	734.8289957	59.64555831	72000	206	56.1	46	3	238	8.99	745	0	four	6654	173.7631864	734.8289957	59.64555831	1	2370	2439	0.63245368	0.726999938	0.216885984	0.254423052	206.1552887	10	63	55	0	20	134.5017853	146.9969025	aarock	meadow
1112	8/18/2014 12:00	four	34972	8/18/2014 19:00	8/18/2014	12	12:00	48.69039	-113.7739692	2422.86	3D-V Fix	2.2	27	40.15152827	2749.792973	99.79708658	7200	10	43.81	94	4.99	83	11.01	413.2	0	four	6660	40.15152827	2749.792973	99.79708658	1	2439	2176	0.726999938	0.840396345	0.254423052	0.383765787	10	90	55	6	20	324.4996033	146.9969025	26.56505203	meadow	meadow
1113	8/18/2014 14:00	four	34972	8/18/2014 21:00	8/18/2014	14	14:00	48.6870658	-113.7369644	2166.06	3D-V Fix	1.8	28	63.69229095	1190.955701	163.4893775	7200	90	47.61	64	7	89	10	537.4	0	four	6666	63.69229095	1190.955701	163.4893775	1	2176	2297	0.840396345	0.594643295	0.383765787	0.249441475	90	161	6	32	324.4996033	116.6190414	26.56505203	109.1336441	meadow	meadow
1114	8/18/2014 16:00	four	34972	8/18/2014 23:00	8/18/2014	16	16:00	48.6769144	-113.7318156	2293.34	3D-V Fix	2.2	18	162.7094323	1390.741801	326.1988099	72000	161	50.79	50	5.99	85	12.01	698.3	0	four	6672	162.7094323	1390.741801	326.1988099	1	2297	2154	0.594643295	0.874132276	0.249441475	0.511132181	161.5549469	335	32	16	116.6190414	260.7680969	109.1336441	214.3803406	meadow	forest
1115	8/19/2014 12:00	four	34972	8/19/2014 19:00	8/19/2014	12	12:00	48.6870494	-113.7428778	2146.36	3D-V Fix	2	23	-15.98296878	688.9826914	310.2158411	7200	335	54.81	49	11.01	292	15.99	767	0	four	6678	-15.98296878	688.9826914	310.2158411	1	2154	2225	0.874132276	0.523993731	0.511132181	0.23157692	335.2610779	41	16	50	260.7680969	30	214.3803406	167.5350647	forest	forest
1116	8/19/2014 14:00	four	34972	8/19/2014 21:00	8/19/2014	14	14:00	48.6908764	-113.7502358	2194.24	3D-V Fix	3.4	13	-51.30368131	949.3504203	258.9121598	7200	41	57.51	43	12.01	291	21	884	0	four	6684	-51.30368131	949.3504203	258.9121598	1	2225	2280	0.523993731	0.520567238	0.23157692	0.308462024	41.23105621	215	50	39	30	150	167.5350647	177.4362335	forest	forest
1117	8/19/2014 16:00	four	34972	8/19/2014 23:00	8/19/2014	16	16:00	48.6889331	-113.7627903	2281.73	3D Fix	10.2	13	171.0528604	484.8563088	69.96502019	72000	215	61.81	41	10	301	18.99	773	0	four	6690	171.0528604	484.8563088	69.96502019	1	2280	2325	0.520567238	0.509222686	0.308462024	0.221239805	215.4065857	36	39	48	150	92.1954422	177.4362335	155.4495544	forest	meadow
1118	8/20/2014 12:00	four	34972	8/20/2014 19:00	8/20/2014	12	12:00	48.6905739	-113.7566897	2302.36	3D-V Fix	3.6	14	76.30958053	262.165742	146.2746007	7200	36	57.51	39	7	271	18.99	562	0	four	6696	76.30958053	262.165742	146.2746007	1	2325	2094	0.509222686	0.742641211	0.221239805	0.398645937	36.05551147	172	48	32	92.1954422	110	155.4495544	160.8663635	meadow	meadow
1119	8/20/2014 14:00	four	34972	8/20/2014 21:00	8/20/2014	14	14:00	48.6886619	-113.7546072	2080.57	3D-V Fix	3.4	21	-58.15108891	670.8995028	88.12351181	7200	172	60.1	37	10	275	21	775	0	four	6702	-58.15108891	670.8995028	88.12351181	1	2094	2172	0.742641211	0.805265903	0.398645937	0.395628095	172.0465088	198	32	19	110	234.3074951	160.8663635	213.6900635	meadow	meadow
1120	8/20/2014 16:00	four	34972	8/20/2014 23:00	8/20/2014	16	16:00	48.6890767	-113.7455175	2158.51	3D-V Fix	1.6	16	178.0313905	1690.010875	266.1549023	72000	198	61.11	40	8.99	265	18.01	418.2	0	four	6708	178.0313905	1690.010875	266.1549023	1	2172	2085	0.805265903	0.638789594	0.395628095	0.245715007	198.494339	332	19	37	234.3074951	58.30952072	213.6900635	131.0995026	meadow	meadow
1121	8/21/2014 12:00	four	34972	8/21/2014 19:00	8/21/2014	12	12:00	48.6875103	-113.7683464	2073.36	3D-V Fix	3.4	11	126.7821308	180.9362983	32.93703309	7200	332	50.79	47	11.01	282	25.99	579.1	0	four	6714	126.7821308	180.9362983	32.93703309	1	2085	2160	0.638789594	0.638789594	0.245715007	0.245715007	332.4154053	230	37	22	58.30952072	120.415947	131.0995026	168.0238647	meadow	meadow
1122	8/21/2014 14:00	four	34972	8/21/2014 21:00	8/21/2014	14	14:00	48.6889069	-113.7670861	2148.49	3D-V Fix	1.6	10	63.32060981	65.62817141	96.2576429	7200	230	51.01	49	14	323	40.98	370.7	0	four	6720	63.32060981	65.62817141	96.2576429	1	2160	2160	0.638789594	0.517223597	0.245715007	0.267433763	230.2172852	208	22	30	120.415947	86.02325439	168.0238647	189.8658142	meadow	meadow
1123	8/21/2014 16:00	four	34972	8/21/2014 23:00	8/21/2014	16	16:00	48.6888639	-113.7661972	2154.02	3D-V Fix	5	10	-8.374006297	1067.331655	87.88363661	72000	208	50	53	13	288	25.99	45.6	0	four	6726	-8.374006297	1067.331655	87.88363661	1	2160	2123	0.517223597	0.523993731	0.267433763	0.23157692	208.8061371	70	30	24	86.02325439	80	189.8658142	191.3099365	meadow	forest
1124	8/22/2014 12:00	four	34972	8/22/2014 19:00	8/22/2014	12	12:00	48.689565	-113.7517408	2105.45	3D-V Fix	2	9	170.4216556	844.8911815	258.3052922	7200	70	36.39	84	7	317	12.01	838	0	four	6732	170.4216556	844.8911815	258.3052922	1	2123	2162	0.523993731	0.520567238	0.23157692	0.308462024	70	332	24	54	80	20	191.3099365	222.852417	forest	meadow
1125	8/22/2014 14:00	four	34972	8/22/2014 21:00	8/22/2014	14	14:00	48.6877572	-113.7628853	2169.02	3D-V Fix	3.8	11	-25.65340467	54.62204574	232.6518876	7260	332	41.79	46	8.01	319	13	942	0	four	6738	-25.65340467	54.62204574	232.6518876	1	2162	2127	0.520567238	0.517223597	0.308462024	0.267433763	332.4154053	353	54	43	20	44.72135925	222.852417	186.8427734	meadow	meadow
1126	8/22/2014 16:00	four	34972	8/22/2014 23:01	8/22/2014	16	16:01	48.6874453	-113.7634583	2119.64	3D-V Fix	3.6	14	24.92457509	599.5378624	257.5764627	71940	353	46.8	36	7	302	13	825	0	four	6744	24.92457509	599.5378624	257.5764627	1	2127	2065	0.517223597	0.650168598	0.267433763	0.244909585	353.5534058	284	43	51	44.72135925	22.36067963	186.8427734	154.212677	meadow	aarock
1127	8/23/2014 12:00	four	34972	8/23/2014 19:00	8/23/2014	12	12:00	48.6860953	-113.7713406	2067.9	3D-V Fix	3.2	10	139.0724502	225.4003719	36.64891281	7200	284	52.59	37	5.99	282	11.01	738	0	four	6750	139.0724502	225.4003719	36.64891281	1	2065	2183	0.650168598	0.638789594	0.244909585	0.245715007	284.6049805	237	51	44	22.36067963	80.62257385	154.212677	101.5921783	aarock	aarock
1128	8/23/2014 14:00	four	34972	8/23/2014 21:00	8/23/2014	14	14:00	48.6877642	-113.7696039	2159.03	3D-V Fix	5	13	-53.98404566	111.3070396	342.6648672	7200	237	54.19	33	8.01	306	12.01	866	0	four	6756	-53.98404566	111.3070396	342.6648672	1	2183	2212	0.638789594	0.638789594	0.245715007	0.245715007	237.6972809	191	44	25	80.62257385	148.6606903	101.5921783	97.69605255	aarock	aarock
1129	8/23/2014 16:00	four	34972	8/23/2014 23:00	8/23/2014	16	16:00	48.6887081	-113.7701064	2203.87	3D-V Fix	3.2	8	114.0975057	2116.220546	96.76237289	72000	191	58.41	25	5.99	312	11.01	770	0	four	6762	114.0975057	2116.220546	96.76237289	1	2212	2173	0.638789594	0.868128359	0.245715007	0.471058279	191.0497284	228	25	12	148.6606903	223.6067963	97.69605255	206.5650482	aarock	forest
1130	8/24/2014 12:00	four	34972	8/24/2014 19:00	8/24/2014	12	12:00	48.6871517	-113.7414636	2164.34	3D-V Fix	1.6	9	-166.7368759	819.0555979	290.025497	7200	228	63.1	22	4.99	210	10	621.5	0	four	6768	-166.7368759	819.0555979	290.025497	1	2173	2112	0.868128359	0.523993731	0.471058279	0.23157692	228.4731903	70	12	24	223.6067963	100.4987564	206.5650482	191.3099365	forest	forest
1131	8/24/2014 14:00	four	34972	8/24/2014 21:00	8/24/2014	14	14:00	48.6894228	-113.7520447	2100.71	3D-V Fix	1.6	19	-8.95966153	2.773287324	281.0658354	7200	70	64.51	25	4.99	295	17	686.9	0	four	6774	-8.95966153	2.773287324	281.0658354	1	2112	2112	0.523993731	0.523993731	0.23157692	0.23157692	70.7106781	70	24	24	100.4987564	100.4987564	191.3099365	191.3099365	forest	forest
1132	8/24/2014 16:00	four	34972	8/24/2014 23:00	8/24/2014	16	16:00	48.6894267	-113.7520819	2103.01	3D-V Fix	1.6	14	-164.4991884	1592.267711	116.5666471	72000	70	64.99	25	4.99	281	14.99	614.3	0	four	6780	-164.4991884	1592.267711	116.5666471	1	2112	2176	0.523993731	0.798263907	0.23157692	0.38444975	70.7106781	174	24	12	100.4987564	386.005188	191.3099365	79.99201965	forest	forest
1133	8/25/2014 12:00	four	34972	8/25/2014 19:00	8/25/2014	12	12:00	48.6834881	-113.7324067	2169.74	3D-V Fix	2	24	-172.215097	1099.113663	304.3515501	7200	174	60.6	41	7	275	14	698.7	0	four	6786	-172.215097	1099.113663	304.3515501	1	2176	2169	0.798263907	0.805265903	0.38444975	0.395628095	174.6424866	200	12	21	386.005188	242.0743713	79.99201965	212.1957397	forest	meadow
1134	8/25/2014 14:00	four	34972	8/25/2014 21:00	8/25/2014	14	14:00	48.6887681	-113.7450239	2158.08	3D-V Fix	1.8	21	-159.8214504	286.2632038	144.5300997	7200	200	63.61	35	8.01	231	17	794	0	four	6792	-159.8214504	286.2632038	144.5300997	1	2169	2150	0.805265903	0.868128359	0.395628095	0.471058279	200	331	21	15	242.0743713	247.5883636	212.1957397	221.4236603	meadow	forest
1135	8/25/2014 16:00	four	34972	8/25/2014 23:00	8/25/2014	16	16:00	48.6867269	-113.7426556	2139.3	3D-V Fix	2	23	-110.1333698	102.6033356	34.3967299	72000	331	66.51	31	8.01	315	21	679.2	0	four	6798	-110.1333698	102.6033356	34.3967299	1	2150	2178	0.868128359	0.678470194	0.471058279	0.28649646	331.0588989	245	15	13	247.5883636	193.1320801	221.4236603	216.2538452	forest	forest
1136	8/26/2014 12:00	four	34972	8/26/2014 19:00	8/26/2014	12	12:00	48.6875064	-113.7419103	2174.92	3D-V Fix	2	22	-92.6209176	236.1479893	301.7758123	7200	245	67.89	29	7	218	13	679	0	four	6804	-92.6209176	236.1479893	301.7758123	1	2178	2167	0.678470194	0.805265903	0.28649646	0.395628095	245.1530151	210	13	24	193.1320801	234.3074951	216.2538452	225	forest	meadow
1137	8/26/2014 14:00	four	34972	8/26/2014 21:00	8/26/2014	14	14:00	48.6885589	-113.7446956	2158.54	3D-V Fix	1.8	26	16.68208909	35.23285383	318.4579014	7200	210	70.11	26	4	287	8.99	779	0	four	6810	16.68208909	35.23285383	318.4579014	1	2167	2169	0.805265903	0.805265903	0.395628095	0.395628095	210.2379608	200	24	21	234.3074951	242.0743713	225	212.1957397	meadow	meadow
1138	8/26/2014 16:00	four	34972	8/26/2014 23:00	8/26/2014	16	16:00	48.6887883	-113.7450256	2164.06	3D-V Fix	3.2	28	135.207745	687.4452747	93.66564641	72000	200	72	24	4.99	276	10	692.1	0	four	6816	135.207745	687.4452747	93.66564641	1	2169	2182	0.805265903	0.536024332	0.395628095	0.167368725	200	78	21	21	242.0743713	291.5476074	212.1957397	170.8376465	meadow	meadow
1139	8/27/2014 12:00	four	34972	8/27/2014 19:00	8/27/2014	12	12:00	48.688615	-113.7356933	2169.05	3D-V Fix	2	29	116.1718072	197.7454311	209.8374536	7200	78	63	31	5.99	262	11.01	410.5	0	four	6822	116.1718072	197.7454311	209.8374536	1	2182	2176	0.536024332	0.840396345	0.167368725	0.383765787	78.10249329	100	21	6	291.5476074	324.4996033	170.8376465	26.56505203	meadow	meadow
1140	8/27/2014 14:00	four	34972	8/27/2014 21:00	8/27/2014	14	14:00	48.6870419	-113.736945	2160.42	3D-V Fix	1.8	25	80.87743247	567.1994582	290.7148861	7200	100	65.19	30	7	313	17	676.9	0	four	6828	80.87743247	567.1994582	290.7148861	1	2176	2179	0.840396345	0.805265903	0.383765787	0.395628095	100	189	6	16	324.4996033	205.1828461	26.56505203	225	meadow	forest
1141	8/27/2014 16:00	four	34972	8/27/2014 23:00	8/27/2014	16	16:00	48.6886733	-113.7442431	2167.34	3D-V Fix	1.6	24	-7.707591453	586.8899391	283.0072946	72000	189	66.51	30	7	287	17	580.2	0	four	6834	-7.707591453	586.8899391	283.0072946	1	2179	2125	0.805265903	0.523993731	0.395628095	0.23157692	189.7366638	50	16	25	205.1828461	70.7106781	225	190.7131195	forest	forest
1142	8/28/2014 12:00	four	34972	8/28/2014 19:00	8/28/2014	12	12:00	48.689675	-113.7520686	2104.01	3D-V Fix	3.2	29	-44.6312127	201.0440144	238.3760819	7200	50	61.11	44	5.99	330	14	605.2	0	four	6840	-44.6312127	201.0440144	238.3760819	1	2125	2089	0.523993731	0.742641211	0.23157692	0.398645937	50	161	25	36	70.7106781	110	190.7131195	157.3061981	forest	meadow
1143	8/28/2014 14:00	four	34972	8/28/2014 21:00	8/28/2014	14	14:00	48.6886722	-113.7543403	2096.88	3D-V Fix	2.2	28	155.4021866	188.5776842	33.77826849	7200	161	63.3	34	5.99	298	17	719	0	four	6846	155.4021866	188.5776842	33.77826849	1	2089	2162	0.742641211	0.523993731	0.398645937	0.23157692	161.2451477	0	36	60	110	0	157.3061981	161.3126526	meadow	forest
1144	8/28/2014 16:00	four	34972	8/28/2014 23:00	8/28/2014	16	16:00	48.6901147	-113.7529942	2135.59	3D-V Fix	3.2	29	73.70448741	692.6787987	107.4827559	72000	0	64.2	32	11.01	269	23	275.6	0	four	6852	73.70448741	692.6787987	107.4827559	1	2162	2177	0.523993731	0.805265903	0.23157692	0.395628095	0	203	60	12	0	206.1552887	161.3126526	220.6012878	forest	forest
1145	8/29/2014 12:00	four	34972	8/29/2014 19:00	8/29/2014	12	12:00	48.6884589	-113.7439256	2164.34	3D-V Fix	1.8	27	-17.94575072	582.6280536	89.53700518	7200	203	66.31	30	8.99	212	22.01	298.8	0	four	6858	-17.94575072	582.6280536	89.53700518	1	2177	2186	0.805265903	0.536024332	0.395628095	0.167368725	203.9607849	80	12	27	206.1552887	269.2582397	220.6012878	175.8150787	forest	meadow
1146	8/29/2014 14:00	four	34972	8/29/2014 21:00	8/29/2014	14	14:00	48.6886894	-113.7360208	2163.1	3D-V Fix	1.6	22	-95.70202825	1118.516582	353.8349769	7200	80	66.09	34	8.99	172	22.01	130.5	0	four	6864	-95.70202825	1118.516582	353.8349769	1	2186	2299	0.536024332	0.706951261	0.167368725	0.403191864	80.62257385	108	27	13	269.2582397	78.10249329	175.8150787	255.2564392	meadow	meadow
1147	8/29/2014 16:00	four	34972	8/29/2014 23:00	8/29/2014	16	16:00	48.6986433	-113.7381933	2273.7	3D-V Fix	0.6	23	-136.4190983	461.5157915	217.4158786	72000	108	63.9	43	8.99	297	38.01	72.7	0	four	6870	-136.4190983	461.5157915	217.4158786	1	2299	2209	0.706951261	0.509128392	0.403191864	0.202901199	108.1665421	53	13	67	78.10249329	0	255.2564392	332.2550964	meadow	aarock
1148	8/30/2014 12:00	four	34972	8/30/2014 19:00	8/30/2014	12	12:00	48.6952589	-113.7418208	2279.71	3D-V Fix	3.4	9	50.09120187	351.2171812	267.5070805	7200	53	48.4	58	12.01	254	28.99	730	0	four	6876	50.09120187	351.2171812	267.5070805	1	2209	2273	0.509128392	0.795414686	0.202901199	0.236181751	53.85164642	102	67	42	0	10	332.2550964	30.42578316	aarock	aarock
1149	8/30/2014 14:00	four	34972	8/30/2014 21:00	8/30/2014	14	14:00	48.6950081	-113.7465761	2249.64	3D-V Fix	3.8	10	99.44092803	535.1532756	6.948008548	7260	102	48.09	60	10	289	24	96.1	0	four	6882	99.44092803	535.1532756	6.948008548	1	2273	1931	0.795414686	0.865528822	0.236181751	0.528921485	102.9562988	156	42	24	10	274.5906067	30.42578316	296.5650635	aarock	meadow
1150	8/30/2014 16:00	four	34972	8/30/2014 23:01	8/30/2014	16	16:01	48.6998025	-113.7459572	2253.6	2D Fix	5	16	-166.516513	1239.938146	200.4314955	71940	156	44.01	87	11.01	205	24.99	40.7	0	four	6888	-166.516513	1239.938146	200.4314955	1	1931	2108	0.865528822	0.681967556	0.528921485	0.371066153	156.2049866	111	24	21	274.5906067	90	296.5650635	192.72435	meadow	forest
1154	7/1/2015 12:00	four	34972	7/1/2015 19:00	7/1/2015	12	12:00	48.6993575	-113.7190822	1996.24	3D-V Fix	3.4	30	-123.5024036	806.9618417	304.8150931	14460	478	60.01	88	8.99	71	14.99	868	0	four	6912	-123.5024036	806.9618417	304.8150931	1	2009	2000	0.704483271	0.636559606	0.424349606	0.371440798	478.5394592	20	36	54	36.05551147	100	305.3112183	58.69004822	meadow	aarock
1155	7/1/2015 16:00	four	34972	7/1/2015 23:01	7/1/2015	16	16:01	48.7032847	-113.7282997	1983.85	3D Fix	3.4	18	-93.81833262	1951.369872	210.9967605	71940	20	56.5	88	14	96	20	733	0	four	6918	-93.81833262	1951.369872	210.9967605	1	2000	2202	0.636559606	0.678470194	0.371440798	0.28649646	20	180	54	24	100	130.3840485	58.69004822	207.2553253	aarock	forest
1185	7/11/2015 16:00	four	34972	7/11/2015 23:00	7/11/2015	16	16:00	48.6887964	-113.7395203	2225.86	3D-V Fix	1.8	14	-41.03584906	823.2957166	288.8630819	72000	80	54.3	83	10	283	20	218.6	0	four	7098	-41.03584906	823.2957166	288.8630819	1	2252	2225	0.611151636	0.523993731	0.186073184	0.23157692	80.62257385	40	45	50	70	20	153.1218567	167.5350647	meadow	forest
1186	7/12/2015 12:00	four	34972	7/12/2015 19:00	7/12/2015	12	12:00	48.6909361	-113.7502242	2231.01	3D-V Fix	1.8	12	175.9777653	1101.314939	104.8408472	7200	40	50	91	20	278	34.99	102.4	0	four	7104	175.9777653	1101.314939	104.8408472	1	2225	2186	0.523993731	0.536024332	0.23157692	0.167368725	40	64	50	18	20	297.3213806	167.5350647	156.2505035	forest	meadow
1187	7/12/2015 14:00	four	34972	7/12/2015 21:00	7/12/2015	14	14:00	48.6887456	-113.7356378	2169.6	3D-V Fix	2	18	44.24876004	38.2691552	149.0896073	7200	64	50.79	82	17	284	25.99	181.1	0	four	7110	44.24876004	38.2691552	149.0896073	1	2186	2176	0.536024332	0.536024332	0.167368725	0.167368725	64.03124237	76	18	14	297.3213806	317.8049622	156.2505035	163.3007507	meadow	meadow
1188	7/12/2015 16:00	four	34972	7/12/2015 23:00	7/12/2015	16	16:00	48.6884569	-113.735355	2167.19	3D-V Fix	1.8	17	-145.6677551	133.0727332	3.421852226	72000	76	53.71	68	22.01	276	44	326.6	0	four	7116	-145.6677551	133.0727332	3.421852226	1	2176	2195	0.536024332	0.536024332	0.167368725	0.167368725	76.1577301	28	14	0	317.8049622	265.706604	163.3007507	-1	meadow	aarock
1189	7/13/2015 12:00	four	34972	7/13/2015 19:00	7/13/2015	12	12:00	48.6896531	-113.7353119	2194.03	3D-V Fix	1.6	29	175.6932485	514.8335915	179.1151007	7200	28	53.29	61	7	277	14.99	496.1	0	four	7122	175.6932485	514.8335915	179.1151007	1	2195	2183	0.536024332	0.742396057	0.167368725	0.383230805	28.28427124	36	0	27	265.706604	492.5444031	-1	41.05481339	aarock	forest
1190	7/13/2015 14:00	four	34972	7/13/2015 21:00	7/13/2015	14	14:00	48.68503	-113.7349533	2185.38	3D-V Fix	1.6	18	128.9481131	527.7607588	308.0632138	7200	36	57.09	55	5.99	277	13	967	0	four	7128	128.9481131	527.7607588	308.0632138	1	2183	2197	0.742396057	0.678470194	0.383230805	0.28649646	36.05551147	161	27	22	492.5444031	141.4213562	41.05481339	188.6156464	forest	forest
1191	7/13/2015 16:00	four	34972	7/13/2015 23:00	7/13/2015	16	16:00	48.6878197	-113.7407511	2177.56	3D-V Fix	0.6	20	128.2989917	378.799295	76.36220555	72000	161	58.6	57	7	232	18.99	720	0	four	7134	128.2989917	378.799295	76.36220555	1	2197	2190	0.678470194	0.536024332	0.28649646	0.167368725	161.2451477	70	22	20	141.4213562	278.5677795	188.6156464	180	forest	meadow
1192	7/14/2015 12:00	four	34972	7/14/2015 19:00	7/14/2015	12	12:00	48.6887411	-113.7357986	2162.04	3D-V Fix	5.4	15	30.61922775	81.43296361	106.9814333	7200	70	52.2	76	7	295	13	679.7	0	four	7140	30.61922775	81.43296361	106.9814333	1	2190	2173	0.536024332	0.536024332	0.167368725	0.167368725	70	70	20	14	278.5677795	358.0502625	180	147.0947571	meadow	forest
1193	7/14/2015 14:00	four	34972	7/14/2015 21:00	7/14/2015	14	14:00	48.6885525	-113.73473	2168.5	3D-V Fix	3.4	31	-179.5127639	75.31950531	287.4686694	7200	70	50.9	68	5.99	267	11.01	520.4	0	four	7146	-179.5127639	75.31950531	287.4686694	1	2173	2186	0.536024332	0.536024332	0.167368725	0.167368725	70	64	14	18	358.0502625	287.9236145	147.0947571	156.2505035	forest	meadow
1194	7/14/2015 16:00	four	34972	7/14/2015 23:00	7/14/2015	16	16:00	48.6887325	-113.7357161	2166.86	3D-V Fix	1.8	22	-13.67774232	628.4282431	273.790927	72000	64	56.8	53	4.99	283	13	712	0	four	7152	-13.67774232	628.4282431	273.790927	1	2186	2184	0.536024332	0.805265903	0.167368725	0.395628095	64.03124237	161	18	19	287.9236145	186.0107574	156.2505035	216.4692383	meadow	forest
1195	7/15/2015 12:00	four	34972	7/15/2015 19:00	7/15/2015	12	12:00	48.6889033	-113.7442467	2176.79	3D-V Fix	1.6	31	157.2652813	359.4275949	71.05620838	7260	161	55.9	52	8.99	285	14	867	0	four	7158	157.2652813	359.4275949	71.05620838	1	2184	2381	0.805265903	0.402278751	0.395628095	0.161238447	161.5549469	64	19	64	186.0107574	0	216.4692383	136.8933868	forest	aarock
1196	7/15/2015 14:00	four	34972	7/15/2015 21:01	7/15/2015	14	14:01	48.6900617	-113.7396897	2384.41	3D-V Fix	2	16	-55.01069416	277.455376	16.04551421	7140	64	59	48	7	245	14.99	932	0	four	7164	-55.01069416	277.455376	16.04551421	1	2381	2420	0.402278751	0.739572227	0.161238447	0.181853756	64.03124237	60	64	65	0	0	136.8933868	99.35298157	aarock	aarock
1197	7/15/2015 16:00	four	34972	7/15/2015 23:00	7/15/2015	16	16:00	48.6924825	-113.7387789	2391.34	3D-V Fix	3.8	13	-13.84316123	511.6231646	2.202352977	72000	60	54	56	7	291	21	466.9	0	four	7170	-13.84316123	511.6231646	2.202352977	1	2420	2291	0.739572227	0.761791468	0.181853756	0.364091396	60.82762527	90	65	18	0	60	99.35298157	36.02737427	aarock	meadow
1198	7/16/2015 12:00	four	34972	7/16/2015 19:00	7/16/2015	12	12:00	48.6970828	-113.7387614	2274.47	3D-V Fix	2.2	11	40.28853025	177.3654345	42.49088323	7260	90	48.51	68	10	272	22.01	150.5	0	four	7176	40.28853025	177.3654345	42.49088323	1	2291	2217	0.761791468	0.761791468	0.364091396	0.364091396	90	14	18	62	60	0	36.02737427	128.1986847	meadow	meadow
1199	7/16/2015 14:00	four	34972	7/16/2015 21:01	7/16/2015	14	14:01	48.6982967	-113.7371989	2222.39	3D-V Fix	2	9	-138.9153905	1.734312396	263.5754927	7200	14	47.89	83	8.99	277	24.99	211.5	0	four	7182	-138.9153905	1.734312396	263.5754927	1	2217	2231	0.761791468	0.761791468	0.364091396	0.364091396	14.14213562	22	62	59	0	0	128.1986847	127.1260605	meadow	meadow
1200	7/16/2015 16:00	four	34972	7/16/2015 23:01	7/16/2015	16	16:01	48.6982944	-113.7372222	2219.95	3D-V Fix	8.6	8	-71.39008739	1030.615412	192.1854053	71940	22	38.7	97	8.01	104	28.99	138.2	0	four	7188	-71.39008739	1030.615412	192.1854053	1	2231	2290	0.761791468	0.678470194	0.364091396	0.28649646	22.36067963	67	59	51	0	30	127.1260605	101.9761353	meadow	forest
1201	7/17/2015 12:00	four	34972	7/17/2015 19:00	7/17/2015	12	12:00	48.6891719	-113.7396836	2299.64	3D-V Fix	1.8	7	87.0856153	622.1243566	279.2710206	7200	67	37.99	86	8.99	299	14	119.9	0	four	7194	87.0856153	622.1243566	279.2710206	1	2290	2163	0.678470194	0.510771513	0.28649646	0.204700246	67.08203888	120	51	21	30	178.885437	101.9761353	209.7448883	forest	aarock
1202	7/17/2015 14:00	four	34972	7/17/2015 21:00	7/17/2015	14	14:00	48.6898739	-113.7480658	2151.14	3D-V Fix	1.6	11	-12.74564212	716.7166935	266.5253785	7260	120	39.4	83	11.01	284	17	196.3	0	four	7200	-12.74564212	716.7166935	266.5253785	1	2163	2233	0.510771513	0.509222686	0.204700246	0.221239805	120.415947	162	21	38	178.885437	203.9607849	209.7448883	163.3007507	aarock	meadow
1203	7/17/2015 16:00	four	34972	7/17/2015 23:01	7/17/2015	16	16:01	48.6892514	-113.7577539	2218.65	3D-V Fix	1.8	10	-167.3489742	1120.206439	99.1764043	71940	162	41	95	8.99	287	14	256.5	0	four	7206	-167.3489742	1120.206439	99.1764043	1	2233	2181	0.509222686	0.678470194	0.221239805	0.28649646	162.788208	263	38	19	203.9607849	169.7056274	163.3007507	216.4692383	meadow	forest
1204	7/18/2015 12:00	four	34972	7/18/2015 19:00	7/18/2015	12	12:00	48.6880047	-113.7426578	2168.78	3D-V Fix	2.2	22	30.91679627	85.12884433	130.0932006	7200	263	48.99	60	8.01	311	14	853	0	four	7212	30.91679627	85.12884433	130.0932006	1	2181	2180	0.678470194	0.678470194	0.28649646	0.28649646	263.0589294	235	19	12	169.7056274	180.2775574	216.4692383	220.6012878	forest	forest
1205	7/18/2015 14:00	four	34972	7/18/2015 21:00	7/18/2015	14	14:00	48.6875331	-113.7417472	2166.98	3D-V Fix	1.8	25	-63.53431369	571.511098	66.55888687	7200	235	53.2	62	7	306	20	998	0	four	7218	-63.53431369	571.511098	66.55888687	1	2180	2195	0.678470194	0.466250688	0.28649646	0.111357518	235.3720398	30	12	1	180.2775574	304.1381226	220.6012878	135	forest	aarock
1206	7/18/2015 16:00	four	34972	7/18/2015 23:00	7/18/2015	16	16:00	48.6897453	-113.7347417	2181.03	3D-V Fix	1.8	26	-29.88155093	847.2754863	36.67733594	72000	30	55.8	52	14	284	28.01	861	0	four	7224	-29.88155093	847.2754863	36.67733594	1	2195	2105	0.466250688	0.837981462	0.111357518	0.371810108	30	41	1	18	304.1381226	439.6589661	135	63.43494797	aarock	meadow
1207	7/19/2015 12:00	four	34972	7/19/2015 19:00	7/19/2015	12	12:00	48.6960144	-113.7282031	2078.06	3D-V Fix	6.6	28	-31.75826129	475.2366677	4.919074646	7200	41	58.8	45	7	315	10	851	0	four	7230	-31.75826129	475.2366677	4.919074646	1	2105	2094	0.837981462	0.699132204	0.371810108	0.402792662	41.23105621	143	18	17	439.6589661	70.7106781	63.43494797	105.6422501	meadow	meadow
1208	7/19/2015 14:00	four	34972	7/19/2015 21:00	7/19/2015	14	14:00	48.7002822	-113.72788	2082.92	3D-V Fix	1.6	35	-176.8582645	366.3637682	188.0608102	7200	143	59.59	58	5.99	53	10	605.8	0	four	7236	-176.8582645	366.3637682	188.0608102	1	2094	2095	0.699132204	0.761095345	0.402792662	0.414558768	143.1782074	10	17	29	70.7106781	340.1470337	105.6422501	73.17858887	meadow	meadow
1209	7/19/2015 16:00	four	34972	7/19/2015 23:00	7/19/2015	16	16:00	48.6970061	-113.7284011	2074.31	3D-V Fix	2.2	25	40.69601947	1166.084768	228.7568297	72000	10	63.9	40	4.99	301	10	585	0	four	7242	40.69601947	1166.084768	228.7568297	1	2095	2383	0.761095345	0.402278751	0.414558768	0.161238447	10	70	29	56	340.1470337	10	73.17858887	114.4439545	meadow	aarock
1210	7/20/2015 12:00	four	34972	7/20/2015 19:00	7/20/2015	12	12:00	48.6898156	-113.7399278	2383.16	3D-V Fix	1.8	24	-107.7788895	327.8501934	120.9779401	7260	70	58.1	69	4.99	91	7	560.9	0	four	7248	-107.7788895	327.8501934	120.9779401	1	2383	2169	0.402278751	0.536024332	0.161238447	0.167368725	70.7106781	86	56	13	10	272.9468689	114.4439545	203.9624939	aarock	meadow
1211	7/20/2015 14:00	four	34972	7/20/2015 21:01	7/20/2015	14	14:01	48.68839	-113.7360306	2160.42	3D-V Fix	2.2	28	165.3955016	1200.483016	286.3734417	7200	86	62.8	48	8.01	290	20	450.6	0	four	7254	165.3955016	1200.483016	286.3734417	1	2169	2281	0.536024332	0.523993731	0.167368725	0.23157692	86.02325439	60	13	50	272.9468689	31.62277603	203.9624939	178.8065033	meadow	forest
1212	7/20/2015 16:00	four	34972	7/20/2015 23:01	7/20/2015	16	16:01	48.6910583	-113.7518283	2272.3	3D-V Fix	3.4	29	-160.6671385	1622.615738	125.7063033	71940	60	63	57	5.99	302	12.01	254.6	0	four	7260	-160.6671385	1622.615738	125.7063033	1	2281	2202	0.523993731	0.709792376	0.23157692	0.361659259	60.82762527	134	50	16	31.62277603	300.166626	178.8065033	87.51044464	forest	forest
1213	7/21/2015 12:00	four	34972	7/21/2015 19:00	7/21/2015	12	12:00	48.6829747	-113.7334842	2203.96	3D-V Fix	2.2	32	44.87662843	928.1115684	170.5829317	7200	134	60.21	34	8.99	277	25.99	850	0	four	7266	44.87662843	928.1115684	170.5829317	1	2202	2318	0.709792376	0.58834058	0.361659259	0.267357349	134.1640778	86	16	23	300.166626	72.11102295	87.51044464	42.70938873	forest	meadow
1214	7/21/2015 14:00	four	34972	7/21/2015 21:00	7/21/2015	14	14:00	48.6747961	-113.7309783	2316.79	3D-V Fix	1.8	24	12.75121233	720.3474524	183.334144	7200	86	63.1	27	11.01	245	28.99	950	0	four	7272	12.75121233	720.3474524	183.334144	1	2318	2407	0.58834058	0.702239871	0.267357349	0.236513719	86.02325439	89	23	31	72.11102295	130.3840485	42.70938873	43.31531525	meadow	meadow
1215	7/21/2015 16:00	four	34972	7/21/2015 23:00	7/21/2015	16	16:00	48.6683206	-113.7311972	2401.62	3D-V Fix	1.8	18	55.47357173	28.36116621	238.8077158	72000	89	65.8	22	11.01	263	25.99	869	0	four	7278	55.47357173	28.36116621	238.8077158	1	2407	2417	0.702239871	0.702239871	0.236513719	0.236513719	89.44271851	60	31	46	130.3840485	108.1665421	43.31531525	322.7218323	meadow	meadow
1216	7/22/2015 12:00	four	34972	7/22/2015 19:00	7/22/2015	12	12:00	48.6681808	-113.7315192	2411.31	3D-V Fix	1.6	19	114.4164885	1960.654011	353.2242043	7200	60	53.91	48	8.99	289	20	844	0	four	7284	114.4164885	1960.654011	353.2242043	1	2417	2184	0.702239871	0.736634433	0.236513719	0.324958146	60.82762527	0	46	19	108.1665421	513.1276855	322.7218323	68.96248627	meadow	forest
1217	7/22/2015 14:00	four	34972	7/22/2015 21:00	7/22/2015	14	14:00	48.6856014	-113.7356053	2178.79	3D-V Fix	1.6	27	-172.5446796	442.2940972	180.6795247	7200	0	57.7	39	10	246	23	959	0	four	7290	-172.5446796	442.2940972	180.6795247	1	2184	2310	0.736634433	0.709792376	0.324958146	0.361659259	0	36	19	53	513.1276855	110	68.96248627	64.14813995	forest	meadow
1218	7/22/2015 16:00	four	34972	7/22/2015 23:00	7/22/2015	16	16:00	48.6816256	-113.7354611	2310.58	3D-V Fix	2	23	124.7195417	1873.096916	305.3990664	72000	36	60.69	18	11.01	225	20	876	0	four	7296	124.7195417	1873.096916	305.3990664	1	2310	2355	0.709792376	0.509222686	0.361659259	0.221239805	36.05551147	58	53	49	110	90.55384827	64.14813995	158.4286957	meadow	meadow
1219	7/23/2015 12:00	four	34972	7/23/2015 19:00	7/23/2015	12	12:00	48.6908811	-113.7567125	2365.53	3D-V Fix	2.2	18	41.10404401	143.8639977	346.5031104	7200	58	54.3	28	7	305	18.99	861	0	four	7302	41.10404401	143.8639977	346.5031104	1	2355	2450	0.509222686	0.479176253	0.221239805	0.133452386	58.30952072	72	49	47	90.55384827	22.36067963	158.4286957	338.6820984	meadow	forest
1220	7/23/2015 14:00	four	34972	7/23/2015 21:00	7/23/2015	14	14:00	48.6921272	-113.7572369	2458.02	3D-V Fix	3.4	17	95.34765307	117.3347559	81.85076347	7200	72	57.9	25	8.01	321	18.99	961	0	four	7308	95.34765307	117.3347559	81.85076347	1	2450	2490	0.479176253	0.480042756	0.133452386	0.153937384	72.11102295	114	47	23	22.36067963	22.36067963	338.6820984	344.744873	forest	forest
1221	7/23/2015 16:00	four	34972	7/23/2015 23:00	7/23/2015	16	16:00	48.6923144	-113.7556686	2454.36	3D-V Fix	6.6	28	-23.18395226	2122.027508	58.66681121	72000	114	60.69	24	11.01	275	25.99	727	0	four	7314	-23.18395226	2122.027508	58.66681121	1	2490	2251	0.480042756	0.559963703	0.153937384	0.316143155	114.01754	208	23	29	22.36067963	50.99019623	344.744873	94.96974182	forest	forest
1222	7/24/2015 12:00	four	34972	7/24/2015 19:00	7/24/2015	12	12:00	48.7028164	-113.7316039	2230.6	3D-V Fix	3.6	28	69.53521357	489.6008802	128.2020248	7200	208	55.29	41	11.01	330	28.01	843	0	four	7320	69.53521357	489.6008802	128.2020248	1	2251	2011	0.559963703	0.741120517	0.316143155	0.432169348	208.0865173	158	29	28	50.99019623	50	94.96974182	84.80557251	forest	meadow
1223	7/24/2015 14:00	four	34972	7/24/2015 21:00	7/24/2015	14	14:00	48.7002194	-113.7262336	1995.88	3D-V Fix	1.6	28	129.1248648	87.12999308	257.3268896	7200	158	58.3	35	11.01	280	30	935	0	four	7326	129.1248648	87.12999308	257.3268896	1	2011	2079	0.741120517	0.699132204	0.432169348	0.402792662	158.1138763	110	28	19	50	58.30952072	84.80557251	90	meadow	meadow
1224	7/24/2015 16:00	four	34972	7/24/2015 23:00	7/24/2015	16	16:00	48.7000203	-113.7273783	2056.6	3D-V Fix	1.6	23	46.45592135	315.6635299	303.782811	72000	110	61.11	33	12.01	248	28.99	874	0	four	7332	46.45592135	315.6635299	303.782811	1	2079	2179	0.699132204	0.559963703	0.402792662	0.316143155	110.4536133	291	19	29	58.30952072	174.6424866	90	127.8749847	meadow	meadow
1225	7/25/2015 12:00	four	34972	7/25/2015 19:00	7/25/2015	12	12:00	48.7015131	-113.7310253	2159.65	3D-V Fix	3.6	21	7.265882747	266.524417	311.0486937	7200	291	52.81	58	10	320	24.99	345.9	0	four	7338	7.265882747	266.524417	311.0486937	1	2179	2343	0.559963703	0.62295109	0.316143155	0.302706897	291.5476074	334	29	18	174.6424866	151.3274536	127.8749847	126.0273743	meadow	forest
1226	7/25/2015 14:00	four	34972	7/25/2015 21:00	7/25/2015	14	14:00	48.7030211	-113.7338392	2333.05	3D-V Fix	2	14	-57.89883603	303.0761241	253.1498577	7200	334	55.29	85	13	255	30	553.6	0	four	7344	-57.89883603	303.0761241	253.1498577	1	2343	2425	0.62295109	0.725416899	0.302706897	0.35025835	334.2154846	170	18	40	151.3274536	64.03124237	126.0273743	151.9275055	forest	aarock
1227	7/25/2015 16:00	four	34972	7/25/2015 23:00	7/25/2015	16	16:00	48.7021381	-113.7377342	2407.36	3D-V Fix	1.8	13	-64.55693183	1388.866128	188.5929259	72000	170	54.39	61	12.01	239	27	393	0	four	7350	-64.55693183	1388.866128	188.5929259	1	2425	2376	0.725416899	0.402278751	0.35025835	0.161238447	170.293869	70	40	54	64.03124237	0	151.9275055	123.4078217	aarock	aarock
1228	7/26/2015 12:00	four	34972	7/26/2015 19:00	7/26/2015	12	12:00	48.6897311	-113.7398811	2376.78	3D-V Fix	3.2	11	83.36220904	661.1635603	271.9551349	7200	70	46.6	89	10	261	24	268.1	0	four	7356	83.36220904	661.1635603	271.9551349	1	2376	2147	0.402278751	0.510771513	0.161238447	0.204700246	70	143	54	28	0	171.1724243	123.4078217	195.9453888	aarock	aarock
1229	7/26/2015 14:00	four	34972	7/26/2015 21:00	7/26/2015	14	14:00	48.68972	-113.7488603	2140.88	3D-V Fix	3.2	20	51.11308181	154.1931789	323.0682167	7260	143	48.09	68	10	279	22.01	234.4	0	four	7362	51.11308181	154.1931789	323.0682167	1	2147	2212	0.510771513	0.523993731	0.204700246	0.23157692	143.1782074	41	28	52	171.1724243	40	195.9453888	164.3577576	aarock	forest
1230	7/26/2015 16:00	four	34972	7/26/2015 23:01	7/26/2015	16	16:01	48.6907975	-113.7501781	2191.32	3D-V Fix	3.8	24	137.3026574	763.0437274	100.3708741	71940	41	50.7	59	11.01	277	30	440.9	0	four	7368	137.3026574	763.0437274	100.3708741	1	2212	2383	0.523993731	0.402278751	0.23157692	0.161238447	41.23105621	70	52	56	40	10	164.3577576	114.4439545	forest	aarock
1231	7/27/2015 12:00	four	34972	7/27/2015 19:00	7/27/2015	12	12:00	48.6898061	-113.7399239	2386.74	3D-V Fix	1.6	14	-143.2001577	153.2249197	317.1707165	7260	70	45.39	76	4.99	295	8.01	388.7	0	four	7374	-143.2001577	153.2249197	317.1707165	1	2383	2470	0.402278751	0.402278751	0.161238447	0.161238447	70.7106781	131	56	56	10	0	114.4439545	215.425766	aarock	aarock
1232	7/27/2015 14:00	four	34972	7/27/2015 21:01	7/27/2015	14	14:01	48.6907822	-113.7413925	2367.21	2D Fix	1.8	9	68.37021861	400.3161592	25.54093508	7140	131	43.3	94	7	287	12.01	229.7	0	four	7380	68.37021861	400.3161592	25.54093508	1	2470	2471	0.402278751	0.739572227	0.161238447	0.181853756	131.5294647	90	56	62	0	0	215.425766	76.78091431	aarock	aarock
1233	7/27/2015 16:00	four	34972	7/27/2015 23:00	7/27/2015	16	16:00	48.6940836	-113.7392261	2450.48	3D-V Fix	1.6	11	-111.2987194	485.3270157	274.2422156	72000	90	42.49	90	4	80	8.01	211.3	0	four	7386	-111.2987194	485.3270157	274.2422156	1	2471	2381	0.739572227	0.795414686	0.181853756	0.236181751	90	160	62	45	0	50	76.78091431	37.01067352	aarock	aarock
1234	7/28/2015 12:00	four	34972	7/28/2015 19:00	7/28/2015	12	12:00	48.6942497	-113.7458131	2381	3D-V Fix	3.4	11	-167.2343829	67.3184584	107.0078327	7200	160	30.99	0	8.99	286	15.99	615	0	four	7392	-167.2343829	67.3184584	107.0078327	1	2381	2393	0.795414686	0.795414686	0.236181751	0.236181751	160.3121948	171	45	48	50	42.42640686	37.01067352	353.1075745	aarock	aarock
1235	7/28/2015 14:00	four	34972	7/28/2015 21:00	7/28/2015	14	14:00	48.6940936	-113.7449297	2412.23	3D-V Fix	4.8	13	148.8847119	602.1139781	255.8925446	7200	171	39.79	0	13	281	24.99	610.6	0	four	7398	148.8847119	602.1139781	255.8925446	1	2393	2481	0.795414686	0.474801242	0.236181751	0.188379213	171.1724243	240	48	55	42.42640686	50.99019623	353.1075745	160.9422913	aarock	aarock
1236	7/28/2015 16:00	four	34972	7/28/2015 23:00	7/28/2015	16	16:00	48.6925856	-113.7527839	2467.82	3D-V Fix	2.2	13	-145.5298683	1344.938137	110.3626763	72000	240	47.8	64	15.99	279	27	299.8	0	four	7404	-145.5298683	1344.938137	110.3626763	1	2481	2187	0.474801242	0.536024332	0.188379213	0.167368725	240.4163055	50	55	15	50.99019623	300	160.9422913	153.4349518	aarock	meadow
1237	7/29/2015 12:00	four	34972	7/29/2015 19:00	7/29/2015	12	12:00	48.6887883	-113.7354419	2172.05	3D-V Fix	3.2	24	160.2755636	686.3401973	270.6382399	7260	50	50.9	59	11.01	280	23	854	0	four	7410	160.2755636	686.3401973	270.6382399	1	2187	2167	0.536024332	0.805265903	0.167368725	0.395628095	50	205	15	23	300	236.0084686	153.4349518	220.4260712	meadow	meadow
1238	7/29/2015 14:00	four	34972	7/29/2015 21:01	7/29/2015	14	14:01	48.6886353	-113.74476	2163.07	3D-V Fix	3.8	20	60.90154516	22.51596082	331.539785	7140	205	55.71	49	12.01	293	27	808	0	four	7416	60.90154516	22.51596082	331.539785	1	2167	2171	0.805265903	0.805265903	0.395628095	0.395628095	205.9125977	194	23	20	236.0084686	228.03508	220.4260712	214.2156982	meadow	meadow
1239	7/29/2015 16:00	four	34972	7/29/2015 23:00	7/29/2015	16	16:00	48.6888097	-113.7449153	2164.65	3D-V Fix	2.2	21	109.8984037	425.7169863	81.43818874	72060	194	57.31	46	8.01	248	17	355.2	0	four	7422	109.8984037	425.7169863	81.43818874	1	2171	2265	0.805265903	0.611151636	0.395628095	0.186073184	194.1648712	28	20	49	228.03508	10	214.2156982	111.5713043	meadow	aarock
1240	7/30/2015 12:00	four	34972	7/30/2015 19:01	7/30/2015	12	12:01	48.6895153	-113.7392328	2258.09	3D-V Fix	3.2	29	70.62607248	848.6795038	152.0642612	7140	28	61.5	36	4.99	261	12.01	822	0	four	7428	70.62607248	848.6795038	152.0642612	1	2265	2202	0.611151636	0.709792376	0.186073184	0.361659259	28.28427124	125	49	16	10	291.5476074	111.5713043	87.51044464	aarock	forest
1241	7/30/2015 14:00	four	34972	7/30/2015 21:00	7/30/2015	14	14:00	48.6829061	-113.7334717	2194.68	3D-V Fix	1.6	33	9.794859039	1049.222979	161.8591203	7200	125	64.71	28	4	270	14.99	933	0	four	7434	9.794859039	1049.222979	161.8591203	1	2202	2330	0.709792376	0.881989539	0.361659259	0.220777914	125.2996445	0	16	33	291.5476074	50	87.51044464	9.637537956	forest	meadow
1242	7/30/2015 16:00	four	34972	7/30/2015 23:00	7/30/2015	16	16:00	48.6740517	-113.7285542	2333.66	3D-V Fix	1.6	17	37.73314184	663.6463873	199.5922621	72000	0	66.4	26	11.01	347	30	844	0	four	7440	37.73314184	663.6463873	199.5922621	1	2330	2412	0.881989539	0.702239871	0.220777914	0.236513719	0	85	33	40	50	136.0147095	9.637537956	16.85839844	meadow	meadow
1243	7/31/2015 12:00	four	34972	7/31/2015 19:00	7/31/2015	12	12:00	48.6683619	-113.7312697	2392.23	3D-V Fix	3.2	22	153.9233776	2278.486747	353.5156397	7200	85	67.6	24	4.99	272	11.01	827	0	four	7446	153.9233776	2278.486747	353.5156397	1	2412	2182	0.702239871	0.536024332	0.236513719	0.167368725	85.44004059	78	40	25	136.0147095	282.3118896	16.85839844	187.6960449	meadow	meadow
1244	7/31/2015 14:00	four	34972	7/31/2015 21:00	7/31/2015	14	14:00	48.6886222	-113.7358628	2168.35	3D-V Fix	2.2	35	-77.76556477	711.8149108	275.750075	7200	78	69.1	18	5.99	253	13	936	0	four	7452	-77.76556477	711.8149108	275.750075	1	2182	2172	0.536024332	0.805265903	0.167368725	0.395628095	78.10249329	198	25	19	282.3118896	240.8318939	187.6960449	213.6900635	meadow	meadow
1245	7/31/2015 16:00	four	34972	7/31/2015 23:00	7/31/2015	16	16:00	48.6890342	-113.7455097	2162.67	3D-V Fix	1.8	31	-151.1533183	310.7631542	124.5967566	72000	198	71.91	20	5.99	317	15.99	840	0	four	7458	-151.1533183	310.7631542	124.5967566	1	2172	2177	0.805265903	0.678470194	0.395628095	0.28649646	198.494339	254	19	14	240.8318939	183.8477631	213.6900635	216.8699036	meadow	forest
1258	8/5/2015 12:00	four	34972	8/5/2015 19:00	8/5/2015	12	12:00	48.6886044	-113.7362197	2162.09	3D-V Fix	2	28	-78.03557023	714.9740126	6.618663841	7200	89	57.51	44	7	305	14.99	743	0	four	7536	-78.03557023	714.9740126	6.618663841	1	2180	2224	0.611151636	0.515189648	0.186073184	0.172504053	89.44271851	0	24	23	254.9509735	183.8477631	175.3645325	66.37062073	meadow	aarock
1259	8/5/2015 14:00	four	34972	8/5/2015 21:00	8/5/2015	14	14:00	48.6950128	-113.7354472	2217.22	3D-V Fix	3.4	23	-20.13413498	587.4918723	346.4845289	7200	0	59.9	34	8.01	268	21	869	0	four	7542	-20.13413498	587.4918723	346.4845289	1	2224	2310	0.515189648	0.706951261	0.172504053	0.403191864	0	28	23	40	183.8477631	184.3908844	66.37062073	101.6336365	aarock	aarock
1260	8/5/2015 16:00	four	34972	8/5/2015 23:00	8/5/2015	16	16:00	48.7001014	-113.7375894	2302.91	3D-V Fix	1.8	28	-102.8406134	1199.990325	243.6439155	72000	28	61.3	31	8.99	282	24	594.1	0	four	7548	-102.8406134	1199.990325	243.6439155	1	2310	2237	0.706951261	0.647424698	0.403191864	0.260598183	28.28427124	64	40	46	184.3908844	10	101.6336365	307.2781677	aarock	aarock
1261	8/6/2015 12:00	four	34972	8/6/2015 19:00	8/6/2015	12	12:00	48.6949664	-113.7519247	2253.7	3D-V Fix	3.6	9	-164.4393754	174.5568407	79.20454015	7200	64	41.7	97	11.01	283	23	85.8	0	four	7554	-164.4393754	174.5568407	79.20454015	1	2237	2273	0.647424698	0.858590007	0.260598183	0.284557074	64.03124237	141	46	46	10	20	307.2781677	0.690277219	aarock	aarock
1262	8/6/2015 14:00	four	34972	8/6/2015 21:00	8/6/2015	14	14:00	48.6953158	-113.7496133	2282.12	3D-V Fix	3.6	9	-133.9588064	32.23090784	305.2457338	7200	141	43.81	92	11.01	288	18.99	126.4	0	four	7560	-133.9588064	32.23090784	305.2457338	1	2273	2258	0.858590007	0.858590007	0.284557074	0.284557074	141.4213562	114	46	33	20	40	0.690277219	2.202598095	aarock	meadow
1263	8/6/2015 16:00	four	34972	8/6/2015 23:00	8/6/2015	16	16:00	48.6954744	-113.7499797	2250.65	3D-V Fix	1.8	11	-167.2946535	1730.917671	137.9510803	72000	114	44.29	69	13	291	28.01	47.1	0	four	7566	-167.2946535	1730.917671	137.9510803	1	2258	2183	0.858590007	0.742396057	0.284557074	0.383230805	114.01754	94	33	15	40	436.5776062	2.202598095	56.30993271	meadow	forest
1264	8/7/2015 12:00	four	34972	8/7/2015 19:00	8/7/2015	12	12:00	48.6842994	-113.7336178	2179.61	3D-V Fix	2	27	-175.3623881	366.7641924	322.5886922	7200	94	48.9	61	7	302	12.01	849	0	four	7572	-175.3623881	366.7641924	322.5886922	1	2183	2178	0.742396057	0.840396345	0.383230805	0.383765787	94.33981323	106	15	5	436.5776062	346.6987305	56.30993271	8.130102158	forest	meadow
1265	8/7/2015 14:00	four	34972	8/7/2015 21:00	8/7/2015	14	14:00	48.6868453	-113.7367836	2168.99	3D-V Fix	2	27	-31.8077438	622.5146619	290.7809484	7200	106	53.29	51	8.01	317	14.99	957	0	four	7578	-31.8077438	622.5146619	290.7809484	1	2178	2167	0.840396345	0.805265903	0.383765787	0.395628095	106.3014603	205	5	23	346.6987305	236.0084686	8.130102158	220.4260712	meadow	meadow
1266	8/7/2015 16:00	four	34972	8/7/2015 23:00	8/7/2015	16	16:00	48.6886419	-113.7447903	2163.75	3D-V Fix	1.8	28	91.51346333	3.555844802	22.29441174	72000	205	56.7	46	4.99	257	10	570.8	0	four	7584	91.51346333	3.555844802	22.29441174	1	2167	2170	0.805265903	0.805265903	0.395628095	0.395628095	205.9125977	205	23	20	236.0084686	236.0084686	220.4260712	216.8699036	meadow	meadow
1267	8/8/2015 12:00	four	34972	8/8/2015 19:00	8/8/2015	12	12:00	48.6886719	-113.7447736	2156.81	3D-V Fix	2.2	19	78.93156382	731.7856593	101.2259756	7200	205	59.5	34	7	325	11.01	773	0	four	7590	78.93156382	731.7856593	101.2259756	1	2170	2162	0.805265903	0.536024332	0.395628095	0.167368725	205.9125977	85	20	8	236.0084686	388.3297424	216.8699036	52.12501526	meadow	meadow
1268	8/8/2015 14:00	four	34972	8/8/2015 21:00	8/8/2015	14	14:00	48.6876236	-113.7349625	2191.41	3D-V Fix	3.4	32	166.2370159	320.9190818	267.4629915	7200	85	62.91	23	5.99	242	12.01	922	0	four	7596	166.2370159	320.9190818	267.4629915	1	2162	2182	0.536024332	0.611151636	0.167368725	0.186073184	85.44004059	84	8	11	388.3297424	230.2172852	52.12501526	180	meadow	meadow
1269	8/8/2015 16:00	four	34972	8/8/2015 23:00	8/8/2015	16	16:00	48.6873925	-113.7393067	2170.08	3D-V Fix	5.4	24	63.54315887	260.3905547	331.0061503	72060	84	64.9	21	5.99	220	14	704	0	four	7602	63.54315887	260.3905547	331.0061503	1	2182	2332	0.611151636	0.678470194	0.186073184	0.28649646	84.85281372	161	11	46	230.2172852	10	180	233.673172	meadow	aarock
1276	8/11/2015 12:00	four	34972	8/11/2015 19:00	8/11/2015	12	12:00	48.6877481	-113.7423322	2169.94	3D-V Fix	3.6	26	11.39737289	109.7496897	326.1638411	7200	270	62.8	48	5.99	291	8.99	799	0	four	7644	11.39737289	109.7496897	326.1638411	1	2179	2190	0.678470194	0.805265903	0.28649646	0.395628095	270.7397156	190	15	18	180.2775574	166.4331665	213.6900635	221.9872131	forest	forest
1277	8/11/2015 14:00	four	34972	8/11/2015 21:00	8/11/2015	14	14:00	48.6885475	-113.7432061	2184.95	3D-V Fix	2	26	159.6351998	803.1287811	125.7990409	7200	190	68	28	7	316	15.99	903	0	four	7650	159.6351998	803.1287811	125.7990409	1	2190	2185	0.805265903	0.742396057	0.395628095	0.383230805	190.26297	92	18	21	166.4331665	443.8468323	221.9872131	45	forest	forest
1278	8/11/2015 16:00	four	34972	8/11/2015 23:00	8/11/2015	16	16:00	48.6845364	-113.7341367	2187.06	3D-V Fix	2.2	27	-173.5925096	76.61314342	312.2065313	72060	92	72.3	21	7	282	18.99	806	0	four	7656	-173.5925096	76.61314342	312.2065313	1	2185	2187	0.742396057	0.742396057	0.383230805	0.383230805	92.1954422	36	21	27	443.8468323	482.5971375	45	43.02506638	forest	forest
1279	8/12/2015 12:00	four	34972	8/12/2015 19:01	8/12/2015	12	12:01	48.6849806	-113.7349319	2199.55	3D-V Fix	3.2	30	49.40630766	369.3321944	1.61283894	7140	36	68.7	25	4.99	42	10	724	0	four	7662	49.40630766	369.3321944	1.61283894	1	2187	2169	0.742396057	0.536024332	0.383230805	0.167368725	36.05551147	90	27	11	482.5971375	353.4119263	43.02506638	154.9831085	forest	meadow
1282	8/13/2015 12:00	four	34972	8/13/2015 19:00	8/13/2015	12	12:00	48.6874278	-113.7391589	2170.62	3D-V Fix	1.6	31	77.69285083	320.367234	41.5495297	7260	78	72.81	28	5.99	262	13	697.5	0	four	7680	77.69285083	320.367234	41.5495297	1	2182	2193	0.611151636	0.611151636	0.186073184	0.186073184	78.10249329	0	11	4	220.9072266	187.8829498	180	45	meadow	aarock
1283	8/13/2015 14:00	four	34972	8/13/2015 21:01	8/13/2015	14	14:01	48.6896508	-113.7363919	2175.6	3D Fix	9.8	35	-6.70712626	615.4578675	34.84240344	7140	0	74.3	26	5.99	257	13	785	0	four	7686	-6.70712626	615.4578675	34.84240344	1	2193	2175	0.611151636	0.665207624	0.186073184	0.262468725	0	10	4	24	187.8829498	447.2135925	45	83.6598053	aarock	aarock
1284	8/13/2015 16:00	four	34972	8/13/2015 23:00	8/13/2015	16	16:00	48.6943031	-113.7318653	2166.79	3D-V Fix	2	33	-28.03905925	407.9462549	6.803344189	72000	10	75.79	23	7	251	14	710	0	four	7692	-28.03905925	407.9462549	6.803344189	1	2175	2118	0.665207624	0.651951969	0.262468725	0.323328227	10	192	24	5	447.2135925	406.0787964	83.6598053	56.30993271	aarock	meadow
1285	8/14/2015 12:00	four	34972	8/14/2015 19:00	8/14/2015	12	12:00	48.6979586	-113.7314064	2102.34	3D-V Fix	2	41	-93.79325484	509.8695402	273.0100893	7200	192	61.59	42	5.99	123	11.01	421.6	0	four	7698	-93.79325484	509.8695402	273.0100893	1	2118	2297	0.651951969	0.761791468	0.323328227	0.364091396	192.3538361	85	5	4	406.0787964	36.05551147	56.30993271	270	meadow	meadow
1286	8/14/2015 14:00	four	34972	8/14/2015 21:00	8/14/2015	14	14:00	48.698035	-113.7383311	2274.6	3D-V Fix	1.6	17	-8.122443252	529.6955975	264.8876461	7200	85	65.8	42	10	90	25.99	228	0	four	7704	-8.122443252	529.6955975	264.8876461	1	2297	1975	0.761791468	0.764244974	0.364091396	0.351578921	85.44004059	10	4	15	36.05551147	206.1552887	270	315	meadow	aarock
1287	8/14/2015 16:00	four	34972	8/14/2015 23:00	8/14/2015	16	16:00	48.6974403	-113.7454697	1965.33	3D-V Fix	1.6	25	-27.21558557	491.5086063	237.6720605	72000	10	67.5	34	8.01	328	18.99	750	0	four	7710	-27.21558557	491.5086063	237.6720605	1	1975	2282	0.764244974	0.647424698	0.351578921	0.260598183	10	114	15	29	206.1552887	22.36067963	315	304.3803406	aarock	aarock
1288	8/15/2015 12:00	four	34972	8/15/2015 19:00	8/15/2015	12	12:00	48.6949439	-113.7509786	2283.85	3D-V Fix	3.6	8	12.0550603	777.6195518	249.7271208	7200	114	43.2	91	18.99	302	48	14.2	0	four	7716	12.0550603	777.6195518	249.7271208	1	2282	2285	0.647424698	0.419074208	0.260598183	0.122596927	114.01754	0	29	37	22.36067963	80.62257385	304.3803406	339.7751465	aarock	aarock
1289	8/15/2015 14:00	four	34972	8/15/2015 21:00	8/15/2015	14	14:00	48.6922858	-113.7607472	2261.49	3D-V Fix	6.4	9	11.58930877	403.8856722	261.3164296	7200	0	44.01	82	18.99	295	28.01	24.3	0	four	7722	11.58930877	403.8856722	261.3164296	1	2285	2348	0.419074208	0.747930408	0.122596927	0.175182626	0	10	37	31	80.62257385	140.3566895	339.7751465	33.36636734	aarock	meadow
1290	8/15/2015 16:00	four	34972	8/15/2015 23:00	8/15/2015	16	16:00	48.6916078	-113.7661361	2347.72	3D-V Fix	4.8	10	-159.9783169	1968.924614	101.3381126	72000	10	45.61	76	15.99	275	23	150.4	0	four	7728	-159.9783169	1968.924614	101.3381126	1	2348	2249	0.747930408	0.678470194	0.175182626	0.28649646	10	100	31	43	140.3566895	70	33.36636734	160.1447906	meadow	forest
1291	8/16/2015 12:00	four	34972	8/16/2015 19:00	8/16/2015	12	12:00	48.6887561	-113.7397453	2235.13	3D-V Fix	1.8	14	35.16159425	765.6399297	136.4997069	7200	100	19	0	4	78	8.01	280.2	0	four	7734	35.16159425	765.6399297	136.4997069	1	2249	2171	0.678470194	0.798263907	0.28649646	0.38444975	100	130	43	13	70	432.6661682	160.1447906	62.1027298	forest	forest
1292	8/16/2015 14:00	four	34972	8/16/2015 21:00	8/16/2015	14	14:00	48.6839356	-113.7323222	2172.59	3D-V Fix	1.6	21	165.7746858	1078.951513	302.2743927	7200	130	35.4	0	4.99	265	10	628.4	0	four	7740	165.7746858	1078.951513	302.2743927	1	2171	2171	0.798263907	0.805265903	0.38444975	0.395628095	130	194	13	20	432.6661682	228.03508	62.1027298	214.2156982	forest	meadow
1293	8/16/2015 16:00	four	34972	8/16/2015 23:00	8/16/2015	16	16:00	48.6888181	-113.7449836	2155.84	3D-V Fix	3.8	23	-166.8853053	714.6246123	135.3890875	72000	194	48.09	100	5.99	293	13	708	0	four	7746	-166.8853053	714.6246123	135.3890875	1	2171	2275	0.805265903	0.773280263	0.395628095	0.442980528	194.1648712	78	20	6	228.03508	340	214.2156982	315	meadow	forest
1296	8/17/2015 16:00	four	34972	8/17/2015 23:00	8/17/2015	16	16:00	48.6724708	-113.7334722	2232.63	3D-V Fix	1.6	23	29.47156707	1252.213904	199.1953306	72000	50	56.1	46	3	238	8.99	745	0	four	7764	29.47156707	1252.213904	199.1953306	1	2243	2473	0.698656917	0.651511967	0.288386792	0.252839506	50.99019623	90	22	54	180	10	284.0362549	100.1246719	aarock	meadow
1297	8/18/2015 12:00	four	34972	8/18/2015 19:00	8/18/2015	12	12:00	48.6617114	-113.7384819	2455.7	3D-V Fix	2	20	30.84671771	194.5868014	230.0420483	7200	90	43.81	94	4.99	83	11.01	413.2	0	four	7770	30.84671771	194.5868014	230.0420483	1	2473	2529	0.651511967	0.651511967	0.252839506	0.252839506	90	230	54	49	10	60	100.1246719	331.7826538	meadow	meadow
1298	8/18/2015 14:00	four	34972	8/18/2015 21:00	8/18/2015	14	14:00	48.6605403	-113.7404442	2513.04	3D-V Fix	3.4	19	32.68892248	531.1039847	262.7309708	7200	230	47.61	64	7	89	10	537.4	0	four	7776	32.68892248	531.1039847	262.7309708	1	2529	2218	0.651511967	0.744682252	0.252839506	0.338245481	230	14	49	12	60	250.1999207	331.7826538	347.4711914	meadow	meadow
1299	8/18/2015 16:00	four	34972	8/18/2015 23:00	8/18/2015	16	16:00	48.6597661	-113.7475575	2205.22	3D-V Fix	1.8	29	121.1355079	2776.831021	23.86647868	72000	14	50.79	50	5.99	85	12.01	698.3	0	four	7782	121.1355079	2776.831021	23.86647868	1	2218	2205	0.744682252	0.709792376	0.338245481	0.361659259	14.14213562	130	12	16	250.1999207	300.166626	347.4711914	80.53768158	meadow	forest
1301	8/19/2015 14:00	four	34972	8/19/2015 21:00	8/19/2015	14	14:00	48.6874175	-113.7390775	2163.65	3D-V Fix	2	23	170.8749833	559.6123093	133.6351505	7200	78	57.51	43	12.01	291	21	884	0	four	7794	170.8749833	559.6123093	133.6351505	1	2182	2182	0.611151636	0.742396057	0.186073184	0.383230805	78.10249329	114	11	13	222.036026	412.3105774	180	53.74616241	meadow	forest
1302	8/19/2015 16:00	four	34972	8/19/2015 23:00	8/19/2015	16	16:00	48.6840781	-113.7333928	2178.62	3D-V Fix	1.6	24	-104.0560004	47.40508491	29.57915009	72000	114	61.81	41	10	301	18.99	773	0	four	7800	-104.0560004	47.40508491	29.57915009	1	2182	2171	0.742396057	0.742396057	0.383230805	0.383230805	114.01754	60	13	25	412.3105774	460.9772339	53.74616241	57.99461746	forest	forest
1303	8/20/2015 12:00	four	34972	8/20/2015 19:00	8/20/2015	12	12:00	48.6844561	-113.7330953	2158.94	3D-V Fix	1.6	21	-70.86168841	378.2813338	318.7174617	7200	60	57.51	39	7	271	18.99	562	0	four	7806	-70.86168841	378.2813338	318.7174617	1	2171	2177	0.742396057	0.840396345	0.383230805	0.383765787	60.82762527	108	25	5	460.9772339	350	57.99461746	0	forest	meadow
1304	8/20/2015 14:00	four	34972	8/20/2015 21:00	8/20/2015	14	14:00	48.68693	-113.7366208	2183.33	3D-V Fix	3.4	24	83.681871	220.5400286	42.39933268	7200	108	60.1	37	10	275	21	775	0	four	7812	83.681871	220.5400286	42.39933268	1	2177	2171	0.840396345	0.536024332	0.383765787	0.167368725	108.1665421	80	5	13	350	364.0054932	0	152.1027222	meadow	forest
1305	8/20/2015 16:00	four	34972	8/20/2015 23:00	8/20/2015	16	16:00	48.6884414	-113.7346819	2155.39	3D-V Fix	2	21	-129.8369963	695.3856526	272.5623364	72000	80	61.11	40	8.99	265	18.01	418.2	0	four	7818	-129.8369963	695.3856526	272.5623364	1	2171	2177	0.536024332	0.805265903	0.167368725	0.395628095	80	206	13	13	364.0054932	212.6029205	152.1027222	220.9143829	forest	forest
1306	8/21/2015 12:00	four	34972	8/21/2015 19:00	8/21/2015	12	12:00	48.6884964	-113.7441253	2167.32	3D-V Fix	1.6	16	-149.6924118	906.9587791	122.8699246	7200	206	50.79	47	11.01	282	25.99	579.1	0	four	7824	-149.6924118	906.9587791	122.8699246	1	2177	2181	0.805265903	0.742396057	0.395628095	0.383230805	206.1552887	89	13	14	212.6029205	436.5776062	220.9143829	53.13010406	forest	forest
1307	8/21/2015 14:00	four	34972	8/21/2015 21:00	8/21/2015	14	14:00	48.6843192	-113.7335472	2173.68	3D-V Fix	1.6	13	48.51330479	1480.995732	171.3832294	7200	89	51.01	49	14	323	40.98	370.7	0	four	7830	48.51330479	1480.995732	171.3832294	1	2181	2409	0.742396057	0.73842448	0.383230805	0.258316427	89.44271851	107	14	45	436.5776062	22.36067963	53.13010406	272.1210938	forest	aarock
1308	8/21/2015 16:00	four	34972	8/21/2015 23:00	8/21/2015	16	16:00	48.6712328	-113.7298244	2388.38	3D-V Fix	2	13	160.6333043	720.5513401	332.0165337	72000	107	50	53	13	288	25.99	45.6	0	four	7836	160.6333043	720.5513401	332.0165337	1	2409	2219	0.73842448	0.653968513	0.258316427	0.327438384	107.7032928	78	45	17	22.36067963	158.1138763	272.1210938	255.9637604	aarock	meadow
1309	8/22/2015 12:00	four	34972	8/22/2015 19:00	8/22/2015	12	12:00	48.6768417	-113.7347211	2216.57	3D-V Fix	2	22	8.027570338	786.6298593	340.044104	7200	78	36.39	84	7	317	12.01	838	0	four	7842	8.027570338	786.6298593	340.044104	1	2219	2214	0.653968513	0.773280263	0.327438384	0.442980528	78.10249329	40	17	30	158.1138763	245.1530151	255.9637604	266.3477783	meadow	forest
1310	8/22/2015 14:00	four	34972	8/22/2015 21:00	8/22/2015	14	14:00	48.6833992	-113.7387244	2203.71	3D-V Fix	2	24	48.37371348	267.9279816	28.41781752	7200	40	41.79	46	8.01	319	13	942	0	four	7848	48.37371348	267.9279816	28.41781752	1	2214	2210	0.773280263	0.840396345	0.442980528	0.383765787	40	90	30	25	245.1530151	449.4440918	266.3477783	16.55707169	forest	forest
1311	8/22/2015 16:00	four	34972	8/22/2015 23:00	8/22/2015	16	16:00	48.6855578	-113.7371089	2205.68	3D-V Fix	2	16	151.4962995	262.5943221	179.914117	72000	90	46.8	36	7	302	13	825	0	four	7854	151.4962995	262.5943221	179.914117	1	2210	2300	0.840396345	0.773280263	0.383765787	0.442980528	90.55384827	36	25	23	449.4440918	310.1612549	16.55707169	15.25511837	forest	forest
1312	8/23/2015 12:00	four	34972	8/23/2015 19:00	8/23/2015	12	12:00	48.6831983	-113.7369756	2305.92	3D-V Fix	2	21	136.0312868	431.0178675	315.9454038	7200	36	52.59	37	5.99	282	11.01	738	0	four	7860	136.0312868	431.0178675	315.9454038	1	2300	2147	0.773280263	0.868128359	0.442980528	0.471058279	36.05551147	304	23	10	310.1612549	248.3948517	15.25511837	236.3099365	forest	forest
1313	8/23/2015 14:00	four	34972	8/23/2015 21:00	8/23/2015	14	14:00	48.685885	-113.7411939	2136.41	3D-V Fix	1.8	24	8.981706034	373.0136997	324.9271099	7200	304	54.19	33	8.01	306	12.01	866	0	four	7866	8.981706034	373.0136997	324.9271099	1	2147	2175	0.868128359	0.805265903	0.471058279	0.395628095	304.1381226	199	10	15	248.3948517	212.1320343	236.3099365	225	forest	forest
1314	8/23/2015 16:00	four	34972	8/23/2015 23:00	8/23/2015	16	16:00	48.6885589	-113.7442519	2173.18	3D-V Fix	3.8	28	-166.2444138	2417.937813	158.682696	72060	199	58.41	25	5.99	312	11.01	770	0	four	7872	-166.2444138	2417.937813	158.682696	1	2175	2387	0.805265903	0.702239871	0.395628095	0.236513719	199.2485809	64	15	24	212.1320343	148.6606903	225	328.4957275	forest	meadow
1315	8/24/2015 12:00	four	34972	8/24/2015 19:01	8/24/2015	12	12:01	48.6686019	-113.7312269	2380.76	3D-V Fix	3.2	19	51.85669768	348.6649689	210.5393937	7140	64	63.1	22	4.99	210	10	621.5	0	four	7878	51.85669768	348.6649689	210.5393937	1	2387	2346	0.702239871	0.566959441	0.236513719	0.204231262	64.03124237	0	24	39	148.6606903	50	328.4957275	146.0702057	meadow	forest
1316	8/24/2015 14:00	four	34972	8/24/2015 21:00	8/24/2015	14	14:00	48.6658464	-113.7334844	2354.71	3D-V Fix	3.4	32	21.9881135	346.9185675	232.5275072	7200	0	64.51	25	4.99	295	17	686.9	0	four	7884	21.9881135	346.9185675	232.5275072	1	2346	2415	0.566959441	0.609232008	0.204231262	0.201995686	0	22	39	54	50	22.36067963	146.0702057	113.8601761	forest	meadow
1317	8/24/2015 16:00	four	34972	8/24/2015 23:00	8/24/2015	16	16:00	48.6638611	-113.7371167	2415.79	3D-V Fix	3.8	22	-7.567340029	451.7593832	224.9601672	72000	22	64.99	25	4.99	281	14.99	614.3	0	four	7890	-7.567340029	451.7593832	224.9601672	1	2415	2445	0.609232008	0.651511967	0.201995686	0.252839506	22.36067963	290	54	51	22.36067963	40	113.8601761	253.7397919	meadow	meadow
1318	8/25/2015 12:00	four	34972	8/25/2015 19:00	8/25/2015	12	12:00	48.6608856	-113.7412911	2424.62	3D-V Fix	3.2	17	163.7697495	7.156262744	28.72991671	7200	290	60.6	41	7	275	14	698.7	0	four	7896	163.7697495	7.156262744	28.72991671	1	2445	2461	0.651511967	0.651511967	0.252839506	0.252839506	290.6888428	290	51	52	40	50	253.7397919	275.5993347	meadow	meadow
1319	8/25/2015 14:00	four	34972	8/25/2015 21:00	8/25/2015	14	14:00	48.6609431	-113.7412475	2442.98	3D-V Fix	3.2	19	-150.4221952	12.13056415	238.3077215	7200	290	63.61	35	8.01	231	17	794	0	four	7902	-150.4221952	12.13056415	238.3077215	1	2461	2438	0.651511967	0.651511967	0.252839506	0.252839506	290.6888428	296	52	45	50	40	275.5993347	272.7926941	meadow	meadow
1320	8/25/2015 16:00	four	34972	8/25/2015 23:00	8/25/2015	16	16:00	48.6608825	-113.7413844	2415.59	3D-V Fix	5	21	131.0727798	3286.66187	9.380501294	72000	296	66.51	31	8.01	315	21	679.2	0	four	7908	131.0727798	3286.66187	9.380501294	1	2438	2189	0.651511967	0.466250688	0.252839506	0.111357518	296.8164368	0	45	4	40	215.4065857	272.7926941	59.03624344	meadow	aarock
1321	8/26/2015 12:00	four	34972	8/26/2015 19:00	8/26/2015	12	12:00	48.6901939	-113.7356964	2183.74	3D-V Fix	1.8	35	167.4295284	576.5594764	176.8100297	7200	0	67.89	29	7	218	13	679	0	four	7914	167.4295284	576.5594764	176.8100297	1	2189	2183	0.466250688	0.742396057	0.111357518	0.383230805	0	36	4	27	215.4065857	492.5444031	59.03624344	41.05481339	aarock	forest
1322	8/26/2015 14:00	four	34972	8/26/2015 21:00	8/26/2015	14	14:00	48.6850314	-113.7349806	2178.6	3D-V Fix	2.2	25	93.96895989	314.7613381	270.7789896	7200	36	70.11	26	4	287	8.99	779	0	four	7920	93.96895989	314.7613381	270.7789896	1	2183	2191	0.742396057	0.773280263	0.383230805	0.442980528	36.05551147	174	27	33	492.5444031	283.0194397	41.05481339	282.9946289	forest	forest
1323	8/26/2015 16:00	four	34972	8/26/2015 23:00	8/26/2015	16	16:00	48.6849683	-113.7392539	2170.12	3D-V Fix	2.2	31	111.0589983	1608.537544	21.83798793	72000	174	72	24	4.99	276	10	692.1	0	four	7926	111.0589983	1608.537544	21.83798793	1	2191	2118	0.773280263	0.651951969	0.442980528	0.323328227	174.6424866	162	33	3	283.0194397	370	282.9946289	116.5650482	forest	meadow
1324	8/27/2015 12:00	four	34972	8/27/2015 19:00	8/27/2015	12	12:00	48.6985781	-113.73186	2107.03	3D-V Fix	3.2	29	-100.6237338	387.7633157	281.2142541	7320	162	63	31	5.99	262	11.01	410.5	0	four	7932	-100.6237338	387.7633157	281.2142541	1	2118	2256	0.651951969	0.706951261	0.323328227	0.403191864	162.788208	20	3	39	370	70.7106781	116.5650482	110.6589127	meadow	aarock
1325	8/27/2015 14:00	four	34972	8/27/2015 21:02	8/27/2015	14	14:02	48.6991331	-113.73706	2220.52	3D Fix	5.2	21	-31.67528536	222.7262256	249.5389687	7080	20	65.19	30	7	313	17	676.9	0	four	7938	-31.67528536	222.7262256	249.5389687	1	2256	2212	0.706951261	0.761791468	0.403191864	0.364091396	20	186	39	38	70.7106781	156.524765	110.6589127	249.8636932	aarock	meadow
1326	8/27/2015 16:00	four	34972	8/27/2015 23:00	8/27/2015	16	16:00	48.6983661	-113.7398547	2200.96	3D-V Fix	5.4	27	3.773864507	4202.411579	253.3128332	79200	186	66.51	30	7	287	17	580.2	0	four	7944	3.773864507	4202.411579	253.3128332	1	2212	2348	0.761791468	0.660082519	0.364091396	0.426627696	186.8154144	500	38	35	156.524765	89.44271851	249.8636932	180	meadow	forest
1327	8/28/2015 14:00	four	34972	8/28/2015 21:00	8/28/2015	14	14:00	48.68621	-113.7938956	2325.64	3D-V Fix	2.2	23	-141.5974829	213.6661326	111.7153504	7200	500	63.3	34	5.99	298	17	719	0	four	7950	-141.5974829	213.6661326	111.7153504	1	2348	2288	0.660082519	0.693771064	0.426627696	0.298534572	500.8992004	418	35	43	89.44271851	70.7106781	180	221.7602997	forest	meadow
1328	8/28/2015 16:00	four	34972	8/28/2015 23:00	8/28/2015	16	16:00	48.685565	-113.7911625	2263.54	3D-V Fix	1.6	19	169.0668659	485.6517552	280.7822162	72000	418	64.2	32	11.01	269	23	275.6	0	four	7956	169.0668659	485.6517552	280.7822162	1	2288	2184	0.693771064	0.804545403	0.298534572	0.533003688	418.6884155	430	43	48	70.7106781	42.42640686	221.7602997	278.3102722	meadow	meadow
1329	8/29/2015 12:00	four	34972	8/29/2015 19:00	8/29/2015	12	12:00	48.6862242	-113.7976819	2157.82	3D-V Fix	3.6	21	-134.1886615	13.55323783	146.5935548	7200	430	66.31	30	8.99	212	22.01	298.8	0	four	7962	-134.1886615	13.55323783	146.5935548	1	2184	2185	0.804545403	0.804545403	0.533003688	0.533003688	430	440	48	48	42.42640686	36.05551147	278.3102722	275.0796204	meadow	meadow
1330	8/29/2015 14:00	four	34972	8/29/2015 21:00	8/29/2015	14	14:00	48.686125	-113.797575	2164.85	3D-V Fix	3.4	25	86.33672136	86.85707958	232.9302761	7200	440	66.09	34	8.99	172	22.01	130.5	0	four	7968	86.33672136	86.85707958	232.9302761	1	2185	2139	0.804545403	0.538498938	0.533003688	0.464399844	440	490	48	41	36.05551147	28.28427124	275.0796204	252.0720825	meadow	meadow
1331	8/29/2015 16:00	four	34972	8/29/2015 23:00	8/29/2015	16	16:00	48.6856317	-113.7984894	2122.56	3D-V Fix	0.6	18	-52.94340994	150.0006637	179.9868662	72000	490	63.9	43	8.99	297	38.01	72.7	0	four	7974	-52.94340994	150.0006637	179.9868662	1	2139	2006	0.538498938	0.538498938	0.464399844	0.464399844	490.4079895	640	41	37	28.28427124	80.62257385	252.0720825	210.3236084	meadow	forest
1332	8/30/2015 12:00	four	34972	8/30/2015 19:00	8/30/2015	12	12:00	48.6842839	-113.7984142	1974.76	3D-V Fix	3.6	17	18.90292964	24.06994225	198.8897958	7200	640	48.4	58	12.01	254	28.99	730	0	four	7980	18.90292964	24.06994225	198.8897958	1	2006	1989	0.538498938	0.538498938	0.464399844	0.464399844	640.312439	660	37	38	80.62257385	106.3014603	210.3236084	215.9605103	forest	forest
1333	8/30/2015 14:00	four	34972	8/30/2015 21:00	8/30/2015	14	14:00	48.6840767	-113.7985086	1969.73	3D-V Fix	6.4	13	49.28101891	76.62960397	248.1708147	7200	660	48.09	60	10	289	24	96.1	0	four	7986	49.28101891	76.62960397	248.1708147	1	1989	1916	0.538498938	0.538498938	0.464399844	0.464399844	660.6814575	697	38	25	106.3014603	130	215.9605103	273.0127869	forest	forest
1334	8/30/2015 16:00	four	34972	8/30/2015 23:00	8/30/2015	16	16:00	48.6837972	-113.7994597	1885.19	3D-V Fix	2	10	162.1638758	174.2097357	50.33469057	72000	697	44.01	87	11.01	205	24.99	40.7	0	four	7992	162.1638758	174.2097357	50.33469057	1	1916	2080	0.538498938	0.538498938	0.464399844	0.464399844	697.2087402	580	25	42	130	28.28427124	273.0127869	207.2553253	forest	meadow
1335	8/31/2015 12:00	four	34972	8/31/2015 19:00	8/31/2015	12	12:00	48.6848406	-113.7976953	2069.44	3D-V Fix	3.6	8	-4.145215677	4.381923321	46.18947489	7200	580	37.99	86	13	285	28.01	45.3	0	four	7998	-4.145215677	4.381923321	46.18947489	1	2080	2081	0.538498938	0.538498938	0.464399844	0.464399844	580	580	42	42	28.28427124	22.36067963	207.2553253	244.1336365	meadow	meadow
1336	8/31/2015 14:00	four	34972	8/31/2015 21:00	8/31/2015	14	14:00	48.6848689	-113.7976539	2075.98	3D-V Fix	1.8	9	-44.23892053	122.5505211	1.95055436	7200	580	40.5	76	13	297	31	76.3	0	four	8004	-44.23892053	122.5505211	1.95055436	1	2081	2187	0.538498938	0.804545403	0.464399844	0.533003688	580	450	42	43	22.36067963	40	244.1336365	264.6678467	meadow	meadow
1337	8/31/2015 16:00	four	34972	8/31/2015 23:00	8/31/2015	16	16:00	48.6859708	-113.7976583	2169.28	3D-V Fix	0.6	11	86.02193345	4188.504983	87.97248781	26337600	450	43	71	10	264	23	87.5	0	four	8010	86.02193345	4188.504983	87.97248781	1	2187	2238	0.804545403	0.678470194	0.533003688	0.28649646	450	177	43	30	40	50.99019623	264.6678467	201.5713043	meadow	forest
1338	7/1/2016 12:00	four	34972	7/1/2016 19:00	7/1/2016	12	12:00	48.6886689	-113.7409239	2222.35	3D-V Fix	2.6	30	7.016545952	405.3343413	94.98903376	7200	177	60.1	50	4	261	5.99	862	0	four	8016	7.016545952	405.3343413	94.98903376	1	2238	2176	0.678470194	0.536024332	0.28649646	0.167368725	177.2004547	76	30	14	50.99019623	313.8471069	201.5713043	163.3007507	forest	meadow
1339	7/1/2016 14:00	four	34972	7/1/2016 21:00	7/1/2016	14	14:00	48.6884825	-113.7354264	2167.34	3D-V Fix	2	30	-128.251384	41.99385911	326.7376497	7200	76	62.4	42	5.99	217	13	934	0	four	8022	-128.251384	41.99385911	326.7376497	1	2176	2189	0.536024332	0.536024332	0.167368725	0.167368725	76.1577301	70	14	12	313.8471069	284.253418	163.3007507	159.4439545	meadow	meadow
1340	7/1/2016 16:00	four	34972	7/1/2016 23:00	7/1/2016	16	16:00	48.6887906	-113.7357561	2167.86	3D-V Fix	2.2	26	-40.60962026	889.3598404	286.1280295	72000	70	64.2	37	5.99	213	15.99	883	0	four	8028	-40.60962026	889.3598404	286.1280295	1	2189	2212	0.536024332	0.510771513	0.167368725	0.204700246	70	50	12	31	284.253418	85.44004059	159.4439545	205.0168915	meadow	aarock
1341	7/2/2016 12:00	four	34972	7/2/2016 19:00	7/2/2016	12	12:00	48.6907344	-113.7474722	2196.16	3D-V Fix	2.4	36	-30.31697991	691.1455953	255.8110495	7200	50	58.8	47	4.99	271	8.01	884	0	four	8034	-30.31697991	691.1455953	255.8110495	1	2212	2169	0.510771513	0.742641211	0.204700246	0.398645937	50	151	31	41	85.44004059	130.3840485	205.0168915	160.0168915	aarock	meadow
1342	7/2/2016 14:00	four	34972	7/2/2016 21:00	7/2/2016	14	14:00	48.6889947	-113.7564833	2158.54	3D-V Fix	3	24	84.59928151	154.4408522	340.4103311	7200	151	58.69	54	5.99	243	12.01	324.2	0	four	8040	84.59928151	154.4408522	340.4103311	1	2169	2308	0.742641211	0.509222686	0.398645937	0.221239805	151.3274536	70	41	44	130.3840485	139.2838898	160.0168915	166.6754761	meadow	meadow
1343	7/2/2016 16:00	four	34972	7/2/2016 23:00	7/2/2016	16	16:00	48.6902853	-113.7572575	2298.64	3D-V Fix	2	20	122.9307769	1239.804568	103.341108	72000	70	58.6	54	7	230	15.99	272.5	0	four	8046	122.9307769	1239.804568	103.341108	1	2308	2211	0.509222686	0.678470194	0.221239805	0.28649646	70	160	44	26	139.2838898	111.8033981	166.6754761	197.5255737	meadow	forest
1344	7/3/2016 12:00	four	34972	7/3/2016 19:00	7/3/2016	12	12:00	48.6881056	-113.740745	2200.2	3D-V Fix	2	20	-34.51186185	288.2423532	68.82924614	7200	160	53.91	62	10	263	24	316.4	0	four	8052	-34.51186185	288.2423532	68.82924614	1	2211	2201	0.678470194	0.611151636	0.28649646	0.186073184	160	10	26	10	111.8033981	177.2004547	197.5255737	146.3099365	forest	meadow
1345	7/3/2016 14:00	four	34972	7/3/2016 21:00	7/3/2016	14	14:00	48.6891278	-113.7371478	2196.11	3D-V Fix	3	21	57.26120061	97.86387036	126.0904467	7200	10	57.2	46	10	229	24.99	623.6	0	four	8058	57.26120061	97.86387036	126.0904467	1	2201	2180	0.611151636	0.536024332	0.186073184	0.167368725	10	80	10	25	177.2004547	264.0075684	146.3099365	173.9909973	meadow	meadow
1346	7/3/2016 16:00	four	34972	7/3/2016 23:00	7/3/2016	16	16:00	48.6886353	-113.7360464	2172.39	3D-V Fix	1.6	22	121.379953	293.225348	247.4703998	72000	80	58.8	37	13	246	24.99	681.7	0	four	8064	121.379953	293.225348	247.4703998	1	2180	2187	0.536024332	0.678470194	0.167368725	0.28649646	80.62257385	94	25	12	264.0075684	201.2461243	173.9909973	176.6335449	meadow	forest
1347	7/4/2016 12:00	four	34972	7/4/2016 19:00	7/4/2016	12	12:00	48.6875383	-113.7396675	2179.78	3D-V Fix	1.8	20	-173.0006257	332.5885752	74.46977406	7200	94	48	50	12.01	248	28.99	736	0	four	8070	-173.0006257	332.5885752	74.46977406	1	2187	2176	0.678470194	0.536024332	0.28649646	0.167368725	94.33981323	85	12	14	201.2461243	317.8049622	176.6335449	163.3007507	forest	meadow
1348	7/4/2016 14:00	four	34972	7/4/2016 21:00	7/4/2016	14	14:00	48.6884419	-113.7353619	2167.31	3D-V Fix	1.8	22	-45.81053301	171.6254687	28.65924105	7200	85	50.2	41	13	232	23	914	0	four	8076	-45.81053301	171.6254687	28.65924105	1	2176	2195	0.536024332	0.466250688	0.167368725	0.111357518	85.44004059	22	14	13	317.8049622	326.955658	163.3007507	53.74616241	meadow	aarock
1349	7/4/2016 16:00	four	34972	7/4/2016 23:00	7/4/2016	16	16:00	48.6898217	-113.7343181	2181.53	3D-V Fix	3.8	16	166.3226639	116.5484679	194.9819049	72000	22	50.7	43	13	283	32.99	713	0	four	8082	166.3226639	116.5484679	194.9819049	1	2195	2178	0.466250688	0.536024332	0.111357518	0.167368725	22.36067963	40	13	12	326.955658	349.8571167	53.74616241	112.3801346	aarock	forest
1350	7/5/2016 12:00	four	34972	7/5/2016 19:00	7/5/2016	12	12:00	48.6888003	-113.7346722	2165.58	3D-V Fix	4.2	15	19.77885729	173.0749922	214.7607622	7200	40	44.1	70	7	261	18.01	212.4	0	four	8088	19.77885729	173.0749922	214.7607622	1	2178	2169	0.536024332	0.536024332	0.167368725	0.167368725	40	94	12	4	349.8571167	339.7057495	112.3801346	0	forest	meadow
1351	7/5/2016 14:00	four	34972	7/5/2016 21:00	7/5/2016	14	14:00	48.6874908	-113.7359422	2163.11	3D-V Fix	3.6	15	2.76487086	133.7021025	217.5256331	7200	94	46.99	59	8.01	233	14.99	438.4	0	four	8094	2.76487086	133.7021025	217.5256331	1	2169	2180	0.536024332	0.840396345	0.167368725	0.383765787	94.33981323	94	4	11	339.7057495	375.8989258	0	315	meadow	meadow
1352	7/5/2016 16:00	four	34972	7/5/2016 23:00	7/5/2016	16	16:00	48.6865117	-113.7369958	2166.98	3D-V Fix	3.6	14	83.97548282	1323.537246	301.5011159	72000	94	49.3	54	8.01	244	21	698.8	0	four	8100	83.97548282	1323.537246	301.5011159	1	2180	2450	0.840396345	0.474801242	0.383765787	0.188379213	94.33981323	218	11	53	375.8989258	78.10249329	315	153.4349518	meadow	aarock
1353	7/6/2016 12:00	four	34972	7/6/2016 19:00	7/6/2016	12	12:00	48.6923608	-113.7526497	2424.53	3D Fix	19.8	10	-58.3368105	790.9807812	243.1643054	7200	218	38.19	94	4.99	272	8.01	255.1	0	four	8106	-58.3368105	790.9807812	243.1643054	1	2450	2273	0.474801242	0.520567238	0.188379213	0.308462024	218.4032898	237	53	36	78.10249329	148.6606903	153.4349518	171.326828	aarock	forest
1354	7/6/2016 14:00	four	34972	7/6/2016 21:00	7/6/2016	14	14:00	48.6889228	-113.7620536	2264.1	3D-V Fix	2.2	7	24.88820647	200.3303475	268.0525119	7260	237	39.6	97	7	266	15.99	212	0	four	8112	24.88820647	200.3303475	268.0525119	1	2273	2221	0.520567238	0.517223597	0.308462024	0.267433763	237.0653992	200	36	48	148.6606903	50	171.326828	225.8814087	forest	meadow
1355	7/6/2016 16:00	four	34972	7/6/2016 23:01	7/6/2016	16	16:01	48.6887964	-113.7647675	2225.85	3D Fix	5.2	11	161.3609366	1159.099555	69.41344847	71940	200	39.09	98	7	290	13	194.8	0	four	8118	161.3609366	1159.099555	69.41344847	1	2221	2510	0.517223597	0.474801242	0.267433763	0.188379213	200.2498474	187	48	45	50	22.36067963	225.8814087	194.886261	meadow	aarock
1356	7/7/2016 12:00	four	34972	7/7/2016 19:00	7/7/2016	12	12:00	48.6928114	-113.7502406	2505.63	3D-V Fix	4.4	22	31.70816682	133.6894602	101.1216153	7200	187	40.69	100	11.01	302	18.01	498.6	0	four	8124	31.70816682	133.6894602	101.1216153	1	2510	2502	0.474801242	0.583677113	0.188379213	0.227692634	187.8829498	121	45	44	22.36067963	20	194.886261	174.8055725	aarock	aarock
1357	7/7/2016 14:00	four	34972	7/7/2016 21:00	7/7/2016	14	14:00	48.6926222	-113.7484475	2454.9	3D-V Fix	3.4	22	17.32165607	1023.561904	118.4432714	7200	121	45	96	8.99	286	14	895	0	four	8130	17.32165607	1023.561904	118.4432714	1	2502	2178	0.583677113	0.536024332	0.227692634	0.167368725	121.6552505	90	44	21	20	277.3085022	174.8055725	212.1957397	aarock	meadow
1358	7/7/2016 16:00	four	34972	7/7/2016 23:00	7/7/2016	16	16:00	48.6885325	-113.7359942	2165.11	3D-V Fix	3.6	18	60.69108456	2469.174316	179.1343559	72000	90	49.5	86	8.01	279	23	396.6	0	four	8136	60.69108456	2469.174316	179.1343559	1	2178	2459	0.536024332	0.566959441	0.167368725	0.204231262	90	53	21	52	277.3085022	20	212.1957397	138.8654633	meadow	meadow
1359	7/8/2016 12:00	four	34972	7/8/2016 19:00	7/8/2016	12	12:00	48.6663594	-113.7342861	2445.68	3D-V Fix	1.8	10	-176.3841337	732.1549443	2.750222233	7200	53	45	89	8.01	280	21	51.3	0	four	8142	-176.3841337	732.1549443	2.750222233	1	2459	2221	0.566959441	0.698656917	0.204231262	0.288386792	53.85164642	41	52	18	20	130.3840485	138.8654633	278.7461548	meadow	meadow
1360	7/8/2016 14:00	four	34972	7/8/2016 21:00	7/8/2016	14	14:00	48.6729422	-113.7341653	2210.48	3D-V Fix	2.4	9	-135.3558458	110.8033083	227.3943764	79200	41	45.5	90	11.01	284	27	77.4	0	four	8148	-135.3558458	110.8033083	227.3943764	1	2221	2227	0.698656917	0.698656917	0.288386792	0.288386792	41.23105621	50	18	20	130.3840485	50	278.7461548	300.9637451	meadow	meadow
1361	7/9/2016 12:00	four	34972	7/9/2016 19:00	7/9/2016	12	12:00	48.6722419	-113.7352353	2219.05	3D-V Fix	6.2	12	131.1142594	1595.245932	358.5086359	86400	50	46.8	96	10	277	15.99	250.1	0	four	8154	131.1142594	1595.245932	358.5086359	1	2227	2181	0.698656917	0.840396345	0.288386792	0.383765787	50.99019623	70	20	9	50	391.1521301	300.9637451	21.03751183	meadow	meadow
1362	7/10/2016 12:00	four	34972	7/10/2016 19:00	7/10/2016	12	12:00	48.6865583	-113.7365753	2170.43	3D-V Fix	3	25	-71.44518621	353.7737536	287.0634497	7200	70	47.3	60	8.99	320	11.01	895	0	four	8160	-71.44518621	353.7737536	287.0634497	1	2181	2179	0.840396345	0.678470194	0.383765787	0.28649646	70.7106781	202	9	15	391.1521301	191.0497284	21.03751183	198.4349518	meadow	forest
1363	7/10/2016 14:00	four	34972	7/10/2016 21:00	7/10/2016	14	14:00	48.6873819	-113.7412158	2169.77	3D-V Fix	3.4	22	76.93161973	117.9549782	3.995069411	7200	202	50.5	52	7	314	10	651.5	0	four	8166	76.93161973	117.9549782	3.995069411	1	2179	2223	0.678470194	0.678470194	0.28649646	0.28649646	202.4845734	182	15	26	191.0497284	70.7106781	198.4349518	222.9545898	forest	forest
1364	7/10/2016 16:00	four	34972	7/10/2016 23:00	7/10/2016	16	16:00	48.6884419	-113.7411617	2208.59	3D-V Fix	2.4	14	12.10147016	622.2335857	16.09653957	72000	182	51.49	58	7	9	18.99	292	0	four	8172	12.10147016	622.2335857	16.09653957	1	2223	2444	0.678470194	0.739572227	0.28649646	0.181853756	182.4828796	82	26	63	70.7106781	0	222.9545898	80.65532684	forest	aarock
1365	7/11/2016 12:00	four	34972	7/11/2016 19:00	7/11/2016	12	12:00	48.6938697	-113.7391119	2467.42	3D-V Fix	3.4	9	-94.3342987	10.29299888	281.7622409	7200	82	41.7	100	13	271	24	68.6	0	four	8178	-94.3342987	10.29299888	281.7622409	1	2444	2461	0.739572227	0.739572227	0.181853756	0.181853756	82.46211243	92	63	57	0	0	80.65532684	90.90937805	aarock	aarock
1366	7/11/2016 14:00	four	34972	7/11/2016 21:00	7/11/2016	14	14:00	48.6938853	-113.7392497	2464.56	3D-V Fix	4.2	9	-16.60717915	1013.002506	265.1550617	7260	92	41.5	100	14	286	21	74.9	0	four	8184	-16.60717915	1013.002506	265.1550617	1	2461	2521	0.739572227	0.474801242	0.181853756	0.188379213	92.1954422	241	57	19	0	36.05551147	90.90937805	146.3099365	aarock	aarock
1367	7/11/2016 16:00	four	34972	7/11/2016 23:01	7/11/2016	16	16:01	48.6927897	-113.7529083	2499.77	3D Fix	3.4	7	166.0155706	1109.188395	71.17063228	71940	241	43	100	14	273	22.01	92.1	0	four	8190	166.0155706	1109.188395	71.17063228	1	2521	2334	0.474801242	0.633971035	0.188379213	0.229845598	241.6609192	101	19	34	36.05551147	36.05551147	146.3099365	29.87599182	aarock	meadow
1368	7/12/2016 12:00	four	34972	7/12/2016 19:00	7/12/2016	12	12:00	48.6963464	-113.7388336	2317.17	3D-V Fix	1.8	21	8.891376256	784.7349699	80.06200853	7200	101	42.1	100	7	293	11.01	490	0	four	8196	8.891376256	784.7349699	80.06200853	1	2334	2096	0.633971035	0.761095345	0.229845598	0.414558768	101.9803925	50	34	15	36.05551147	260.7680969	29.87599182	95.19442749	meadow	meadow
1369	7/12/2016 14:00	four	34972	7/12/2016 21:00	7/12/2016	14	14:00	48.6978125	-113.7284072	2080.71	3D-V Fix	2.2	14	-100.085914	615.6656407	339.9760945	7200	50	46.51	97	8.01	293	13	687.4	0	four	8202	-100.085914	615.6656407	339.9760945	1	2096	2247	0.761095345	0.559963703	0.414558768	0.316143155	50	197	15	39	260.7680969	41.23105621	95.19442749	1.735704541	meadow	forest
1370	7/12/2016 16:00	four	34972	7/12/2016 23:00	7/12/2016	16	16:00	48.7029425	-113.7315503	2248.89	3D-V Fix	2.2	26	-137.4910011	1688.379084	202.4850934	72000	197	45.61	90	10	270	20	264.5	0	four	8208	-137.4910011	1688.379084	202.4850934	1	2247	2246	0.559963703	0.611151636	0.316143155	0.186073184	197.230835	90	39	42	41.23105621	80	1.735704541	160.559967	forest	meadow
1371	7/13/2016 12:00	four	34972	7/13/2016 19:00	7/13/2016	12	12:00	48.6887161	-113.739555	2225.71	3D-V Fix	1.6	11	91.45737688	123.5026145	293.9424703	7200	90	42.4	100	8.01	282	13	146.9	0	four	8214	91.45737688	123.5026145	293.9424703	1	2246	2288	0.611151636	0.678470194	0.186073184	0.28649646	90.55384827	167	42	60	80	10	160.559967	204.1714478	meadow	forest
1372	7/13/2016 14:00	four	34972	7/13/2016 21:00	7/13/2016	14	14:00	48.68913	-113.7411114	2319.71	3D-V Fix	5.6	21	59.07619625	167.2317613	353.0186665	7200	167	44.6	100	7	296	13	478	0	four	8220	59.07619625	167.2317613	353.0186665	1	2288	2420	0.678470194	0.402278751	0.28649646	0.161238447	167.6305389	120	60	67	10	0	204.1714478	223.3153229	forest	aarock
1373	7/13/2016 16:00	four	34972	7/13/2016 23:00	7/13/2016	16	16:00	48.690615	-113.7414683	2379.56	3D-V Fix	3	9	71.06260024	1302.815578	64.08126679	72000	120	48.4	100	8.99	284	28.99	427.7	0	four	8226	71.06260024	1302.815578	64.08126679	1	2420	2057	0.402278751	0.867670774	0.161238447	0.435548693	120	126	67	17	0	413.0375366	223.3153229	28.61046028	aarock	meadow
1374	7/14/2016 12:00	four	34972	7/14/2016 19:00	7/14/2016	12	12:00	48.6961097	-113.7258408	2042.13	3D-V Fix	3.2	30	-85.68126601	776.9972527	338.4000008	7200	126	50.5	57	5.99	318	10	913	0	four	8232	-85.68126601	776.9972527	338.4000008	1	2057	2165	0.867670774	0.636559606	0.435548693	0.371440798	126.4911041	165	17	41	413.0375366	63.24555206	28.61046028	82.56858826	meadow	aarock
1375	7/14/2016 14:00	four	34972	7/14/2016 21:00	7/14/2016	14	14:00	48.7025094	-113.7300747	2158.1	3D-V Fix	3	28	-62.23452464	246.4227619	276.1654761	7200	165	53.71	54	5.99	314	12.01	1058	0	four	8238	-62.23452464	246.4227619	276.1654761	1	2165	2330	0.636559606	0.559963703	0.371440798	0.316143155	165.5294495	330	41	36	63.24555206	143.1782074	82.56858826	103.5704346	aarock	forest
1376	7/14/2016 16:00	four	34972	7/14/2016 23:00	7/14/2016	16	16:00	48.7026683	-113.7334136	2302.29	3D-V Fix	2.4	22	-131.0442466	149.8319177	145.1212296	72000	330	55.6	57	5.99	307	13	642.9	0	four	8244	-131.0442466	149.8319177	145.1212296	1	2330	2229	0.559963703	0.559963703	0.316143155	0.316143155	330.1514893	332	36	44	143.1782074	194.1648712	103.5704346	130.9143829	forest	meadow
1377	7/15/2016 12:00	four	34972	7/15/2016 19:00	7/15/2016	12	12:00	48.7015914	-113.7321906	2205.22	3D-V Fix	3	28	63.66258031	87.10304526	208.7838099	7200	332	55.9	55	7	94	8.99	836	0	four	8250	63.66258031	87.10304526	208.7838099	1	2229	2205	0.559963703	0.651562929	0.316143155	0.349264354	332.4154053	286	44	30	194.1648712	272.0294189	130.9143829	147.3390808	meadow	meadow
1378	7/15/2016 14:00	four	34972	7/15/2016 21:00	7/15/2016	14	14:00	48.7008919	-113.7327228	2192.39	3D-V Fix	2.8	22	-24.48308243	2168.025951	184.3007275	7200	286	59.59	51	4	23	10	482.6	0	four	8256	-24.48308243	2168.025951	184.3007275	1	2205	2223	0.651562929	0.709792376	0.349264354	0.361659259	286.3564148	10	30	28	272.0294189	150	147.3390808	62.24145889	meadow	forest
1379	7/15/2016 16:00	four	34972	7/15/2016 23:00	7/15/2016	16	16:00	48.6814128	-113.7338772	2207.58	3D-V Fix	3.2	22	160.4527478	1544.863494	344.7534753	72060	10	60.01	39	7	272	17	514.3	0	four	8262	160.4527478	1544.863494	344.7534753	1	2223	2395	0.709792376	0.509128392	0.361659259	0.202901199	10	141	28	42	150	41.23105621	62.24145889	282.5288086	forest	aarock
1380	7/16/2016 12:00	four	34972	7/16/2016 19:01	7/16/2016	12	12:01	48.694675	-113.7401172	2382.04	3D Fix	5.8	11	-69.05498381	58.34790997	275.6984915	7140	141	39.7	95	4.99	266	13	415.4	0	four	8268	-69.05498381	58.34790997	275.6984915	1	2395	2355	0.509128392	0.509128392	0.202901199	0.202901199	141.4213562	142	42	29	41.23105621	22.36067963	282.5288086	353.6598206	aarock	aarock
1381	7/16/2016 14:00	four	34972	7/16/2016 21:00	7/16/2016	14	14:00	48.6947083	-113.7409081	2249.65	3D-V Fix	2.4	8	86.796409	598.0756526	2.494900482	7200	142	41.4	99	7	306	12.01	557.3	0	four	8274	86.796409	598.0756526	2.494900482	1	2355	2220	0.509128392	0.82102859	0.202901199	0.507561266	142.126709	243	29	36	22.36067963	176.9180603	353.6598206	238.706955	aarock	forest
1382	7/16/2016 16:00	four	34972	7/16/2016 23:00	7/16/2016	16	16:00	48.7000858	-113.7408464	2185.98	3D-V Fix	2.8	9	87.64268095	753.1574145	90.13758143	72000	243	40.8	100	10	305	21	459.6	0	four	8280	87.64268095	753.1574145	90.13758143	1	2220	2139	0.82102859	0.651562929	0.507561266	0.349264354	243.3105011	274	36	12	176.9180603	253.1797791	238.706955	130.6012878	forest	meadow
1383	7/17/2016 12:00	four	34972	7/17/2016 19:00	7/17/2016	12	12:00	48.7003125	-113.7306214	2125.21	3D-V Fix	2.8	23	-174.8737258	453.5132575	275.2638557	7200	274	50.9	54	5.99	77	11.01	943	0	four	8286	-174.8737258	453.5132575	275.2638557	1	2139	2274	0.651562929	0.646585763	0.349264354	0.312428325	274.5906067	20	12	35	253.1797791	230.8679352	130.6012878	116.1139145	meadow	aarock
1384	7/17/2016 14:00	four	34972	7/17/2016 21:00	7/17/2016	14	14:00	48.7005408	-113.7367722	2298.58	3D-V Fix	5.8	33	97.3801503	62.54431512	12.64400595	7200	20	50.31	63	5.99	321	11.01	359.3	0	four	8292	97.3801503	62.54431512	12.64400595	1	2274	2288	0.646585763	0.62295109	0.312428325	0.302706897	20	70	35	31	230.8679352	206.1552887	116.1139145	120.1735229	aarock	aarock
1385	7/17/2016 16:00	four	34972	7/17/2016 23:00	7/17/2016	16	16:00	48.7010936	-113.7366161	2276.5	3D-V Fix	1.8	25	114.3589343	972.5076707	127.0029403	72000	70	56.5	43	4	44	11.01	858	0	four	8298	114.3589343	972.5076707	127.0029403	1	2288	2056	0.62295109	0.867670774	0.302706897	0.435548693	70.7106781	136	31	17	206.1552887	422.9657288	120.1735229	28.61046028	aarock	meadow
1386	7/18/2016 12:00	four	34972	7/18/2016 19:00	7/18/2016	12	12:00	48.6960842	-113.7257886	2044.62	3D-V Fix	3.6	35	-168.6497777	294.4285201	318.3531625	7200	136	52.9	81	8.99	96	13	839	0	four	8304	-168.6497777	294.4285201	318.3531625	1	2056	2098	0.867670774	0.761095345	0.435548693	0.414558768	136.0147095	72	17	11	422.9657288	250	28.61046028	90	meadow	meadow
1387	7/18/2016 14:00	four	34972	7/18/2016 21:00	7/18/2016	14	14:00	48.6979983	-113.7285514	2086.49	3D-V Fix	2	33	11.0894288	486.0821967	329.4425913	7200	72	59.4	62	7	98	12.01	951	0	four	8310	11.0894288	486.0821967	329.4425913	1	2098	2236	0.761095345	0.559963703	0.414558768	0.316143155	72.11102295	325	11	45	250	182.4828796	90	129.0938568	meadow	meadow
1388	7/18/2016 16:00	four	34972	7/18/2016 23:00	7/18/2016	16	16:00	48.70168	-113.7321097	2199.23	3D-V Fix	2.4	22	24.00072502	207.0575704	353.4433163	72060	325	64.2	58	8.01	106	13	883	0	four	8316	24.00072502	207.0575704	353.4433163	1	2236	2247	0.559963703	0.67929095	0.316143155	0.3396281	325.2691345	223	45	42	182.4828796	67.08203888	129.0938568	82.09283447	meadow	forest
1389	7/19/2016 12:00	four	34972	7/19/2016 19:01	7/19/2016	12	12:01	48.7035208	-113.7325308	2216.32	3D-V Fix	3	27	-92.3801874	141.1048435	261.0631289	7140	223	55.9	49	8.99	285	17	849	0	four	8322	-92.3801874	141.1048435	261.0631289	1	2247	2363	0.67929095	0.662043095	0.3396281	0.331437439	223.6067963	349	42	28	67.08203888	134.1640778	82.09283447	91.33222198	forest	forest
1390	7/19/2016 14:00	four	34972	7/19/2016 21:00	7/19/2016	14	14:00	48.7032789	-113.7344125	2355.77	3D-V Fix	1.8	25	-55.03645934	727.3972683	206.0266696	7200	349	58.3	48	11.01	272	24.99	959	0	four	8328	-55.03645934	727.3972683	206.0266696	1	2363	2285	0.662043095	0.761791468	0.331437439	0.364091396	349.8571167	72	28	10	134.1640778	40	91.33222198	113.1985931	forest	meadow
1391	7/19/2016 16:00	four	34972	7/19/2016 23:00	7/19/2016	16	16:00	48.6973025	-113.7384267	2274.29	3D-V Fix	2.6	23	-175.1034322	203.7228836	30.92323744	72000	72	59.5	50	12.01	281	25.99	718	0	four	8334	-175.1034322	203.7228836	30.92323744	1	2285	2247	0.761791468	0.706951261	0.364091396	0.403191864	72.80110168	36	10	40	40	50.99019623	113.1985931	114.7174377	meadow	meadow
1392	7/20/2016 12:00	four	34972	7/20/2016 19:00	7/20/2016	12	12:00	48.6989067	-113.7370908	2247.98	3D-V Fix	3	23	-5.187278391	518.2074984	25.73595905	7200	36	52.9	53	8.99	309	27	871	0	four	8340	-5.187278391	518.2074984	25.73595905	1	2247	2358	0.706951261	0.62295109	0.403191864	0.302706897	36.05551147	346	40	26	50.99019623	148.6606903	114.7174377	94.39870453	meadow	forest
1393	7/20/2016 14:00	four	34972	7/20/2016 21:00	7/20/2016	14	14:00	48.7031739	-113.7342636	2350.06	3D-V Fix	3.2	22	98.87872887	590.3984618	124.6146879	7200	346	55.2	50	14	287	34.99	941	0	four	8346	98.87872887	590.3984618	124.6146879	1	2358	2082	0.62295109	0.699132204	0.302706897	0.402792662	346.6987305	140	26	25	148.6606903	53.85164642	94.39870453	90	forest	meadow
1394	7/20/2016 16:00	four	34972	7/20/2016 23:00	7/20/2016	16	16:00	48.7003167	-113.7275042	2062.24	3D-V Fix	3.6	25	42.57341753	479.9398383	167.1881055	72000	140	58.21	40	13	259	25.99	881	0	four	8352	42.57341753	479.9398383	167.1881055	1	2082	2055	0.699132204	0.867670774	0.402792662	0.435548693	140	123	25	16	53.85164642	413.0375366	90	27.64597511	meadow	meadow
1395	7/21/2016 12:00	four	34972	7/21/2016 19:00	7/21/2016	12	12:00	48.6961456	-113.7258322	2041.29	3D-V Fix	3.8	28	-43.06926761	8.106025882	124.1188378	7200	123	56.5	38	8.01	279	18.99	863	0	four	8358	-43.06926761	8.106025882	124.1188378	1	2055	2056	0.867670774	0.867670774	0.435548693	0.435548693	123.6931686	136	16	17	413.0375366	413.0375366	27.64597511	28.61046028	meadow	meadow
1396	7/21/2016 14:00	four	34972	7/21/2016 21:00	7/21/2016	14	14:00	48.6961069	-113.7257389	2045.06	3D-V Fix	1.8	29	139.7881674	785.3448333	263.9070053	7200	136	60.8	35	10	315	24.99	965	0	four	8364	139.7881674	785.3448333	263.9070053	1	2056	2250	0.867670774	0.515189648	0.435548693	0.172504053	136.0147095	0	17	21	413.0375366	123.6931686	28.61046028	84.47245789	meadow	aarock
1397	7/21/2016 16:00	four	34972	7/21/2016 23:00	7/21/2016	16	16:00	48.6951064	-113.7362983	2242.68	3D-V Fix	2.2	23	154.6145252	894.9314235	58.52153049	72060	0	64.2	34	10	292	24	869	0	four	8370	154.6145252	894.9314235	58.52153049	1	2250	2014	0.515189648	0.741120517	0.172504053	0.432169348	0	100	21	40	123.6931686	50	84.47245789	71.02959442	aarock	meadow
1398	7/22/2016 12:00	four	34972	7/22/2016 19:01	7/22/2016	12	12:01	48.6995514	-113.7261653	2003.93	3D Fix	5.8	22	-152.3244786	882.3592371	266.1970519	7140	100	62.01	40	10	105	17	847	0	four	8376	-152.3244786	882.3592371	266.1970519	1	2014	2301	0.741120517	0.706951261	0.432169348	0.403191864	100	106	40	5	50	84.85281372	71.02959442	165.9637604	meadow	meadow
1399	7/22/2016 14:00	four	34972	7/22/2016 21:00	7/22/2016	14	14:00	48.6987419	-113.7380883	2282.7	3D-V Fix	1.8	22	-75.58754551	986.3411009	190.6095064	7200	106	63.7	45	8.99	277	18.01	739	0	four	8382	-75.58754551	986.3411009	190.6095064	1	2301	2409	0.706951261	0.402278751	0.403191864	0.161238447	106.3014603	85	5	49	84.85281372	20	165.9637604	136.7098084	meadow	aarock
1400	7/22/2016 16:00	four	34972	7/22/2016 23:00	7/22/2016	16	16:00	48.6899717	-113.7400803	2390.54	3D-V Fix	2.4	13	-166.0865229	177.6082144	24.5229835	72000	85	58.6	65	13	278	24.99	94	0	four	8388	-166.0865229	177.6082144	24.5229835	1	2409	2481	0.402278751	0.393920302	0.161238447	0.144275501	85.44004059	102	49	70	20	0	136.7098084	122.5500031	aarock	aarock
1401	7/23/2016 12:00	four	34972	7/23/2016 19:00	7/23/2016	12	12:00	48.6914475	-113.7391586	2472.56	3D-V Fix	1.8	11	176.3201197	505.9378706	200.8431032	7200	102	45.19	88	10	292	14.99	411.6	0	four	8394	176.3201197	505.9378706	200.8431032	1	2481	2173	0.393920302	0.868128359	0.144275501	0.471058279	102.9562988	228	70	12	0	222.036026	122.5500031	206.5650482	aarock	forest
1402	7/23/2016 14:00	four	34972	7/23/2016 21:00	7/23/2016	14	14:00	48.6871406	-113.7413711	2160.08	3D-V Fix	3.8	20	-44.93313756	473.8980915	155.9099656	7200	228	49.21	64	11.01	287	21	307.7	0	four	8400	-44.93313756	473.8980915	155.9099656	1	2173	2224	0.868128359	0.773280263	0.471058279	0.442980528	228.4731903	20	12	26	222.036026	253.1797791	206.5650482	264.2893982	forest	forest
1403	7/23/2016 16:00	four	34972	7/23/2016 23:00	7/23/2016	16	16:00	48.6833156	-113.738535	2218.56	3D-V Fix	3.2	20	-138.4544255	584.3690903	17.45554015	72000	20	52.3	70	12.01	285	23	348.9	0	four	8406	-138.4544255	584.3690903	17.45554015	1	2224	2168	0.773280263	0.611151636	0.442980528	0.186073184	20	63	26	9	253.1797791	255.5386505	264.2893982	167.0053864	forest	meadow
1404	7/24/2016 12:00	four	34972	7/24/2016 19:00	7/24/2016	12	12:00	48.6883814	-113.7364278	2163.93	3D-V Fix	2	24	8.137433658	1298.044736	25.59297381	7200	63	50.9	68	10	310	15.99	812	0	four	8412	8.137433658	1298.044736	25.59297381	1	2168	2110	0.611151636	0.699132204	0.186073184	0.402792662	63.24555206	150	9	8	255.5386505	211.8961945	167.0053864	135	meadow	meadow
1405	7/24/2016 14:00	four	34972	7/24/2016 21:00	7/24/2016	14	14:00	48.6990817	-113.7293867	2105.75	3D-V Fix	1.8	25	-119.8864605	645.7714063	265.7065133	7200	150	55.4	58	10	304	18.01	960	0	four	8418	-119.8864605	645.7714063	265.7065133	1	2110	2297	0.699132204	0.761791468	0.402792662	0.364091396	150.332962	85	8	22	211.8961945	63.24555206	135	127.5685883	meadow	meadow
[truncated: 3,010 more rows]
